# Supplementary material for: TERMINAL FLOWER 1-FD complex target genes and competition with FLOWERING LOCUS T
Source: Nat Commun. 2020 Oct 12;11:5118. doi: 10.1038/s41467-020-18782-1 (PMC7550357; doi:10.1038/s41467-020-18782-1)
Supplement: Supplementary file 4 — Supplementary Data 1 [file 41467_2020_18782_MOESM4_ESM.xls]

## Sheet: FD_ChIPseq_peaks
Peak_number	AGI	Gene_Atlas	Chromosome	Peak_start	Peak_stop	Peak_name	Signal	Strand	RoundOfAnnotation	Gene_number	Locus_type	Distance_from_gene	q_value	Summit
1	AT1G01060	LHY	Chr1	37590	38399	FD_WT_pooled_peak_3	3006	.	1	1	protein_coding	0	300.696	369
2	AT1G01120	KCS1	Chr1	57328	58567	FD_WT_pooled_peak_6	233	.	1	1	protein_coding	0	23.3997	1072
3	AT1G01140	CIPK9	Chr1	67181	67838	FD_WT_pooled_peak_7	143	.	1	1	protein_coding	0	14.3237	503
4	AT1G01230;AT1G01240	AT1G01230;AT1G01240	Chr1	99058	100020	FD_WT_pooled_peak_8	3397	.	1	2	protein_coding	0	339.708	383
5	AT1G01250	AT1G01250	Chr1	104529	105102	FD_WT_pooled_peak_9	739	.	1	1	protein_coding	0	73.9218	301
6	AT1G01290	CNX3	Chr1	115908	116441	FD_WT_pooled_peak_11	115	.	1	1	protein_coding	0	11.5313	271
7	AT1G01300	AT1G01300	Chr1	117472	118671	FD_WT_pooled_peak_12	395	.	1	1	protein_coding	0	39.5563	602
8	AT1G01360	RCAR1	Chr1	140075	140728	FD_WT_pooled_peak_14	993	.	1	1	protein_coding	-1142	99.3881	378
9	AT1G01390	AT1G01390	Chr1	149180	149648	FD_WT_pooled_peak_16	310	.	1	1	protein_coding	0	31.0705	182
10	AT1G01420	UGT72B3	Chr1	155530	155822	FD_WT_pooled_peak_17	123	.	1	1	protein_coding	0	12.3573	84
11	AT1G01460;AT1G01470	PIPK11;LEA14	Chr1	171105	173874	FD_WT_pooled_peak_20	4710	.	1	2	protein_coding	0	471.073	421
12	AT1G01480	ACS2	Chr1	176680	177280	FD_WT_pooled_peak_21	743	.	1	1	protein_coding	0	74.3455	341
13	AT1G01490	AT1G01490	Chr1	182235	182677	FD_WT_pooled_peak_23	221	.	1	1	protein_coding	0	22.1544	290
14	AT1G01490;AT1G01500	AT1G01490;AT1G01500	Chr1	183074	183658	FD_WT_pooled_peak_24	1410	.	1	2	protein_coding	-326.0;-1375.0	141.028	292
15	AT1G01510;AT1G01520	AN;ASG4	Chr1	189947	190936	FD_WT_pooled_peak_26	7669	.	1	2	protein_coding	0	766.983	476
16	AT1G01530;AT1G01540	AGL28;AT1G01540	Chr1	194723	195197	FD_WT_pooled_peak_27	316	.	1	2	protein_coding	-1054.0;-448.0	31.6611	217
17	AT1G01540	AT1G01540	Chr1	195476	196624	FD_WT_pooled_peak_28	143	.	1	1	protein_coding	0	14.3237	287
18	AT1G01550	BPS1	Chr1	199290	199705	FD_WT_pooled_peak_30	173	.	1	1	protein_coding	0	17.3056	286
19	AT1G01550	BPS1	Chr1	200588	202026	FD_WT_pooled_peak_31	155	.	1	1	protein_coding	0	15.573	520
20	AT1G01570	AT1G01570	Chr1	206506	207471	FD_WT_pooled_peak_32	1618	.	1	1	protein_coding	0	161.833	494
21	AT1G01570	AT1G01570	Chr1	207556	208107	FD_WT_pooled_peak_33	608	.	1	1	protein_coding	0	60.8355	327
22	AT1G01600	CYP86A4	Chr1	219771	220838	FD_WT_pooled_peak_34	3154	.	1	1	protein_coding	0	315.475	490
23	AT1G01620;AT1G01630	PIP1C;AT1G01630	Chr1	227534	228989	FD_WT_pooled_peak_35	2973	.	1	2	protein_coding	0	297.31	822
24	AT1G01650	SPPL4	Chr1	237761	238112	FD_WT_pooled_peak_37	129	.	1	1	protein_coding	0	12.9924	130
25	AT1G01660	AT1G01660	Chr1	239558	240071	FD_WT_pooled_peak_38	3086	.	1	1	protein_coding	0	308.632	231
26	AT1G01670	AT1G01670	Chr1	245878	246218	FD_WT_pooled_peak_39	195	.	1	1	protein_coding	0	19.5807	160
27	AT1G01715;AT1G01720;AT1G01725	AT1G01715;ATAF1;AT1G01725	Chr1	267831	270427	FD_WT_pooled_peak_40	4990	.	1	3	protein_coding	0	499.088	445
28	AT1G01830;AT1G01840	AT1G01830;AT1G01840	Chr1	302383	302814	FD_WT_pooled_peak_41	645	.	1	2	protein_coding	-74.0;-723.0	64.5072	223
29	AT1G02030	AT1G02030	Chr1	356631	357238	FD_WT_pooled_peak_43	897	.	1	1	protein_coding	0	89.7796	276
30	AT1G02060;AT1G02065	AT1G02060;SPL8	Chr1	363842	364798	FD_WT_pooled_peak_44	4148	.	1	2	protein_coding	-701.0;-367.0	414.886	477
31	AT1G02067	AT1G02067	Chr1	367489	368681	FD_WT_pooled_peak_45	121	.	1	1	protein_coding	-324	12.1952	651
32	AT1G02070;AT1G02080	AT1G02070;AT1G02080	Chr1	371936	372473	FD_WT_pooled_peak_46	221	.	1	2	protein_coding	-847.0;-862.0	22.1544	201
33	AT1G02110	AT1G02110	Chr1	392998	393410	FD_WT_pooled_peak_47	216	.	1	1	protein_coding	0	21.6278	167
34	AT1G02205	CER1	Chr1	418085	418706	FD_WT_pooled_peak_48	252	.	1	1	protein_coding	0	25.2228	293
35	AT1G02220	NAC003	Chr1	433905	434764	FD_WT_pooled_peak_51	2883	.	1	1	protein_coding	-3186	288.329	419
36	AT1G02230	NAC004	Chr1	436866	437205	FD_WT_pooled_peak_52	211	.	1	1	protein_coding	0	21.1109	153
37	AT1G02340	HFR1	Chr1	467464	468123	FD_WT_pooled_peak_53	993	.	1	1	protein_coding	0	99.3881	390
38	AT1G02340;AT1G02370	HFR1;AT1G02370	Chr1	471490	471850	FD_WT_pooled_peak_56	112	.	1	2	protein_coding	-3611.0;-2523.0	11.2882	146
39	AT1G02400	GA2OX6	Chr1	485531	486015	FD_WT_pooled_peak_57	409	.	1	1	protein_coding	-785	40.9248	196
40	AT1G02400	GA2OX6	Chr1	486957	489414	FD_WT_pooled_peak_58	397	.	1	1	protein_coding	0	39.7253	2015
41	AT1G02640	BXL2	Chr1	565463	566137	FD_WT_pooled_peak_60	138	.	1	1	protein_coding	0	13.8414	468
42	AT1G02640	BXL2	Chr1	566810	567637	FD_WT_pooled_peak_61	1031	.	1	1	protein_coding	0	103.119	557
43	AT1G02660;AT1G02670	AT1G02660;AT1G02670	Chr1	574972	576462	FD_WT_pooled_peak_65	7140	.	1	2	protein_coding	0	714.069	659
44	AT1G02700	AT1G02700	Chr1	588004	588564	FD_WT_pooled_peak_66	1096	.	1	1	protein_coding	0	109.627	242
45	AT1G02813;AT1G02816	AT1G02813;AT1G02816	Chr1	621030	621620	FD_WT_pooled_peak_68	176	.	1	2	protein_coding	0	17.6023	384
46	AT1G02930	GSTF6	Chr1	660865	662182	FD_WT_pooled_peak_70	334	.	1	1	protein_coding	0	33.4519	550
47	AT1G03030	AT1G03030	Chr1	701179	701657	FD_WT_pooled_peak_71	377	.	1	1	protein_coding	0	37.753	279
48	AT1G03060;AT1G03070	SPI;AT1G03070	Chr1	728191	728450	FD_WT_pooled_peak_73	117	.	1	2	protein_coding	-639.0;-1380.0	11.707	131
49	AT1G03090	MCCA	Chr1	739309	739991	FD_WT_pooled_peak_74	117	.	1	1	protein_coding	0	11.707	379
50	AT1G03110;AT1G03120	TRM82;RAB28	Chr1	751974	752584	FD_WT_pooled_peak_75	207	.	1	2	protein_coding	0	20.7498	128
51	AT1G03220	AT1G03220	Chr1	787188	788485	FD_WT_pooled_peak_77	334	.	1	1	protein_coding	0	33.4519	929
52	AT1G03470	NET3A	Chr1	867682	868327	FD_WT_pooled_peak_81	270	.	1	1	protein_coding	0	27.048	211
53	AT1G03520;AT1G03530	AT1G03520;NAF1	Chr1	880205	880449	FD_WT_pooled_peak_82	117	.	1	2	protein_coding	0	11.707	144
54	AT1G03590;AT1G03600	AT1G03590;PSB27	Chr1	897749	898127	FD_WT_pooled_peak_83	176	.	1	2	protein_coding	-32.0;-353.0	17.6023	202
55	AT1G03600	PSB27	Chr1	898422	899561	FD_WT_pooled_peak_84	1047	.	1	1	protein_coding	0	104.771	377
56	AT1G03600	PSB27	Chr1	899771	900130	FD_WT_pooled_peak_85	134	.	1	1	protein_coding	0	13.4288	171
57	AT1G03610	AT1G03610	Chr1	902263	902970	FD_WT_pooled_peak_88	260	.	1	1	protein_coding	0	26.0754	447
58	AT1G03620;AT1G03630	AT1G03620;POR C	Chr1	907371	907803	FD_WT_pooled_peak_89	927	.	1	2	protein_coding	0	92.7263	232
59	AT1G03730	AT1G03730	Chr1	931133	931461	FD_WT_pooled_peak_90	142	.	1	1	protein_coding	0	14.2597	139
60	AT1G03800	ERF10	Chr1	956608	957288	FD_WT_pooled_peak_93	645	.	1	1	protein_coding	0	64.5072	386
61	AT1G03800	ERF10	Chr1	957847	958266	FD_WT_pooled_peak_94	211	.	1	1	protein_coding	0	21.1109	219
62	AT1G03870;AT1G03880	FLA9;CRU2	Chr1	983946	984368	FD_WT_pooled_peak_96	108	.	1	2	protein_coding	-403.0;-1383.0	10.875	174
63	AT1G03900;AT1G03905	ABCI18;ABCI19	Chr1	993004	993625	FD_WT_pooled_peak_97	1480	.	1	2	protein_coding	0	148.011	272
64	AT1G04000	AT1G04000	Chr1	1028112	1029105	FD_WT_pooled_peak_99	1918	.	1	1	protein_coding	0	191.811	297
65	AT1G04020	BARD1	Chr1	1036319	1036606	FD_WT_pooled_peak_100	100	.	1	1	protein_coding	0	10.0686	195
66	AT1G04120;AT1G04130	ABCC5;TPR2	Chr1	1071815	1073050	FD_WT_pooled_peak_101	446	.	1	2	protein_coding	-736.0;-224.0	44.6304	645
67	AT1G04150;AT1G04160	AT1G04150;XIB	Chr1	1084499	1084927	FD_WT_pooled_peak_102	134	.	1	2	protein_coding	-69.0;-1243.0	13.4288	204
68	AT1G04150;AT1G04160	AT1G04150;XIB	Chr1	1085169	1085625	FD_WT_pooled_peak_103	143	.	1	2	protein_coding	-739.0;-545.0	14.3237	193
69	AT1G04180	YUC9	Chr1	1102995	1103676	FD_WT_pooled_peak_104	2961	.	1	1	protein_coding	-817	296.185	371
70	AT1G04240	SHY2	Chr1	1131266	1131878	FD_WT_pooled_peak_107	943	.	1	1	protein_coding	-1578	94.3789	255
71	AT1G04250	AXR3	Chr1	1136070	1136342	FD_WT_pooled_peak_108	129	.	1	1	protein_coding	0	12.9924	108
72	AT1G04310	ERS2	Chr1	1158960	1159510	FD_WT_pooled_peak_110	270	.	1	1	protein_coding	-1148	27.0724	219
73	AT1G04500	AT1G04500	Chr1	1224390	1224909	FD_WT_pooled_peak_114	622	.	1	1	protein_coding	0	62.2954	255
74	AT1G04540	AT1G04540	Chr1	1236467	1236786	FD_WT_pooled_peak_115	200	.	1	1	protein_coding	0	20.0874	141
75	AT1G04570	AT1G04570	Chr1	1248851	1249251	FD_WT_pooled_peak_116	428	.	1	1	protein_coding	0	42.8674	181
76	AT1G04610	YUC3	Chr1	1280983	1281317	FD_WT_pooled_peak_117	126	.	1	1	protein_coding	0	12.6128	157
77	AT1G04690	KAB1	Chr1	1312899	1313299	FD_WT_pooled_peak_119	428	.	1	1	protein_coding	-144	42.8674	204
78	AT1G04770	AT1G04770	Chr1	1337516	1338777	FD_WT_pooled_peak_120	2487	.	1	1	protein_coding	0	248.785	475
79	AT1G04820	TUA4	Chr1	1358198	1358551	FD_WT_pooled_peak_121	147	.	1	1	protein_coding	0	14.7759	224
80	AT1G04980;AT1G04985	PDIL2-2;AT1G04985	Chr1	1416082	1416377	FD_WT_pooled_peak_123	138	.	1	2	protein_coding	0	13.8738	169
81	AT1G04985;AT1G04990	AT1G04985;AT1G04990	Chr1	1418473	1418806	FD_WT_pooled_peak_124	161	.	1	2	protein_coding	0	16.1675	152
82	AT1G04990	AT1G04990	Chr1	1422138	1422505	FD_WT_pooled_peak_125	108	.	1	1	protein_coding	-276	10.875	199
83	AT1G05100	MAPKKK18	Chr1	1467557	1468344	FD_WT_pooled_peak_127	125	.	1	1	protein_coding	-1197	12.5576	221
84	AT1G05100	MAPKKK18	Chr1	1468865	1469783	FD_WT_pooled_peak_128	2444	.	1	1	protein_coding	0	244.484	355
85	AT1G05100	MAPKKK18	Chr1	1469924	1470760	FD_WT_pooled_peak_129	242	.	1	1	protein_coding	0	24.2865	555
86	AT1G05136	AT1G05136	Chr1	1477232	1478953	FD_WT_pooled_peak_130	11359	.	1	1	protein_coding	0	1135.91	572
87	AT1G05370	AT1G05370	Chr1	1569244	1570251	FD_WT_pooled_peak_134	635	.	1	1	protein_coding	0	63.5817	582
88	AT1G05570	CALS1	Chr1	1659277	1659786	FD_WT_pooled_peak_138	303	.	1	1	protein_coding	0	30.3174	252
89	AT1G05575	AT1G05575	Chr1	1660986	1662178	FD_WT_pooled_peak_140	202	.	1	1	protein_coding	0	20.2612	899
90	AT1G05680;AT1G05690	UGT74E2;BT3	Chr1	1704924	1705451	FD_WT_pooled_peak_142	488	.	1	2	protein_coding	-87.0;-1285.0	48.8658	358
91	AT1G05805	AT1G05805	Chr1	1744615	1745405	FD_WT_pooled_peak_144	857	.	1	1	protein_coding	0	85.7339	252
92	AT1G05805	AT1G05805	Chr1	1745596	1746051	FD_WT_pooled_peak_145	100	.	1	1	protein_coding	0	10.0686	304
93	AT1G05870	AT1G05870	Chr1	1773312	1774266	FD_WT_pooled_peak_146	8264	.	1	1	protein_coding	0	826.409	514
94	AT1G06400;AT1G06410	ARA-2;TPS7	Chr1	1953379	1954290	FD_WT_pooled_peak_156	4795	.	1	2	protein_coding	-500.0;-384.0	479.522	423
95	AT1G06410	TPS7	Chr1	1955464	1956920	FD_WT_pooled_peak_157	104	.	1	1	protein_coding	0	10.4707	920
96	AT1G06410	TPS7	Chr1	1957052	1958243	FD_WT_pooled_peak_158	151	.	1	1	protein_coding	0	15.1071	580
97	AT1G06570	PDS1	Chr1	2013303	2013943	FD_WT_pooled_peak_161	993	.	1	1	protein_coding	0	99.3881	332
98	AT1G06620	AT1G06620	Chr1	2025661	2026288	FD_WT_pooled_peak_163	342	.	1	1	protein_coding	0	34.2605	403
99	AT1G06630	AT1G06630	Chr1	2029731	2030033	FD_WT_pooled_peak_164	138	.	1	1	protein_coding	0	13.8738	170
100	AT1G06640	AT1G06640	Chr1	2032475	2033129	FD_WT_pooled_peak_165	243	.	1	1	protein_coding	0	24.3358	402
101	AT1G06670;AT1G06680	NIH;PSBP-1	Chr1	2047437	2048293	FD_WT_pooled_peak_167	1405	.	1	2	protein_coding	0	140.557	313
102	AT1G06760	AT1G06760	Chr1	2076608	2077087	FD_WT_pooled_peak_168	182	.	1	1	protein_coding	0	18.2665	192
103	AT1G06760	AT1G06760	Chr1	2077310	2077690	FD_WT_pooled_peak_169	176	.	1	1	protein_coding	0	17.6397	184
104	AT1G06800	PLA-I%7Bgamma%7D1	Chr1	2089920	2091479	FD_WT_pooled_peak_171	140	.	1	1	protein_coding	0	14.0162	334
105	AT1G07070;AT1G07080	AT1G07070;AT1G07080	Chr1	2169544	2170158	FD_WT_pooled_peak_176	1514	.	1	2	protein_coding	0	151.474	390
106	AT1G07135	AT1G07135	Chr1	2189584	2191101	FD_WT_pooled_peak_180	11113	.	1	1	protein_coding	0	1111.32	676
107	AT1G07140	SIRANBP	Chr1	2192224	2192577	FD_WT_pooled_peak_181	117	.	1	1	protein_coding	0	11.707	187
108	AT1G07150	MAPKKK13	Chr1	2194177	2196089	FD_WT_pooled_peak_183	1066	.	1	1	protein_coding	0	106.622	467
109	AT1G07150;AT1G07170	MAPKKK13;AT1G07170	Chr1	2196536	2197153	FD_WT_pooled_peak_184	485	.	1	2	protein_coding	-541.0;-2844.0	48.5979	276
110	AT1G07160;AT1G07175	AT1G07160;AT1G07175	Chr1	2201550	2201943	FD_WT_pooled_peak_185	126	.	1	2	protein_coding	-1778.0;-335.0	12.6128	201
111	AT1G07180	NDA1	Chr1	2204055	2204414	FD_WT_pooled_peak_186	132	.	1	1	protein_coding	0	13.2002	188
112	AT1G07210	AT1G07210	Chr1	2213980	2215258	FD_WT_pooled_peak_187	747	.	1	1	protein_coding	0	74.7589	337
113	AT1G07240	UGT71C5	Chr1	2224898	2225325	FD_WT_pooled_peak_189	456	.	1	1	protein_coding	0	45.6437	216
114	AT1G07400;AT1G07410	AT1G07400;RABA2b	Chr1	2275034	2276189	FD_WT_pooled_peak_194	2735	.	1	2	protein_coding	0	273.581	470
115	AT1G07420;AT1G07430	SMO2-1;HAI2	Chr1	2280275	2281821	FD_WT_pooled_peak_195	2097	.	1	2	protein_coding	0	209.752	383
116	AT1G07430	HAI2	Chr1	2282135	2283521	FD_WT_pooled_peak_196	9509	.	1	1	protein_coding	0	950.951	958
117	AT1G07430	HAI2	Chr1	2283879	2285518	FD_WT_pooled_peak_197	3420	.	1	1	protein_coding	-1052	342.039	577
118	AT1G07510;AT1G07500	ftsh10;AT1G07500	Chr1	2304654	2305656	FD_WT_pooled_peak_199	3882	.	1	2	protein_coding	0	388.228	531
119	AT1G07540	TRFL2	Chr1	2321571	2322321	FD_WT_pooled_peak_200	1238	.	1	1	protein_coding	0	123.898	293
120	AT1G07570	APK1A	Chr1	2335573	2336094	FD_WT_pooled_peak_202	1019	.	1	1	protein_coding	-1807	101.92	245
121	AT1G07590;AT1G07600	AT1G07590;MT1A	Chr1	2339216	2339817	FD_WT_pooled_peak_203	735	.	1	2	protein_coding	0	73.575	231
122	AT1G07620;AT1G07630	ATOBGM;PLL5	Chr1	2347750	2348492	FD_WT_pooled_peak_204	1246	.	1	2	protein_coding	-862.0;-423.0	124.605	342
123	AT1G07670	ECA4	Chr1	2374417	2375275	FD_WT_pooled_peak_208	4469	.	1	1	protein_coding	0	446.926	504
124	AT1G07710	AT1G07710	Chr1	2390073	2390450	FD_WT_pooled_peak_209	259	.	1	1	protein_coding	-1724	25.9306	198
125	AT1G07720	KCS3	Chr1	2392877	2393234	FD_WT_pooled_peak_210	111	.	1	1	protein_coding	-250	11.1062	184
126	AT1G07720	KCS3	Chr1	2393821	2394463	FD_WT_pooled_peak_211	455	.	1	1	protein_coding	-1194	45.5027	273
127	AT1G07870	AT1G07870	Chr1	2431909	2433222	FD_WT_pooled_peak_214	3490	.	1	1	protein_coding	0	349.052	318
128	AT1G07890	APX1	Chr1	2436916	2440574	FD_WT_pooled_peak_215	699	.	1	1	protein_coding	0	69.9218	1232
129	AT1G07910	RNL	Chr1	2445922	2446319	FD_WT_pooled_peak_217	112	.	1	1	protein_coding	0	11.2882	192
130	AT1G07985	AT1G07985	Chr1	2475200	2475449	FD_WT_pooled_peak_218	102	.	1	1	protein_coding	0	10.2146	93
131	AT1G08100	NRT2.2	Chr1	2530173	2530640	FD_WT_pooled_peak_220	340	.	1	1	protein_coding	-1054	34.0567	194
132	AT1G08110	AT1G08110	Chr1	2537873	2538393	FD_WT_pooled_peak_221	127	.	1	1	protein_coding	0	12.7445	299
133	AT1G08170	AT1G08170	Chr1	2563603	2563959	FD_WT_pooled_peak_222	134	.	1	1	protein_coding	0	13.4288	186
134	AT1G08180;AT1G08190	AT1G08180;VPS41	Chr1	2565501	2565887	FD_WT_pooled_peak_223	259	.	1	2	protein_coding	-184.0;-1533.0	25.9306	165
135	AT1G08190	VPS41	Chr1	2567219	2567690	FD_WT_pooled_peak_224	506	.	1	1	protein_coding	0	50.6731	217
136	AT1G08380	PSAO	Chr1	2641669	2642058	FD_WT_pooled_peak_228	166	.	1	1	protein_coding	0	16.6421	169
137	AT1G08500	ENODL18	Chr1	2688707	2689117	FD_WT_pooled_peak_229	180	.	1	1	protein_coding	0	18.007	150
138	AT1G08560;AT1G08570	SYP111;ACHT4	Chr1	2711986	2712482	FD_WT_pooled_peak_233	575	.	1	2	protein_coding	-987.0;-212.0	57.5019	266
139	AT1G08630	THA1	Chr1	2746628	2747261	FD_WT_pooled_peak_234	529	.	1	1	protein_coding	0	52.9971	419
140	AT1G08630	THA1	Chr1	2747806	2748287	FD_WT_pooled_peak_235	216	.	1	1	protein_coding	0	21.6304	285
141	AT1G08645;AT1G08650	AT1G08645;PPCK1	Chr1	2752197	2752821	FD_WT_pooled_peak_236	217	.	1	2	protein_coding	0	21.7203	368
142	AT1G08645	AT1G08645	Chr1	2754389	2756021	FD_WT_pooled_peak_238	413	.	1	1	protein_coding	-1795	41.3763	1276
143	AT1G08890	AT1G08890	Chr1	2847146	2848576	FD_WT_pooled_peak_241	489	.	1	1	protein_coding	0	48.9259	1154
144	AT1G08930	ERD6	Chr1	2873403	2874429	FD_WT_pooled_peak_242	216	.	1	1	protein_coding	0	21.6304	385
145	AT1G08930;AT1G08940	ERD6;AT1G08940	Chr1	2877185	2878195	FD_WT_pooled_peak_243	211	.	1	2	protein_coding	0	21.1109	737
146	AT1G09070;AT1G09080	SRC2;BIP3	Chr1	2927566	2929746	FD_WT_pooled_peak_245	6878	.	1	2	protein_coding	0	687.874	728
147	AT1G09080	BIP3	Chr1	2931751	2932287	FD_WT_pooled_peak_246	545	.	1	1	protein_coding	0	54.5927	217
148	AT1G09176;AT1G09180	AT1G09176;SARA1A	Chr1	2964595	2965053	FD_WT_pooled_peak_248	567	.	1	2	protein_coding	0	56.7338	210
149	AT1G09200	AT1G09200	Chr1	2971650	2972013	FD_WT_pooled_peak_249	171	.	1	1	protein_coding	0	17.1913	170
150	AT1G09210	CRT1b	Chr1	2976553	2977217	FD_WT_pooled_peak_250	1336	.	1	1	protein_coding	0	133.66	306
151	AT1G09250	AT1G09250	Chr1	2989602	2990144	FD_WT_pooled_peak_251	154	.	1	1	protein_coding	0	15.4177	224
152	AT1G09245;AT1G09260	AT1G09245;AT1G09260	Chr1	2991218	2992277	FD_WT_pooled_peak_253	2976	.	1	2	protein_coding	-3826.0;-1104.0	297.672	723
153	AT1G09350	GolS3	Chr1	3019349	3019815	FD_WT_pooled_peak_254	276	.	1	1	protein_coding	0	27.6097	202
154	AT1G09520	AT1G09520	Chr1	3071946	3072241	FD_WT_pooled_peak_257	108	.	1	1	protein_coding	0	10.875	119
155	AT1G09520;AT1G09530	AT1G09520;PIF3	Chr1	3072399	3073129	FD_WT_pooled_peak_258	509	.	1	2	protein_coding	-326.0;-2639.0	50.9183	398
156	AT1G09750	AT1G09750	Chr1	3158357	3158968	FD_WT_pooled_peak_260	104	.	1	1	protein_coding	0	10.449	344
157	AT1G09870	AT1G09870	Chr1	3205487	3205845	FD_WT_pooled_peak_262	299	.	1	1	protein_coding	0	29.9027	202
158	AT1G09940	HEMA2	Chr1	3236949	3239116	FD_WT_pooled_peak_263	303	.	1	1	protein_coding	0	30.3426	424
159	AT1G09950	RAS1	Chr1	3240306	3242415	FD_WT_pooled_peak_264	1201	.	1	1	protein_coding	0	120.144	1830
160	AT1G09960	SUT4	Chr1	3243391	3244297	FD_WT_pooled_peak_265	334	.	1	1	protein_coding	0	33.4519	200
161	AT1G09970	LRR XI-23	Chr1	3247613	3248145	FD_WT_pooled_peak_266	146	.	1	1	protein_coding	-3953	14.6298	318
162	AT1G09970	LRR XI-23	Chr1	3252414	3253064	FD_WT_pooled_peak_268	254	.	1	1	protein_coding	0	25.4494	408
163	AT1G09970	LRR XI-23	Chr1	3253821	3255903	FD_WT_pooled_peak_269	1715	.	1	1	protein_coding	0	171.54	1557
164	AT1G10020	AT1G10020	Chr1	3269855	3270196	FD_WT_pooled_peak_271	218	.	1	1	protein_coding	0	21.8498	170
165	AT1G10020;AT1G10030	AT1G10020;ERG28	Chr1	3272502	3272793	FD_WT_pooled_peak_272	157	.	1	2	protein_coding	-393.0;-960.0	15.7008	105
166	AT1G10060	BCAT-1	Chr1	3287196	3288073	FD_WT_pooled_peak_273	2285	.	1	1	protein_coding	0	228.525	309
167	AT1G10090;AT1G10095	AT1G10090;AT1G10095	Chr1	3295974	3296758	FD_WT_pooled_peak_274	1893	.	1	2	protein_coding	0	189.388	345
168	AT1G10130;AT1G10140	ECA3;AT1G10140	Chr1	3321780	3323364	FD_WT_pooled_peak_277	669	.	1	2	protein_coding	0	66.9462	1340
169	AT1G10140;AT1G10150	AT1G10140;AT1G10150	Chr1	3324549	3325772	FD_WT_pooled_peak_278	543	.	1	2	protein_coding	-815.0;-27.0	54.3968	1042
170	AT1G10230;AT1G10240	SK18;FRS11	Chr1	3355866	3356779	FD_WT_pooled_peak_281	1019	.	1	2	protein_coding	0	101.92	650
171	AT1G10280	AT1G10280	Chr1	3368966	3369430	FD_WT_pooled_peak_282	622	.	1	1	protein_coding	0	62.2954	260
172	AT1G10360;AT1G10370	GSTU18;ERD9	Chr1	3396660	3397298	FD_WT_pooled_peak_285	641	.	1	2	protein_coding	0	64.1168	296
173	AT1G10370	ERD9	Chr1	3397895	3398792	FD_WT_pooled_peak_286	199	.	1	1	protein_coding	0	19.9956	522
174	AT1G10400	AT1G10400	Chr1	3415895	3416227	FD_WT_pooled_peak_287	169	.	1	1	protein_coding	0	16.9847	112
175	AT1G10410	AT1G10410	Chr1	3419982	3420305	FD_WT_pooled_peak_288	161	.	1	1	protein_coding	-292	16.1675	143
176	AT1G10410	AT1G10410	Chr1	3420789	3421533	FD_WT_pooled_peak_289	233	.	1	1	protein_coding	-1099	23.3813	545
177	AT1G10470	ARR4	Chr1	3442311	3442818	FD_WT_pooled_peak_291	396	.	1	1	protein_coding	0	39.6467	196
178	AT1G10530	AT1G10530	Chr1	3472686	3472997	FD_WT_pooled_peak_292	161	.	1	1	protein_coding	-13	16.1675	119
179	AT1G10560	PUB18	Chr1	3484024	3484967	FD_WT_pooled_peak_293	1489	.	1	1	protein_coding	0	148.956	403
180	AT1G10580	AT1G10580	Chr1	3492176	3493221	FD_WT_pooled_peak_295	198	.	1	1	protein_coding	0	19.8646	822
181	AT1G10640	AT1G10640	Chr1	3518273	3518625	FD_WT_pooled_peak_298	156	.	1	1	protein_coding	-239	15.6626	104
182	AT1G10680	PGP10	Chr1	3547911	3548209	FD_WT_pooled_peak_299	134	.	1	1	protein_coding	-3987	13.4288	171
183	AT1G10740	AT1G10740	Chr1	3570621	3571098	FD_WT_pooled_peak_300	728	.	1	1	protein_coding	0	72.8053	212
184	AT1G10880	AT1G10880	Chr1	3625986	3626317	FD_WT_pooled_peak_302	238	.	1	1	protein_coding	0	23.863	140
185	AT1G10950;AT1G10960	TMN1;FD1	Chr1	3664030	3664872	FD_WT_pooled_peak_303	579	.	1	2	protein_coding	0	57.9462	303
186	AT1G11080;AT1G11090	scpl31;AT1G11090	Chr1	3700218	3700663	FD_WT_pooled_peak_306	226	.	1	2	protein_coding	-2206.0;-1945.0	22.6798	229
187	AT1G11180	SCAMP2	Chr1	3745284	3745768	FD_WT_pooled_peak_308	761	.	1	1	protein_coding	-6	76.1447	260
188	AT1G11200;AT1G11210	AT1G11200;AT1G11210	Chr1	3755470	3757466	FD_WT_pooled_peak_309	1011	.	1	2	protein_coding	0	101.187	1010
189	AT1G11210	AT1G11210	Chr1	3758719	3759231	FD_WT_pooled_peak_310	428	.	1	1	protein_coding	-1722	42.8674	303
190	AT1G11230;AT1G11250	AT1G11230;SYP125	Chr1	3764488	3765133	FD_WT_pooled_peak_311	1541	.	1	2	protein_coding	-6.0;-3388.0	154.179	354
191	AT1G11260	STP1	Chr1	3777627	3778376	FD_WT_pooled_peak_312	189	.	1	1	protein_coding	0	18.944	427
192	AT1G11260;AT1G11270	STP1;AT1G11270	Chr1	3778458	3780477	FD_WT_pooled_peak_313	574	.	1	2	protein_coding	0	57.4885	882
193	AT1G11330	AT1G11330	Chr1	3809950	3810367	FD_WT_pooled_peak_315	163	.	1	1	protein_coding	0	16.3084	229
194	AT1G11362	AT1G11362	Chr1	3824625	3824929	FD_WT_pooled_peak_316	147	.	1	1	protein_coding	0	14.7759	135
195	AT1G11380	AT1G11380	Chr1	3832245	3832629	FD_WT_pooled_peak_317	102	.	1	1	protein_coding	0	10.2889	197
196	AT1G11480	AT1G11480	Chr1	3866799	3867281	FD_WT_pooled_peak_318	488	.	1	1	protein_coding	0	48.8658	275
197	AT1G11545	XTH8	Chr1	3878608	3879048	FD_WT_pooled_peak_319	468	.	1	1	protein_coding	0	46.8377	192
198	AT1G11670	AT1G11670	Chr1	3929449	3930100	FD_WT_pooled_peak_325	143	.	1	1	protein_coding	0	14.3711	345
199	AT1G11684;AT1G11700	AT1G11684;AT1G11700	Chr1	3943457	3943812	FD_WT_pooled_peak_327	104	.	1	2	protein_coding	-1999.0;-1772.0	10.4707	84
200	AT1G11684;AT1G11700	AT1G11684;AT1G11700	Chr1	3945040	3945359	FD_WT_pooled_peak_328	128	.	1	2	protein_coding	-3582.0;-225.0	12.8992	106
201	AT1G11710;AT1G11720	AT1G11710;SS3	Chr1	3950609	3951532	FD_WT_pooled_peak_330	6443	.	1	2	protein_coding	0	644.383	401
202	AT1G11840	GLX1	Chr1	3994790	3995694	FD_WT_pooled_peak_331	3762	.	1	1	protein_coding	0	376.25	427
203	AT1G11880;AT1G11890	AT1G11880;SEC22	Chr1	4010484	4010726	FD_WT_pooled_peak_332	108	.	1	2	protein_coding	-24.0;-31.0	10.875	123
204	AT1G11960;AT1G11970	AT1G11960;AT1G11970	Chr1	4043961	4044658	FD_WT_pooled_peak_333	1255	.	1	2	protein_coding	0	125.503	401
205	AT1G12030;AT1G12040	AT1G12030;LRX1	Chr1	4066701	4066974	FD_WT_pooled_peak_334	164	.	1	2	protein_coding	-358.0;-3018.0	16.4334	171
206	AT1G12200	FMO	Chr1	4137407	4138021	FD_WT_pooled_peak_338	276	.	1	1	protein_coding	0	27.6317	223
207	AT1G12370	PHR1	Chr1	4208718	4209294	FD_WT_pooled_peak_342	1059	.	1	1	protein_coding	0	105.914	323
208	AT1G12370	PHR1	Chr1	4211704	4212264	FD_WT_pooled_peak_343	806	.	1	1	protein_coding	-2706	80.6035	318
209	AT1G12420	ACR8	Chr1	4229246	4230912	FD_WT_pooled_peak_344	8665	.	1	1	protein_coding	-36	866.546	545
210	AT1G12420	ACR8	Chr1	4231004	4231642	FD_WT_pooled_peak_345	270	.	1	1	protein_coding	-1794	27.048	425
211	AT1G12450	AT1G12450	Chr1	4244008	4244445	FD_WT_pooled_peak_347	264	.	1	1	protein_coding	0	26.4875	170
212	AT1G12570;AT1G12580	AT1G12570;PEPKR1	Chr1	4282100	4282606	FD_WT_pooled_peak_349	422	.	1	2	protein_coding	-970.0;-188.0	42.2182	292
213	AT1G12610	DDF1	Chr1	4289250	4291316	FD_WT_pooled_peak_351	1696	.	1	1	protein_coding	0	169.69	1063
214	AT1G12620	AT1G12620	Chr1	4301158	4301502	FD_WT_pooled_peak_353	304	.	1	1	protein_coding	-3981	30.4859	143
215	AT1G12740	CYP87A2	Chr1	4340075	4340592	FD_WT_pooled_peak_355	1291	.	1	1	protein_coding	-1617	129.112	307
216	AT1G12740	CYP87A2	Chr1	4340779	4341231	FD_WT_pooled_peak_356	134	.	1	1	protein_coding	-978	13.4288	279
217	AT1G12760	AT1G12760	Chr1	4348849	4349307	FD_WT_pooled_peak_357	108	.	1	1	protein_coding	0	10.875	145
218	AT1G12800	AT1G12800	Chr1	4365203	4365626	FD_WT_pooled_peak_358	790	.	1	1	protein_coding	0	79.0243	205
219	AT1G12850	AT1G12850	Chr1	4380982	4381295	FD_WT_pooled_peak_359	100	.	1	1	protein_coding	0	10.0686	129
220	AT1G12990	AT1G12990	Chr1	4433073	4433611	FD_WT_pooled_peak_361	299	.	1	1	protein_coding	0	29.9136	344
221	AT1G13210	ACA.l	Chr1	4511786	4512495	FD_WT_pooled_peak_368	108	.	1	1	protein_coding	0	10.8192	323
222	AT1G04993;AT1G13245	AT1G04993;RTFL17	Chr1	4525326	4526505	FD_WT_pooled_peak_370	513	.	1	2	miRNA;protein_coding	0	51.3062	923
223	AT1G13250	GATL3	Chr1	4528622	4529104	FD_WT_pooled_peak_372	635	.	1	1	protein_coding	0	63.595	225
224	AT1G13250	GATL3	Chr1	4532127	4532419	FD_WT_pooled_peak_373	100	.	1	1	protein_coding	-1906	10.0686	142
225	AT1G13250	GATL3	Chr1	4532765	4533121	FD_WT_pooled_peak_374	121	.	1	1	protein_coding	-2544	12.1278	175
226	AT1G13260	RAV1	Chr1	4540057	4541121	FD_WT_pooled_peak_377	675	.	1	1	protein_coding	-1047	67.5541	674
227	AT1G13260	RAV1	Chr1	4542039	4543692	FD_WT_pooled_peak_378	1093	.	1	1	protein_coding	0	109.353	874
228	AT1G13350;AT1G13360	AT1G13350;AT1G13360	Chr1	4576248	4577902	FD_WT_pooled_peak_379	906	.	1	2	protein_coding	0	90.6386	1100
229	AT1G13360	AT1G13360	Chr1	4579879	4580388	FD_WT_pooled_peak_380	190	.	1	1	protein_coding	-1511	19.0813	315
230	AT1G13390	AT1G13390	Chr1	4592425	4593619	FD_WT_pooled_peak_382	149	.	1	1	protein_coding	0	14.9285	543
231	AT1G13600;AT1G13605	bZIP58;AT1G13605	Chr1	4654642	4655114	FD_WT_pooled_peak_384	206	.	1	2	protein_coding	-3094.0;-3424.0	20.6533	215
232	AT1G13605	AT1G13605	Chr1	4655577	4656061	FD_WT_pooled_peak_385	728	.	1	1	protein_coding	-2477	72.8053	211
233	AT1G13640;AT1G13650	AT1G13640;AT1G13650	Chr1	4679679	4680416	FD_WT_pooled_peak_386	467	.	1	2	protein_coding	0	46.7643	516
234	AT1G13730;AT1G13740	AT1G13730;AFP2	Chr1	4712510	4713975	FD_WT_pooled_peak_389	7782	.	1	2	protein_coding	0	778.228	1057
235	AT1G13810;AT1G13820	AT1G13810;AT1G13820	Chr1	4735364	4735746	FD_WT_pooled_peak_390	264	.	1	2	protein_coding	0	26.4875	187
236	AT1G13830	AT1G13830	Chr1	4739818	4740235	FD_WT_pooled_peak_391	516	.	1	1	protein_coding	0	51.6068	210
237	AT1G13920	AT1G13920	Chr1	4760201	4760753	FD_WT_pooled_peak_392	495	.	1	1	protein_coding	0	49.5458	277
238	AT1G13960	WRKY4	Chr1	4775477	4775857	FD_WT_pooled_peak_394	352	.	1	1	protein_coding	-426	35.274	189
239	AT1G14010	AT1G14010	Chr1	4801534	4802194	FD_WT_pooled_peak_395	1428	.	1	1	protein_coding	0	142.887	360
240	AT1G14190;AT1G14200	AT1G14190;AT1G14200	Chr1	4853771	4855144	FD_WT_pooled_peak_397	4178	.	1	2	protein_coding	0	417.823	901
241	AT1G14290	SBH2	Chr1	4881857	4882131	FD_WT_pooled_peak_399	129	.	1	1	protein_coding	0	12.9924	167
242	AT1G14330;AT1G14340	AT1G14330;AT1G14340	Chr1	4893386	4894051	FD_WT_pooled_peak_401	1739	.	1	2	protein_coding	-1055.0;-3295.0	173.936	318
243	AT1G14330;AT1G14340	AT1G14330;AT1G14340	Chr1	4894398	4895206	FD_WT_pooled_peak_402	152	.	1	2	protein_coding	-2067.0;-2140.0	15.2359	632
244	AT1G14340;AT1G14345	AT1G14340;AT1G14345	Chr1	4898838	4899626	FD_WT_pooled_peak_403	894	.	1	2	protein_coding	0	89.4452	238
245	AT1G14350	FLP	Chr1	4903771	4904300	FD_WT_pooled_peak_405	121	.	1	1	protein_coding	-3587	12.1278	323
246	AT1G14350	FLP	Chr1	4905182	4905635	FD_WT_pooled_peak_407	138	.	1	1	protein_coding	-2252	13.8738	236
247	AT1G14350	FLP	Chr1	4906351	4906780	FD_WT_pooled_peak_408	161	.	1	1	protein_coding	-1107	16.1675	219
248	AT1G14360	UTR3	Chr1	4912933	4913453	FD_WT_pooled_peak_409	422	.	1	1	protein_coding	0	42.2182	282
249	AT1G14430	AT1G14430	Chr1	4934562	4934898	FD_WT_pooled_peak_411	121	.	1	1	protein_coding	0	12.1278	182
250	AT1G14430	AT1G14430	Chr1	4935181	4936035	FD_WT_pooled_peak_412	186	.	1	1	protein_coding	0	18.6767	210
251	AT1G14520	MIOX1	Chr1	4969991	4970617	FD_WT_pooled_peak_413	138	.	1	1	protein_coding	0	13.8738	498
252	AT1G14530;AT1G14540	THH1;PER4	Chr1	4973577	4974343	FD_WT_pooled_peak_414	852	.	1	2	protein_coding	0	85.2684	326
253	AT1G14580	AT1G14580	Chr1	4987604	4987891	FD_WT_pooled_peak_415	108	.	1	1	protein_coding	-1671	10.875	133
254	AT1G14700	PAP3	Chr1	5060160	5060881	FD_WT_pooled_peak_418	148	.	1	1	protein_coding	0	14.8549	212
255	AT1G14720;AT1G14730	XTH28;AT1G14730	Chr1	5068991	5069429	FD_WT_pooled_peak_420	125	.	1	2	protein_coding	-315.0;-3602.0	12.5576	165
256	AT1G14720;AT1G14730	XTH28;AT1G14730	Chr1	5070523	5071041	FD_WT_pooled_peak_421	242	.	1	2	protein_coding	-1847.0;-1990.0	24.2865	214
257	AT1G14740	TTA1	Chr1	5075365	5075992	FD_WT_pooled_peak_422	205	.	1	1	protein_coding	0	20.5982	119
258	AT1G14860	NUDT18	Chr1	5126076	5126931	FD_WT_pooled_peak_425	3478	.	1	1	protein_coding	0	347.88	389
259	AT1G14870	PCR2	Chr1	5131234	5131687	FD_WT_pooled_peak_428	211	.	1	1	protein_coding	-1504	21.1109	208
260	AT1G14910;AT1G14920	AT1G14910;GAI	Chr1	5145650	5145985	FD_WT_pooled_peak_430	108	.	1	2	protein_coding	-1916.0;-2997.0	10.875	179
261	AT1G14910;AT1G14920	AT1G14910;GAI	Chr1	5146559	5147395	FD_WT_pooled_peak_431	720	.	1	2	protein_coding	-2825.0;-1587.0	72.0379	576
262	AT1G14920	GAI	Chr1	5147811	5148359	FD_WT_pooled_peak_432	870	.	1	1	protein_coding	-623	87.007	256
263	AT1G15000	scpl50	Chr1	5169499	5170030	FD_WT_pooled_peak_433	345	.	1	1	protein_coding	0	34.5191	289
264	AT1G15010	AT1G15010	Chr1	5170948	5171920	FD_WT_pooled_peak_434	870	.	1	1	protein_coding	0	87.0406	532
265	AT1G15140	AT1G15140	Chr1	5212193	5212424	FD_WT_pooled_peak_440	107	.	1	1	protein_coding	0	10.7291	71
266	AT1G15165	AT1G15165	Chr1	5219932	5220365	FD_WT_pooled_peak_441	160	.	1	1	protein_coding	0	16.0828	269
267	AT1G15180	AT1G15180	Chr1	5224035	5224358	FD_WT_pooled_peak_442	103	.	1	1	protein_coding	0	10.3082	168
268	AT1G15190	AT1G15190	Chr1	5227527	5228298	FD_WT_pooled_peak_443	593	.	1	1	protein_coding	0	59.3865	477
269	AT1G15290	AT1G15290	Chr1	5264969	5265620	FD_WT_pooled_peak_444	842	.	1	1	protein_coding	0	84.2735	226
270	AT1G15340	MBD10	Chr1	5275679	5276886	FD_WT_pooled_peak_446	117	.	1	1	protein_coding	0	11.7033	734
271	AT1G15340;AT1G15350	MBD10;AT1G15350	Chr1	5277350	5278166	FD_WT_pooled_peak_447	565	.	1	2	protein_coding	0	56.5185	393
272	AT1G15380	GLYI4	Chr1	5289952	5290343	FD_WT_pooled_peak_448	369	.	1	1	protein_coding	-239	36.9736	179
273	AT1G15530	AT1G15530	Chr1	5339875	5340191	FD_WT_pooled_peak_450	121	.	1	1	protein_coding	0	12.1278	157
274	AT1G15670	AT1G15670	Chr1	5390188	5391466	FD_WT_pooled_peak_456	1102	.	1	1	protein_coding	0	110.235	745
275	AT1G15690	AVP1	Chr1	5396495	5396811	FD_WT_pooled_peak_457	180	.	1	1	protein_coding	-2115	18.0908	161
276	AT1G15740	AT1G15740	Chr1	5410559	5411229	FD_WT_pooled_peak_460	2285	.	1	1	protein_coding	0	228.525	275
277	AT1G15750	TPL	Chr1	5420916	5421710	FD_WT_pooled_peak_461	1131	.	1	1	protein_coding	0	113.101	320
278	AT1G15800	AT1G15800	Chr1	5443513	5444031	FD_WT_pooled_peak_464	551	.	1	1	protein_coding	0	55.1019	305
279	AT1G15970;AT1G15980	AT1G15970;PnsB1	Chr1	5488687	5489146	FD_WT_pooled_peak_466	390	.	1	2	protein_coding	0	39.0115	244
280	AT1G16030	Hsp70b	Chr1	5502194	5504238	FD_WT_pooled_peak_467	829	.	1	1	protein_coding	0	82.9628	1213
281	AT1G16040	AT1G16040	Chr1	5506735	5507056	FD_WT_pooled_peak_468	203	.	1	1	protein_coding	0	20.3285	156
282	AT1G16120;AT1G16130	WAKL1;WAKL2	Chr1	5525150	5525692	FD_WT_pooled_peak_469	163	.	1	2	protein_coding	0	16.3351	242
283	AT1G16150	WAKL4	Chr1	5531879	5532549	FD_WT_pooled_peak_470	1891	.	1	1	protein_coding	0	189.161	297
284	AT1G16290;AT1G16300	AT1G16290;GAPCP-2	Chr1	5573694	5574402	FD_WT_pooled_peak_471	652	.	1	2	protein_coding	0	65.2478	326
285	AT1G16360;AT1G16370	AT1G16360;OCT6	Chr1	5596122	5596462	FD_WT_pooled_peak_472	129	.	1	2	protein_coding	-309.0;-171.0	12.9924	172
286	AT1G16480	AT1G16480	Chr1	5628723	5629103	FD_WT_pooled_peak_474	161	.	1	1	protein_coding	0	16.1675	190
287	AT1G16510	AT1G16510	Chr1	5644725	5645242	FD_WT_pooled_peak_476	191	.	1	1	protein_coding	0	19.1429	187
288	AT1G16515;AT1G16520	AT1G16515;AT1G16520	Chr1	5647975	5648931	FD_WT_pooled_peak_477	163	.	1	2	protein_coding	0	16.3084	737
289	AT1G16610	SR45	Chr1	5678611	5679007	FD_WT_pooled_peak_478	161	.	1	1	protein_coding	0	16.1675	214
290	AT1G16730;AT1G16740	UP6;AT1G16740	Chr1	5727221	5727819	FD_WT_pooled_peak_480	1144	.	1	2	protein_coding	0	114.407	267
291	AT1G16780;AT1G16790	VHP2%3B2;AT1G16790	Chr1	5744043	5744466	FD_WT_pooled_peak_481	148	.	1	2	protein_coding	0	14.8549	190
292	AT1G16850	AT1G16850	Chr1	5764771	5766079	FD_WT_pooled_peak_483	1201	.	1	1	protein_coding	0	120.186	1032
293	AT1G17050	SPS2	Chr1	5828617	5829052	FD_WT_pooled_peak_484	601	.	1	1	protein_coding	0	60.1088	208
294	AT1G17120	CAT8	Chr1	5851294	5851962	FD_WT_pooled_peak_485	1863	.	1	1	protein_coding	0	186.381	320
295	AT1G17290;AT1G17300	AlaAT1;AT1G17300	Chr1	5923647	5926811	FD_WT_pooled_peak_488	117	.	1	2	protein_coding	0	11.7523	776
296	AT1G17360	AT1G17360	Chr1	5944700	5945153	FD_WT_pooled_peak_489	310	.	1	1	protein_coding	-1295	31.0705	207
297	AT1G17370;AT1G17380	UBP1B;JAZ5	Chr1	5954973	5957226	FD_WT_pooled_peak_491	421	.	1	2	protein_coding	0	42.1865	1155
298	AT1G17380	JAZ5	Chr1	5957840	5958672	FD_WT_pooled_peak_492	707	.	1	1	protein_coding	-330	70.7625	301
299	AT1G17400	AT1G17400	Chr1	5963589	5964172	FD_WT_pooled_peak_493	1438	.	1	1	protein_coding	-1109	143.818	285
300	AT1G17420	LOX3	Chr1	5977312	5981842	FD_WT_pooled_peak_494	1212	.	1	1	protein_coding	0	121.226	593
301	AT1G17500	AT1G17500	Chr1	6015012	6015472	FD_WT_pooled_peak_496	304	.	1	1	protein_coding	-2336	30.4859	200
302	AT1G17545;AT1G17550	AT1G17545;HAB2	Chr1	6033837	6034551	FD_WT_pooled_peak_498	1391	.	1	2	protein_coding	0	139.176	338
303	AT1G17620	AT1G17620	Chr1	6061922	6063699	FD_WT_pooled_peak_499	1197	.	1	1	protein_coding	0	119.735	903
304	AT1G17744;AT1G17745	AT1G17744;PGDH	Chr1	6101884	6102456	FD_WT_pooled_peak_501	259	.	1	2	protein_coding	0	25.9306	254
305	AT1G17860;AT1G17870	AT1G17860;EGY3	Chr1	6149287	6150371	FD_WT_pooled_peak_503	610	.	1	2	protein_coding	0	61.0341	391
306	AT1G17870	EGY3	Chr1	6151397	6152030	FD_WT_pooled_peak_505	205	.	1	1	protein_coding	0	20.5982	374
307	AT1G17940;AT1G17950	AT1G17940;MYB52	Chr1	6174213	6175166	FD_WT_pooled_peak_506	3685	.	1	2	protein_coding	-941.0;-2315.0	368.564	441
308	AT1G18100;AT1G18130	E12A11;AT1G18130	Chr1	6231359	6231915	FD_WT_pooled_peak_509	1148	.	1	2	protein_coding	-1166.0;-3980.0	114.851	292
309	AT1G18210	AT1G18210	Chr1	6267947	6268910	FD_WT_pooled_peak_512	1200	.	1	1	protein_coding	0	120.002	484
310	AT1G18260;AT1G18265	EBS5;AT1G18265	Chr1	6281977	6282298	FD_WT_pooled_peak_513	183	.	1	2	protein_coding	0	18.3126	172
311	AT1G18300;AT1G18310	NUDT4;AT1G18310	Chr1	6299778	6301584	FD_WT_pooled_peak_515	3712	.	1	2	protein_coding	0	371.273	910
312	AT1G18310	AT1G18310	Chr1	6303928	6304297	FD_WT_pooled_peak_516	180	.	1	1	protein_coding	0	18.0908	180
313	AT1G18400	BEE1	Chr1	6331048	6331519	FD_WT_pooled_peak_518	468	.	1	1	protein_coding	0	46.8377	202
314	AT1G18450;AT1G18460	ARP4;AT1G18460	Chr1	6351982	6352781	FD_WT_pooled_peak_520	3258	.	1	2	protein_coding	0	325.807	424
315	AT1G18570	MYB51	Chr1	6389146	6389527	FD_WT_pooled_peak_521	211	.	1	1	protein_coding	0	21.1109	153
316	AT1G18610	AT1G18610	Chr1	6405297	6405909	FD_WT_pooled_peak_523	310	.	1	1	protein_coding	0	31.0705	182
317	AT1G18650	PDCB3	Chr1	6418789	6419490	FD_WT_pooled_peak_524	166	.	1	1	protein_coding	0	16.6421	347
318	AT1G18710	MYB47	Chr1	6447356	6447762	FD_WT_pooled_peak_526	558	.	1	1	protein_coding	-2823	55.808	217
319	AT1G18710	MYB47	Chr1	6449411	6449783	FD_WT_pooled_peak_528	125	.	1	1	protein_coding	-802	12.5576	203
320	AT1G18710	MYB47	Chr1	6450476	6451045	FD_WT_pooled_peak_529	304	.	1	1	protein_coding	0	30.4859	266
321	AT1G18740	AT1G18740	Chr1	6463301	6465961	FD_WT_pooled_peak_533	3149	.	1	1	protein_coding	0	314.925	1871
322	AT1G18773	AT1G18773	Chr1	6474497	6475054	FD_WT_pooled_peak_534	622	.	1	1	protein_coding	0	62.2954	255
323	AT1G18810;AT1G18830	AT1G18810;AT1G18830	Chr1	6487980	6488408	FD_WT_pooled_peak_535	129	.	1	2	protein_coding	-828.0;-825.0	12.9924	190
324	AT1G18830	AT1G18830	Chr1	6488954	6489369	FD_WT_pooled_peak_536	176	.	1	1	protein_coding	0	17.6515	181
325	AT1G18870	ICS2	Chr1	6512350	6512991	FD_WT_pooled_peak_537	1246	.	1	1	protein_coding	-2382	124.605	316
326	AT1G18870	ICS2	Chr1	6513080	6513892	FD_WT_pooled_peak_538	689	.	1	1	protein_coding	-1481	68.9964	511
327	AT1G18870	ICS2	Chr1	6515615	6516356	FD_WT_pooled_peak_539	1967	.	1	1	protein_coding	0	196.725	408
328	AT1G18890;AT1G18900	CDPK1;AT1G18900	Chr1	6528372	6528729	FD_WT_pooled_peak_540	264	.	1	2	protein_coding	-2298.0;-255.0	26.4875	184
329	AT1G18940	AT1G18940	Chr1	6543526	6543855	FD_WT_pooled_peak_541	185	.	1	1	protein_coding	0	18.5838	163
330	AT1G19000	AT1G19000	Chr1	6560790	6561233	FD_WT_pooled_peak_542	195	.	1	1	protein_coding	0	19.5807	292
331	AT1G19000	AT1G19000	Chr1	6562525	6563129	FD_WT_pooled_peak_543	2107	.	1	1	protein_coding	0	210.784	305
332	AT1G19020	AT1G19020	Chr1	6567999	6568612	FD_WT_pooled_peak_544	872	.	1	1	protein_coding	0	87.2379	311
333	AT1G19025	AT1G19025	Chr1	6568780	6569209	FD_WT_pooled_peak_545	135	.	1	1	protein_coding	0	13.5215	155
334	AT1G19110	AT1G19110	Chr1	6601552	6602113	FD_WT_pooled_peak_547	667	.	1	1	protein_coding	0	66.7404	356
335	AT1G19140;AT1G19150	AT1G19140;Lhca6	Chr1	6612492	6612841	FD_WT_pooled_peak_548	167	.	1	2	protein_coding	0	16.7458	259
336	AT1G19180	JAZ1	Chr1	6620576	6621262	FD_WT_pooled_peak_549	1812	.	1	1	protein_coding	-515	181.27	359
337	AT1G19180;AT1G19190	JAZ1;AT1G19190	Chr1	6622052	6624133	FD_WT_pooled_peak_550	1823	.	1	2	protein_coding	0	182.396	396
338	AT1G19210;AT1G19220	AT1G19210;ARF19	Chr1	6626826	6628531	FD_WT_pooled_peak_551	4439	.	1	2	protein_coding	0	443.94	996
339	AT1G19220	ARF19	Chr1	6632990	6633330	FD_WT_pooled_peak_554	195	.	1	1	protein_coding	0	19.5807	168
340	AT1G19220	ARF19	Chr1	6636700	6637155	FD_WT_pooled_peak_555	157	.	1	1	protein_coding	-3568	15.7008	267
341	AT1G19230	AT1G19230	Chr1	6641133	6641756	FD_WT_pooled_peak_557	138	.	1	1	protein_coding	-2186	13.8419	327
342	AT1G19310	AT1G19310	Chr1	6677499	6678111	FD_WT_pooled_peak_559	980	.	1	1	protein_coding	0	98.0947	275
343	AT1G19330	AT1G19330	Chr1	6683047	6683846	FD_WT_pooled_peak_560	383	.	1	1	protein_coding	0	38.3817	576
344	AT1G19350	BES1	Chr1	6688297	6688980	FD_WT_pooled_peak_562	299	.	1	1	protein_coding	0	29.9027	302
345	AT1G19380	AT1G19380	Chr1	6697496	6698786	FD_WT_pooled_peak_563	330	.	1	1	protein_coding	0	33.044	1027
346	AT1G19400;AT1G19410	AT1G19400;AT1G19410	Chr1	6714163	6714694	FD_WT_pooled_peak_564	536	.	1	2	protein_coding	0	53.6948	217
347	AT1G19450;AT1G19460	AT1G19450;AT1G19460	Chr1	6737685	6738034	FD_WT_pooled_peak_565	128	.	1	2	protein_coding	-2662.0;-450.0	12.8992	187
348	AT1G19490;AT1G19500	AT1G19490;AT1G19500	Chr1	6753658	6754843	FD_WT_pooled_peak_566	11680	.	1	2	protein_coding	0	1168.01	509
349	AT1G19530	AT1G19530	Chr1	6763059	6763466	FD_WT_pooled_peak_567	304	.	1	1	protein_coding	-299	30.4859	220
350	AT1G19565;AT1G19570	AT1G19565;DHAR1	Chr1	6773057	6773972	FD_WT_pooled_peak_570	416	.	1	2	protein_coding	0	41.6105	732
351	AT1G19630	CYP722A1	Chr1	6788471	6788845	FD_WT_pooled_peak_572	276	.	1	1	protein_coding	-297	27.6097	202
352	AT1G19650;AT1G19660	AT1G19650;AT1G19660	Chr1	6799623	6800008	FD_WT_pooled_peak_573	441	.	1	2	protein_coding	0	44.1796	161
353	AT1G19660	AT1G19660	Chr1	6802473	6803312	FD_WT_pooled_peak_574	4998	.	1	1	protein_coding	0	499.837	396
354	AT1G19670	CLH1	Chr1	6803797	6804536	FD_WT_pooled_peak_575	248	.	1	1	protein_coding	0	24.886	205
355	AT1G19680	AT1G19680	Chr1	6805365	6805667	FD_WT_pooled_peak_576	102	.	1	1	protein_coding	0	10.2877	118
356	AT1G19720;AT1G19730	AT1G19720;ATTRX4	Chr1	6822663	6823118	FD_WT_pooled_peak_577	498	.	1	2	protein_coding	0	49.8541	174
357	AT1G19770;AT1G19780	PUP14;CNGC8	Chr1	6832717	6833794	FD_WT_pooled_peak_578	412	.	1	2	protein_coding	0	41.2677	683
358	AT1G19800	ABCI14	Chr1	6844761	6845223	FD_WT_pooled_peak_579	666	.	1	1	protein_coding	-1115	66.6564	242
359	AT1G19835	AT1G19835	Chr1	6861942	6863356	FD_WT_pooled_peak_580	1833	.	1	1	protein_coding	-1380	183.387	314
360	AT1G19840	AT1G19840	Chr1	6872596	6873390	FD_WT_pooled_peak_582	952	.	1	1	protein_coding	0	95.2091	510
361	AT1G19850	MP	Chr1	6882921	6883609	FD_WT_pooled_peak_583	1044	.	1	1	protein_coding	-3060	104.472	364
362	AT1G19860	AT1G19860	Chr1	6894581	6894977	FD_WT_pooled_peak_584	157	.	1	1	protein_coding	0	15.7762	197
363	AT1G19870	iqd32	Chr1	6898512	6900151	FD_WT_pooled_peak_585	4136	.	1	1	protein_coding	0	413.666	1205
364	AT1G19890	MGH3	Chr1	6904627	6905003	FD_WT_pooled_peak_586	166	.	1	1	protein_coding	0	16.6421	109
365	AT1G20030	AT1G20030	Chr1	6945364	6947216	FD_WT_pooled_peak_588	1794	.	1	1	protein_coding	0	179.415	1044
366	AT1G20070;AT1G20080	AT1G20070;SYTB	Chr1	6959220	6959833	FD_WT_pooled_peak_590	993	.	1	2	protein_coding	-73.0;-2197.0	99.3881	300
367	AT1G20090	ROP2	Chr1	6965613	6966029	FD_WT_pooled_peak_591	411	.	1	1	protein_coding	-813	41.1728	193
368	AT1G20100;AT1G20110	AT1G20100;AT1G20110	Chr1	6970599	6971599	FD_WT_pooled_peak_593	339	.	1	2	protein_coding	0	33.972	766
369	AT1G20330	SMT2	Chr1	7037794	7038819	FD_WT_pooled_peak_597	1541	.	1	1	protein_coding	0	154.179	466
370	AT1G20340;AT1G20350	DRT112;TIM17-1	Chr1	7042815	7043839	FD_WT_pooled_peak_600	1273	.	1	2	protein_coding	0	127.303	675
371	AT1G20440	COR47	Chr1	7084076	7085935	FD_WT_pooled_peak_605	6517	.	1	1	protein_coding	0	651.7	777
372	AT1G20440	COR47	Chr1	7086402	7087014	FD_WT_pooled_peak_606	1834	.	1	1	protein_coding	0	183.418	244
373	AT1G20450	ERD10	Chr1	7087588	7089429	FD_WT_pooled_peak_607	4393	.	1	1	protein_coding	0	439.357	765
374	AT1G20450	ERD10	Chr1	7089597	7090751	FD_WT_pooled_peak_608	7796	.	1	1	protein_coding	0	779.637	509
375	AT1G20510	OPCL1	Chr1	7104122	7105831	FD_WT_pooled_peak_610	815	.	1	1	protein_coding	0	81.569	1170
376	AT1G20610	CYCB2%3B3	Chr1	7137764	7138064	FD_WT_pooled_peak_611	121	.	1	1	protein_coding	0	12.1278	137
377	AT1G20610;AT1G20620	CYCB2%3B3;CAT3	Chr1	7139888	7140585	FD_WT_pooled_peak_612	968	.	1	2	protein_coding	-2061.0;-2387.0	96.8741	339
378	AT1G20610;AT1G20620	CYCB2%3B3;CAT3	Chr1	7141043	7142354	FD_WT_pooled_peak_613	175	.	1	2	protein_coding	-3216.0;-618.0	17.5563	1011
379	AT1G20620	CAT3	Chr1	7142491	7143483	FD_WT_pooled_peak_614	299	.	1	1	protein_coding	0	29.9027	401
380	AT1G20620	CAT3	Chr1	7143905	7146297	FD_WT_pooled_peak_615	150	.	1	1	protein_coding	0	15.0805	1428
381	AT1G20823	AT1G20823	Chr1	7238835	7239729	FD_WT_pooled_peak_621	2284	.	1	1	protein_coding	0	228.43	472
382	AT1G20870;AT1G20875	AT1G20870;AT1G20875	Chr1	7261398	7261764	FD_WT_pooled_peak_622	205	.	1	2	protein_coding	0	20.5982	185
383	AT1G20890	AT1G20890	Chr1	7267192	7268010	FD_WT_pooled_peak_623	2338	.	1	1	protein_coding	0	233.815	325
384	AT1G20890;AT1G20900	AT1G20890;ESC	Chr1	7270182	7270872	FD_WT_pooled_peak_624	595	.	1	2	protein_coding	-2806.0;-1654.0	59.5855	410
385	AT1G20960	emb1507	Chr1	7308783	7309616	FD_WT_pooled_peak_626	117	.	1	1	protein_coding	0	11.707	554
386	AT1G20960;AT1G20970	emb1507;AT1G20970	Chr1	7313067	7313515	FD_WT_pooled_peak_627	450	.	1	2	protein_coding	-2797.0;-386.0	45.0957	250
387	AT1G20980	SPL14	Chr1	7322624	7323014	FD_WT_pooled_peak_629	138	.	1	1	protein_coding	-1457	13.8738	173
388	AT1G21000	AT1G21000	Chr1	7336435	7337512	FD_WT_pooled_peak_631	1246	.	1	1	protein_coding	-93	124.605	396
389	AT1G21000	AT1G21000	Chr1	7339422	7339942	FD_WT_pooled_peak_634	103	.	1	1	protein_coding	0	10.3632	117
390	AT1G21010	AT1G21010	Chr1	7344459	7344970	FD_WT_pooled_peak_636	674	.	1	1	protein_coding	-1186	67.4887	265
391	AT1G21310	EXT3	Chr1	7458205	7458493	FD_WT_pooled_peak_641	100	.	1	1	protein_coding	-3197	10.0686	173
392	AT1G21326	AT1G21326	Chr1	7470223	7470623	FD_WT_pooled_peak_642	200	.	1	1	protein_coding	-229	20.0874	139
393	AT1G21400	AT1G21400	Chr1	7494076	7494587	FD_WT_pooled_peak_643	147	.	1	1	protein_coding	0	14.7759	215
394	AT1G21410	SKP2A	Chr1	7496751	7497260	FD_WT_pooled_peak_644	266	.	1	1	protein_coding	0	26.6836	295
395	AT1G21440	AT1G21440	Chr1	7504009	7504399	FD_WT_pooled_peak_645	105	.	1	1	protein_coding	0	10.5636	246
396	AT1G21600	PTAC6	Chr1	7570611	7571322	FD_WT_pooled_peak_649	740	.	1	1	protein_coding	0	74.0116	398
397	AT1G21660	AT1G21660	Chr1	7605466	7605917	FD_WT_pooled_peak_650	141	.	1	1	protein_coding	0	14.1101	217
398	AT1G21670	AT1G21670	Chr1	7609378	7609847	FD_WT_pooled_peak_651	205	.	1	1	protein_coding	-394	20.5982	215
399	AT1G21670	AT1G21670	Chr1	7610205	7611617	FD_WT_pooled_peak_652	153	.	1	1	protein_coding	0	15.3655	1180
400	AT1G21670;AT1G21680	AT1G21670;AT1G21680	Chr1	7612383	7614120	FD_WT_pooled_peak_653	1068	.	1	2	protein_coding	0	106.889	518
401	AT1G21740;AT1G21750	AT1G21740;PDIL1-1	Chr1	7645219	7645889	FD_WT_pooled_peak_655	509	.	1	2	protein_coding	0	50.9183	401
402	AT1G21770;AT1G21780	AT1G21770;AT1G21780	Chr1	7651821	7652676	FD_WT_pooled_peak_656	2035	.	1	2	protein_coding	0	203.587	550
403	AT1G21780;AT1G21790	AT1G21780;AT1G21790	Chr1	7653962	7654534	FD_WT_pooled_peak_657	1247	.	1	2	protein_coding	0	124.719	238
404	AT1G21830	AT1G21830	Chr1	7660851	7661857	FD_WT_pooled_peak_658	1551	.	1	1	protein_coding	0	155.131	676
405	AT1G21970;AT1G21980	LEC1;PIP5K1	Chr1	7731884	7732781	FD_WT_pooled_peak_662	3198	.	1	2	protein_coding	-2236.0;-1880.0	319.844	453
406	AT1G22180;AT1G22190	AT1G22180;AT1G22190	Chr1	7832322	7833171	FD_WT_pooled_peak_663	3858	.	1	2	protein_coding	-1899.0;-2610.0	385.826	449
407	AT1G22180;AT1G22190	AT1G22180;AT1G22190	Chr1	7834077	7834446	FD_WT_pooled_peak_664	121	.	1	2	protein_coding	-3654.0;-1335.0	12.1278	147
408	AT1G22190;AT1G22200	AT1G22190;AT1G22200	Chr1	7835865	7837590	FD_WT_pooled_peak_665	985	.	1	2	protein_coding	0	98.5438	1085
409	AT1G22220	AUF2	Chr1	7846847	7847840	FD_WT_pooled_peak_666	371	.	1	1	protein_coding	0	37.1276	579
410	AT1G22310;AT1G22330	MBD8;AT1G22330	Chr1	7884313	7885062	FD_WT_pooled_peak_669	409	.	1	2	protein_coding	-490.0;-1261.0	40.9248	439
411	AT1G22330	AT1G22330	Chr1	7888698	7889104	FD_WT_pooled_peak_670	138	.	1	1	protein_coding	0	13.8738	203
412	AT1G22360	UGT85A2	Chr1	7895022	7895726	FD_WT_pooled_peak_671	170	.	1	1	protein_coding	0	17.0179	369
413	AT1G22370	UGT85A5	Chr1	7899758	7900214	FD_WT_pooled_peak_673	211	.	1	1	protein_coding	0	21.1109	273
414	AT1G22400;AT1G22410	UGT85A1;AT1G22410	Chr1	7909423	7910003	FD_WT_pooled_peak_676	766	.	1	2	protein_coding	-2455.0;-1840.0	76.6746	279
415	AT1G22510;AT1G22520	AT1G22510;AT1G22520	Chr1	7952421	7953032	FD_WT_pooled_peak_680	409	.	1	2	protein_coding	0	40.9248	266
416	AT1G22530	PATL2	Chr1	7957214	7958260	FD_WT_pooled_peak_681	153	.	1	1	protein_coding	0	15.3595	646
417	AT1G22600	AT1G22600	Chr1	7988969	7989566	FD_WT_pooled_peak_684	813	.	1	1	protein_coding	0	81.395	344
418	AT1G22620;AT1G22640	ATSAC1;MYB3	Chr1	8005146	8005847	FD_WT_pooled_peak_685	1873	.	1	2	protein_coding	-2158.0;-217.0	187.382	249
419	AT1G22700	AT1G22700	Chr1	8032968	8033338	FD_WT_pooled_peak_687	161	.	1	1	protein_coding	-2833	16.1675	201
420	AT1G22740	RABG3B	Chr1	8049788	8050110	FD_WT_pooled_peak_690	121	.	1	1	protein_coding	0	12.1163	206
421	AT1G22770	GI	Chr1	8060433	8061319	FD_WT_pooled_peak_693	2939	.	1	1	protein_coding	-432	293.934	395
422	AT1G22770	GI	Chr1	8061548	8062024	FD_WT_pooled_peak_694	334	.	1	1	protein_coding	0	33.4519	213
423	AT1G22800;AT1G22810	AT1G22800;AT1G22810	Chr1	8073366	8075072	FD_WT_pooled_peak_695	1291	.	1	2	protein_coding	0	129.112	1194
424	AT1G22850	AT1G22850	Chr1	8082742	8083139	FD_WT_pooled_peak_697	276	.	1	1	protein_coding	0	27.6097	200
425	AT1G22985	CRF7	Chr1	8135268	8135805	FD_WT_pooled_peak_701	227	.	1	1	protein_coding	0	22.7538	211
426	AT1G23020	FRO3	Chr1	8153353	8154060	FD_WT_pooled_peak_702	579	.	1	1	protein_coding	0	57.9462	433
427	AT1G23040	AT1G23040	Chr1	8166297	8166714	FD_WT_pooled_peak_703	495	.	1	1	protein_coding	0	49.5458	208
428	AT1G23050	AT1G23050	Chr1	8168647	8169198	FD_WT_pooled_peak_704	177	.	1	1	protein_coding	0	17.7505	386
429	AT1G23070	AT1G23070	Chr1	8175714	8176100	FD_WT_pooled_peak_705	409	.	1	1	protein_coding	0	40.9248	193
430	AT1G23080	PIN7	Chr1	8181262	8181751	FD_WT_pooled_peak_706	129	.	1	1	protein_coding	0	12.9119	177
431	AT1G23100	AT1G23100	Chr1	8194280	8194717	FD_WT_pooled_peak_709	152	.	1	1	protein_coding	-1059	15.2359	218
432	AT1G23180;AT1G23190	AT1G23180;PGM3	Chr1	8219621	8220034	FD_WT_pooled_peak_710	292	.	1	2	protein_coding	0	29.2277	204
433	AT1G23310	GGT1	Chr1	8271716	8272380	FD_WT_pooled_peak_711	1456	.	1	1	protein_coding	0	145.688	378
434	AT1G23380	KNAT6	Chr1	8297965	8298681	FD_WT_pooled_peak_712	1676	.	1	1	protein_coding	0	167.639	390
435	AT1G23390	AT1G23390	Chr1	8309018	8310434	FD_WT_pooled_peak_714	231	.	1	1	protein_coding	0	23.1574	1168
436	AT1G23440	AT1G23440	Chr1	8321318	8321702	FD_WT_pooled_peak_715	383	.	1	1	protein_coding	0	38.3817	177
437	AT1G23440	AT1G23440	Chr1	8322941	8323350	FD_WT_pooled_peak_717	107	.	1	1	protein_coding	0	10.7488	103
438	AT1G23480;AT1G23490	CSLA03;ARF1	Chr1	8336345	8336706	FD_WT_pooled_peak_718	255	.	1	2	protein_coding	0	25.5653	143
439	AT1G23490	ARF1	Chr1	8336889	8337372	FD_WT_pooled_peak_719	110	.	1	1	protein_coding	0	11.0369	284
440	AT1G23710	AT1G23710	Chr1	8384491	8386371	FD_WT_pooled_peak_721	6295	.	1	1	protein_coding	0	629.566	448
441	AT1G23740;AT1G23750	AOR;AT1G23750	Chr1	8399403	8400256	FD_WT_pooled_peak_722	543	.	1	2	protein_coding	0	54.3968	666
442	AT1G23860;AT1G23870	RSZ21;TPS9	Chr1	8429775	8431104	FD_WT_pooled_peak_723	3399	.	1	2	protein_coding	-278.0;-1075.0	339.982	333
443	AT1G23995	AT1G23995	Chr1	8487873	8488202	FD_WT_pooled_peak_724	157	.	1	1	protein_coding	-527	15.7008	185
444	AT1G24170	LGT9	Chr1	8557858	8559338	FD_WT_pooled_peak_726	704	.	1	1	protein_coding	0	70.4125	1199
445	AT1G24260;AT1G24265	SEP3;AT1G24265	Chr1	8596388	8596876	FD_WT_pooled_peak_727	777	.	1	2	protein_coding	-266.0;-3515.0	77.7714	264
446	AT1G24260;AT1G24265	SEP3;AT1G24265	Chr1	8598437	8598916	FD_WT_pooled_peak_728	428	.	1	2	protein_coding	-2315.0;-1475.0	42.8674	237
447	AT1G24330;AT1G24340	AT1G24330;EMB2421	Chr1	8634649	8635512	FD_WT_pooled_peak_729	132	.	1	2	protein_coding	0	13.2943	413
448	AT1G24530	AT1G24530	Chr1	8692746	8693898	FD_WT_pooled_peak_730	1122	.	1	1	protein_coding	0	112.202	418
449	AT1G25275	AT1G25275	Chr1	8860516	8861249	FD_WT_pooled_peak_736	357	.	1	1	protein_coding	0	35.7619	456
450	AT1G25275;AT1G25277	AT1G25275;AT1G25277	Chr1	8861481	8862160	FD_WT_pooled_peak_737	451	.	1	2	protein_coding	0	45.103	249
451	AT1G25400	AT1G25400	Chr1	8910858	8912976	FD_WT_pooled_peak_741	1551	.	1	1	protein_coding	0	155.132	722
452	AT1G25422	AT1G25422	Chr1	8918438	8919616	FD_WT_pooled_peak_742	568	.	1	1	protein_coding	0	56.854	854
453	AT1G25425	CLE43	Chr1	8922343	8922804	FD_WT_pooled_peak_743	328	.	1	1	protein_coding	0	32.8529	281
454	AT1G25440	BBX15	Chr1	8934519	8935258	FD_WT_pooled_peak_745	605	.	1	1	protein_coding	0	60.5498	515
455	AT1G25500;AT1G25520	AT1G25500;AT1G25520	Chr1	8958496	8958785	FD_WT_pooled_peak_747	147	.	1	2	protein_coding	-365.0;-3302.0	14.7759	131
456	AT1G25510	AT1G25510	Chr1	8959010	8959762	FD_WT_pooled_peak_748	932	.	1	1	protein_coding	0	93.219	455
457	AT1G25520	AT1G25520	Chr1	8961788	8962372	FD_WT_pooled_peak_750	1104	.	1	1	protein_coding	0	110.492	288
458	AT1G25550	AT1G25550	Chr1	8975611	8978699	FD_WT_pooled_peak_752	330	.	1	1	protein_coding	0	33.084	1732
459	AT1G25560	TEM1	Chr1	8981220	8983393	FD_WT_pooled_peak_753	6006	.	1	1	protein_coding	0	600.618	1113
460	AT1G25560	TEM1	Chr1	8983492	8984123	FD_WT_pooled_peak_754	287	.	1	1	protein_coding	-179	28.7498	223
461	AT1G25570	AT1G25570	Chr1	8995740	8996301	FD_WT_pooled_peak_755	200	.	1	1	protein_coding	-124	20.0809	178
462	AT1G26200;AT1G26210	AT1G26200;SOFL1	Chr1	9066222	9066639	FD_WT_pooled_peak_757	117	.	1	2	protein_coding	-903.0;-400.0	11.707	196
463	AT1G26270	AT1G26270	Chr1	9089572	9091969	FD_WT_pooled_peak_758	352	.	1	1	protein_coding	0	35.2251	1366
464	AT1G26270	AT1G26270	Chr1	9092185	9093093	FD_WT_pooled_peak_759	205	.	1	1	protein_coding	0	20.5982	471
465	AT1G26540;AT1G26560	AT1G26540;BGLU40	Chr1	9173913	9174232	FD_WT_pooled_peak_762	134	.	1	2	protein_coding	-2961.0;-3980.0	13.4288	149
466	AT1G26670	VTI1B	Chr1	9215729	9216081	FD_WT_pooled_peak_763	176	.	1	1	protein_coding	0	17.6023	179
467	AT1G26690	AT1G26690	Chr1	9225532	9225893	FD_WT_pooled_peak_764	121	.	1	1	protein_coding	0	12.1278	176
468	AT1G26730	AT1G26730	Chr1	9240585	9241028	FD_WT_pooled_peak_765	232	.	1	1	protein_coding	-8	23.2121	242
469	AT1G26730	AT1G26730	Chr1	9241285	9242333	FD_WT_pooled_peak_766	211	.	1	1	protein_coding	0	21.1109	466
470	AT1G26730	AT1G26730	Chr1	9243851	9244526	FD_WT_pooled_peak_767	104	.	1	1	protein_coding	0	10.4221	209
471	AT1G26761	AT1G26761	Chr1	9251421	9251800	FD_WT_pooled_peak_769	166	.	1	1	protein_coding	0	16.6421	220
472	AT1G26773	AT1G26773	Chr1	9264185	9264690	FD_WT_pooled_peak_770	155	.	1	1	protein_coding	0	15.5732	303
473	AT1G26780	MYB117	Chr1	9267143	9267470	FD_WT_pooled_peak_771	125	.	1	1	protein_coding	-3482	12.5576	158
474	AT1G26790	AT1G26790	Chr1	9275114	9275537	FD_WT_pooled_peak_772	171	.	1	1	protein_coding	0	17.1213	221
475	AT1G26800	AT1G26800	Chr1	9284824	9286889	FD_WT_pooled_peak_773	2080	.	1	1	protein_coding	0	208.032	860
476	AT1G26930	AT1G26930	Chr1	9338110	9338748	FD_WT_pooled_peak_775	1019	.	1	1	protein_coding	-173	101.92	216
477	AT1G27045;AT1G27050	ATHB54;AT1G27050	Chr1	9393094	9393803	FD_WT_pooled_peak_778	1005	.	1	2	protein_coding	0	100.54	400
478	AT1G27100	AT1G27100	Chr1	9407085	9408947	FD_WT_pooled_peak_779	604	.	1	1	protein_coding	0	60.4915	612
479	AT1G27130	GSTU13	Chr1	9425066	9425644	FD_WT_pooled_peak_780	157	.	1	1	protein_coding	0	15.7008	378
480	AT1G27130	GSTU13	Chr1	9426151	9427051	FD_WT_pooled_peak_781	435	.	1	1	protein_coding	0	43.5221	357
481	AT1G27140;AT1G27150	GSTU14;AT1G27150	Chr1	9428838	9429155	FD_WT_pooled_peak_782	144	.	1	2	protein_coding	0	14.493	178
482	AT1G27200	AT1G27200	Chr1	9451817	9452248	FD_WT_pooled_peak_785	293	.	1	1	protein_coding	-50	29.323	213
483	AT1G27320;AT1G27330	HK3;AT1G27330	Chr1	9492507	9493073	FD_WT_pooled_peak_787	668	.	1	2	protein_coding	0	66.8161	273
484	AT1G27350	AT1G27350	Chr1	9499347	9499930	FD_WT_pooled_peak_789	558	.	1	1	protein_coding	0	55.808	194
485	AT1G27600	IRX9-L	Chr1	9605828	9606440	FD_WT_pooled_peak_791	985	.	1	1	protein_coding	0	98.5493	350
486	AT1G27730	STZ	Chr1	9647776	9649428	FD_WT_pooled_peak_792	2391	.	1	1	protein_coding	0	239.131	697
487	AT1G27760	SAT32	Chr1	9668183	9668887	FD_WT_pooled_peak_793	1104	.	1	1	protein_coding	0	110.492	272
488	AT1G27770	ACA1	Chr1	9671673	9672068	FD_WT_pooled_peak_794	127	.	1	1	protein_coding	0	12.7332	219
489	AT1G27770	ACA1	Chr1	9673208	9675126	FD_WT_pooled_peak_796	159	.	1	1	protein_coding	0	15.9127	763
490	AT1G27930	AT1G27930	Chr1	9732338	9732909	FD_WT_pooled_peak_799	1073	.	1	1	protein_coding	0	107.324	240
491	AT1G27970	NTF2B	Chr1	9746973	9747325	FD_WT_pooled_peak_800	264	.	1	1	protein_coding	0	26.4992	177
492	AT1G28050	BBX13	Chr1	9776575	9777468	FD_WT_pooled_peak_802	716	.	1	1	protein_coding	0	71.6864	388
493	AT1G28060	AT1G28060	Chr1	9779311	9779713	FD_WT_pooled_peak_803	104	.	1	1	protein_coding	0	10.4707	216
494	AT1G28130	GH3.17	Chr1	9827405	9827712	FD_WT_pooled_peak_805	117	.	1	1	protein_coding	0	11.707	95
495	AT1G28140	AT1G28140	Chr1	9831098	9832047	FD_WT_pooled_peak_807	138	.	1	1	protein_coding	0	13.8738	190
496	AT1G28190	AT1G28190	Chr1	9846872	9847814	FD_WT_pooled_peak_810	805	.	1	1	protein_coding	0	80.5968	284
497	AT1G28280	AT1G28280	Chr1	9886563	9887423	FD_WT_pooled_peak_815	195	.	1	1	protein_coding	0	19.5807	505
498	AT1G28330	DYL1	Chr1	9933888	9935224	FD_WT_pooled_peak_816	121	.	1	1	protein_coding	0	12.1904	712
499	AT1G28330	DYL1	Chr1	9935386	9936499	FD_WT_pooled_peak_817	1139	.	1	1	protein_coding	0	113.975	257
500	AT1G28350	AT1G28350	Chr1	9949695	9951139	FD_WT_pooled_peak_818	3464	.	1	1	protein_coding	0	346.452	405
501	AT1G28360	ERF12	Chr1	9951334	9952050	FD_WT_pooled_peak_819	255	.	1	1	protein_coding	0	25.5276	339
502	AT1G28360	ERF12	Chr1	9952729	9953076	FD_WT_pooled_peak_821	192	.	1	1	protein_coding	0	19.2085	160
503	AT1G28370	ERF11	Chr1	9955998	9957452	FD_WT_pooled_peak_822	1017	.	1	1	protein_coding	0	101.76	521
504	AT1G28380;AT1G28390	NSL1;AT1G28390	Chr1	9965234	9966398	FD_WT_pooled_peak_824	245	.	1	2	protein_coding	0	24.5652	784
505	AT1G28395	AT1G28395	Chr1	9971344	9971862	FD_WT_pooled_peak_826	316	.	1	1	protein_coding	0	31.6611	240
506	AT1G28450	AGL58	Chr1	10001018	10001878	FD_WT_pooled_peak_827	409	.	1	1	protein_coding	-2002	40.9248	203
507	AT1G28480	GRX480	Chr1	10012593	10014248	FD_WT_pooled_peak_828	4457	.	1	1	protein_coding	0	445.799	1144
508	AT1G28530;AT1G28540	AT1G28530;AT1G28540	Chr1	10035419	10035797	FD_WT_pooled_peak_829	398	.	1	2	protein_coding	0	39.8887	188
509	AT1G28630	AT1G28630	Chr1	10065366	10065646	FD_WT_pooled_peak_830	195	.	1	1	protein_coding	-1907	19.5807	146
510	AT1G28760	AT1G28760	Chr1	10103084	10104706	FD_WT_pooled_peak_832	130	.	1	1	protein_coding	0	13.0105	1105
511	AT1G29060	AT1G29060	Chr1	10147431	10147970	FD_WT_pooled_peak_836	637	.	1	1	protein_coding	0	63.7674	216
512	AT1G29060;AT1G29070	AT1G29060;AT1G29070	Chr1	10149597	10149962	FD_WT_pooled_peak_837	242	.	1	2	protein_coding	0	24.2865	146
513	AT1G29195;AT1G29200	AT1G29195;AT1G29200	Chr1	10204035	10204375	FD_WT_pooled_peak_838	121	.	1	2	protein_coding	-545.0;-3202.0	12.1278	201
514	AT1G29280	WRKY65	Chr1	10236974	10237676	FD_WT_pooled_peak_839	627	.	1	1	protein_coding	0	62.7434	381
515	AT1G29310	AT1G29310	Chr1	10252067	10252423	FD_WT_pooled_peak_843	205	.	1	1	protein_coding	0	20.5982	149
516	AT1G29330	ERD2	Chr1	10260869	10261565	FD_WT_pooled_peak_844	1532	.	1	1	protein_coding	0	153.228	472
517	AT1G29330;AT1G29340	ERD2;PUB17	Chr1	10262579	10263076	FD_WT_pooled_peak_845	653	.	1	2	protein_coding	-1348.0;-967.0	65.3301	207
518	AT1G29340	PUB17	Chr1	10265003	10266806	FD_WT_pooled_peak_846	493	.	1	1	protein_coding	0	49.3706	1305
519	AT1G29390;AT1G29395	COR314-TM2;COR413IM1	Chr1	10287588	10288410	FD_WT_pooled_peak_847	1637	.	1	2	protein_coding	0	163.763	383
520	AT1G29395	COR413IM1	Chr1	10289381	10289986	FD_WT_pooled_peak_848	622	.	1	1	protein_coding	0	62.2954	371
521	AT1G29470	AT1G29470	Chr1	10312475	10313235	FD_WT_pooled_peak_850	168	.	1	1	protein_coding	0	16.8514	186
522	AT1G29630	AT1G29630	Chr1	10353569	10354448	FD_WT_pooled_peak_851	4544	.	1	1	protein_coding	0	454.402	416
523	AT1G29930;AT1G29940	CAB1;NRPA2	Chr1	10477585	10479020	FD_WT_pooled_peak_853	558	.	1	2	protein_coding	0	55.808	190
524	AT1G30020	AT1G30020	Chr1	10520258	10520647	FD_WT_pooled_peak_855	264	.	1	1	protein_coding	-3912	26.4875	193
525	AT1G30040	GA2OX2	Chr1	10538319	10538821	FD_WT_pooled_peak_857	232	.	1	1	protein_coding	0	23.2121	241
526	AT1G30110	NUDX25	Chr1	10581737	10582071	FD_WT_pooled_peak_864	176	.	1	1	protein_coding	0	17.6023	166
527	AT1G30120	PDH-E1 BETA	Chr1	10586367	10587068	FD_WT_pooled_peak_865	2025	.	1	1	protein_coding	0	202.563	396
528	AT1G30200	AT1G30200	Chr1	10621183	10621491	FD_WT_pooled_peak_868	121	.	1	1	protein_coding	-3509	12.1278	113
529	AT1G30330	ARF6	Chr1	10685486	10685912	FD_WT_pooled_peak_874	200	.	1	1	protein_coding	0	20.0874	228
530	AT1G30350;AT1G30360	AT1G30350;ERD4	Chr1	10713542	10713999	FD_WT_pooled_peak_877	248	.	1	2	protein_coding	-1876.0;-1483.0	24.8314	269
531	AT1G30360	ERD4	Chr1	10715354	10715989	FD_WT_pooled_peak_878	502	.	1	1	protein_coding	0	50.2932	216
532	AT1G30360	ERD4	Chr1	10716702	10718120	FD_WT_pooled_peak_879	506	.	1	1	protein_coding	0	50.6974	1009
533	AT1G30360;AT1G30370	ERD4;DLAH	Chr1	10718472	10719267	FD_WT_pooled_peak_880	296	.	1	2	protein_coding	0	29.6419	198
534	AT1G30380	PSAK	Chr1	10721976	10722453	FD_WT_pooled_peak_881	377	.	1	1	protein_coding	0	37.753	192
535	AT1G30380	PSAK	Chr1	10722770	10723004	FD_WT_pooled_peak_882	107	.	1	1	protein_coding	0	10.7546	141
536	AT1G30500;AT1G30510	NF-YA7;RFNR2	Chr1	10806280	10806964	FD_WT_pooled_peak_884	1485	.	1	2	protein_coding	0	148.504	326
537	AT1G30520	AAE14	Chr1	10810734	10811118	FD_WT_pooled_peak_885	161	.	1	1	protein_coding	0	16.1675	205
538	AT1G30530	UGT78D1	Chr1	10814772	10815294	FD_WT_pooled_peak_886	248	.	1	1	protein_coding	0	24.8314	172
539	AT1G30630;AT1G30640	AT1G30630;AT1G30640	Chr1	10860230	10860921	FD_WT_pooled_peak_887	751	.	1	2	protein_coding	0	75.12	344
540	AT1G30820	AT1G30820	Chr1	10953425	10953797	FD_WT_pooled_peak_892	174	.	1	1	protein_coding	-3944	17.4589	177
541	AT1G30825	DIS2	Chr1	10958744	10959243	FD_WT_pooled_peak_896	919	.	1	1	protein_coding	-1665	91.9024	276
542	AT1G30840	PUP4	Chr1	10975102	10975846	FD_WT_pooled_peak_897	281	.	1	1	protein_coding	0	28.1778	530
543	AT1G31230	AK-HSDH I	Chr1	11163077	11163560	FD_WT_pooled_peak_901	821	.	1	1	protein_coding	0	82.1904	271
544	AT1G31240	AT1G31240	Chr1	11163744	11164124	FD_WT_pooled_peak_902	103	.	1	1	protein_coding	0	10.3632	189
545	AT1G31280	AGO2	Chr1	11181759	11182409	FD_WT_pooled_peak_903	1131	.	1	1	protein_coding	0	113.101	281
546	AT1G31290	AGO3	Chr1	11188443	11189307	FD_WT_pooled_peak_905	1002	.	1	1	protein_coding	0	100.231	404
547	AT1G31320	LBD4	Chr1	11212812	11213326	FD_WT_pooled_peak_907	371	.	1	1	protein_coding	0	37.1276	292
548	AT1G31330	PSAF	Chr1	11215382	11216241	FD_WT_pooled_peak_909	993	.	1	1	protein_coding	0	99.3881	666
549	AT1G31480	SGR2	Chr1	11265406	11265967	FD_WT_pooled_peak_910	253	.	1	1	protein_coding	0	25.3802	346
550	AT1G31760;AT1G31770	AT1G31760;ABCG14	Chr1	11374291	11374865	FD_WT_pooled_peak_911	180	.	1	2	protein_coding	0	18.0908	194
551	AT1G31880	BRX	Chr1	11444931	11445541	FD_WT_pooled_peak_913	1560	.	1	1	protein_coding	0	156.083	341
552	AT1G31940;AT1G31950	AT1G31940;AT1G31950	Chr1	11472358	11472846	FD_WT_pooled_peak_914	751	.	1	2	protein_coding	-878.0;-2777.0	75.12	265
553	AT1G32060	PRK	Chr1	11531817	11532246	FD_WT_pooled_peak_915	551	.	1	1	protein_coding	0	55.1019	205
554	AT1G32100;AT1G32120	PRR1;AT1G32120	Chr1	11549873	11550174	FD_WT_pooled_peak_916	138	.	1	2	protein_coding	-1858.0;-2252.0	13.8738	132
555	AT1G32190	AT1G32190	Chr1	11598246	11598974	FD_WT_pooled_peak_918	2618	.	1	1	protein_coding	-2191	261.803	377
556	AT1G32210	ATDAD1	Chr1	11605602	11606049	FD_WT_pooled_peak_920	409	.	1	1	protein_coding	0	40.9248	215
557	AT1G32320	MKK10	Chr1	11654981	11655282	FD_WT_pooled_peak_923	171	.	1	1	protein_coding	0	17.1213	113
558	AT1G32400	TOM2A	Chr1	11691320	11691691	FD_WT_pooled_peak_924	176	.	1	1	protein_coding	0	17.6023	210
559	AT1G32410	AT1G32410	Chr1	11693527	11693906	FD_WT_pooled_peak_925	468	.	1	1	protein_coding	0	46.8377	207
560	AT1G32550;AT1G32560	FdC2;AtLEA4-1	Chr1	11774041	11774649	FD_WT_pooled_peak_927	1461	.	1	2	protein_coding	0	146.13	312
561	AT1G32630;AT1G32640	AT1G32630;MYC2	Chr1	11798465	11801359	FD_WT_pooled_peak_928	3940	.	1	2	protein_coding	0	394.033	1842
562	AT1G32700	AT1G32700	Chr1	11828977	11829473	FD_WT_pooled_peak_932	100	.	1	1	protein_coding	0	10.0686	281
563	AT1G32710	AT1G32710	Chr1	11830809	11831499	FD_WT_pooled_peak_934	277	.	1	1	protein_coding	-1614	27.7075	214
564	AT1G32900	GBSS1	Chr1	11923471	11924081	FD_WT_pooled_peak_937	1104	.	1	1	protein_coding	0	110.492	257
565	AT1G32910	AT1G32910	Chr1	11926078	11926994	FD_WT_pooled_peak_939	153	.	1	1	protein_coding	0	15.3048	526
566	AT1G32920	AT1G32920	Chr1	11928703	11930347	FD_WT_pooled_peak_940	1361	.	1	1	protein_coding	0	136.151	434
567	AT1G32928;AT1G32930	AT1G32928;AT1G32930	Chr1	11931263	11932451	FD_WT_pooled_peak_941	403	.	1	2	protein_coding	0	40.3333	341
568	AT1G33050;AT1G33055	AT1G33050;AT1G33055	Chr1	11969172	11972703	FD_WT_pooled_peak_942	1566	.	1	2	protein_coding	0	156.646	3159
569	AT1G33240	GTL1	Chr1	12054645	12055205	FD_WT_pooled_peak_944	1503	.	1	1	protein_coding	0	150.388	260
570	AT1G33250	AT1G33250	Chr1	12059544	12059824	FD_WT_pooled_peak_946	128	.	1	1	protein_coding	0	12.8992	157
571	AT1G33590	AT1G33590	Chr1	12177472	12179447	FD_WT_pooled_peak_948	1569	.	1	1	protein_coding	0	156.915	385
572	AT1G33600	AT1G33600	Chr1	12180557	12182292	FD_WT_pooled_peak_949	1391	.	1	1	protein_coding	0	139.184	298
573	AT1G33600	AT1G33600	Chr1	12184153	12184422	FD_WT_pooled_peak_950	117	.	1	1	protein_coding	0	11.7965	135
574	AT1G33610	AT1G33610	Chr1	12188699	12189325	FD_WT_pooled_peak_951	894	.	1	1	protein_coding	0	89.4452	274
575	AT1G34420	AT1G34420	Chr1	12584269	12584589	FD_WT_pooled_peak_959	152	.	1	1	protein_coding	0	15.2359	143
576	AT1G34630	AT1G34630	Chr1	12684974	12685512	FD_WT_pooled_peak_960	545	.	1	1	protein_coding	0	54.5971	180
577	AT1G35140	PHI-1	Chr1	12851887	12853324	FD_WT_pooled_peak_962	559	.	1	1	protein_coding	0	55.9136	985
578	AT1G35515	HOS10	Chr1	13076502	13076838	FD_WT_pooled_peak_963	435	.	1	1	protein_coding	-1052	43.5221	113
579	AT1G36730	AT1G36730	Chr1	13898458	13899818	FD_WT_pooled_peak_972	413	.	1	1	protein_coding	0	41.3216	773
580	AT1G37130	NIA2	Chr1	14158537	14159742	FD_WT_pooled_peak_974	1041	.	1	1	protein_coding	0	104.197	505
581	AT1G37130	NIA2	Chr1	14159949	14161770	FD_WT_pooled_peak_975	707	.	1	1	protein_coding	0	70.7271	570
582	AT1G41830	SKS6	Chr1	15605617	15606252	FD_WT_pooled_peak_977	968	.	1	1	protein_coding	0	96.8741	462
583	AT1G42980;AT1G42990	AT1G42980;BZIP60	Chr1	16134423	16138013	FD_WT_pooled_peak_979	804	.	1	2	protein_coding	0	80.4981	3195
584	AT1G43580;AT1G43600	AT1G43580;AT1G43600	Chr1	16413349	16413632	FD_WT_pooled_peak_982	147	.	1	2	protein_coding	-614.0;-1725.0	14.7759	121
585	AT1G43670	FBP	Chr1	16467772	16468311	FD_WT_pooled_peak_984	697	.	1	1	protein_coding	0	69.7522	212
586	AT1G43890	RAB18	Chr1	16643236	16643780	FD_WT_pooled_peak_985	543	.	1	1	protein_coding	-2916	54.3968	313
587	AT1G44080	AT1G44080	Chr1	16755842	16756188	FD_WT_pooled_peak_987	205	.	1	1	protein_coding	-173	20.5982	185
588	AT1G44350	ILL6	Chr1	16834616	16835233	FD_WT_pooled_peak_988	223	.	1	1	protein_coding	0	22.305	223
589	AT1G44350	ILL6	Chr1	16835880	16836412	FD_WT_pooled_peak_989	120	.	1	1	protein_coding	0	12.0304	313
590	AT1G44446	CH1	Chr1	16850930	16851657	FD_WT_pooled_peak_992	4288	.	1	1	protein_coding	0	428.819	388
591	AT1G45145	TRX5	Chr1	17074356	17076354	FD_WT_pooled_peak_993	446	.	1	1	protein_coding	0	44.6091	847
592	AT1G45230	AT1G45230	Chr1	17168865	17169460	FD_WT_pooled_peak_994	489	.	1	1	protein_coding	0	48.922	355
593	AT1G45474	Lhca5	Chr1	17179281	17179653	FD_WT_pooled_peak_995	152	.	1	1	protein_coding	0	15.2359	124
594	AT1G45688	AT1G45688	Chr1	17192575	17193284	FD_WT_pooled_peak_996	1608	.	1	1	protein_coding	0	160.872	403
595	AT1G46480	WOX4	Chr1	17241871	17242362	FD_WT_pooled_peak_997	536	.	1	1	protein_coding	-3687	53.6948	257
596	AT1G46768;AT1G46840	RAP2.1;AT1G46840	Chr1	17268188	17268710	FD_WT_pooled_peak_999	1291	.	1	2	protein_coding	-1365.0;-1475.0	129.112	269
597	AT1G47130	AT1G47130	Chr1	17290860	17291351	FD_WT_pooled_peak_1000	645	.	1	1	protein_coding	-404	64.5072	236
598	AT1G47130	AT1G47130	Chr1	17292455	17292922	FD_WT_pooled_peak_1001	316	.	1	1	protein_coding	0	31.6611	272
599	AT1G47530	AT1G47530	Chr1	17451663	17452154	FD_WT_pooled_peak_1004	100	.	1	1	protein_coding	0	10.0686	370
600	AT1G47550	SEC3A	Chr1	17464395	17464800	FD_WT_pooled_peak_1005	159	.	1	1	protein_coding	0	15.981	161
601	AT1G47560	SEC3B	Chr1	17473389	17473691	FD_WT_pooled_peak_1006	134	.	1	1	protein_coding	0	13.4288	176
602	AT1G47655	AT1G47655	Chr1	17525792	17526177	FD_WT_pooled_peak_1008	238	.	1	1	protein_coding	0	23.8148	135
603	AT1G47980	AT1G47980	Chr1	17693873	17694136	FD_WT_pooled_peak_1010	112	.	1	1	protein_coding	0	11.2882	114
604	AT1G47980;AT1G47990	AT1G47980;GA2OX4	Chr1	17696371	17696793	FD_WT_pooled_peak_1011	536	.	1	2	protein_coding	-2485.0;-1805.0	53.6948	210
605	AT1G47990	GA2OX4	Chr1	17699777	17700467	FD_WT_pooled_peak_1012	1984	.	1	1	protein_coding	0	198.486	408
606	AT1G48100	AT1G48100	Chr1	17762858	17763207	FD_WT_pooled_peak_1015	104	.	1	1	protein_coding	-3531	10.4707	170
607	AT1G48100	AT1G48100	Chr1	17763361	17763955	FD_WT_pooled_peak_1016	968	.	1	1	protein_coding	-2783	96.8741	298
608	AT1G48100	AT1G48100	Chr1	17766563	17767245	FD_WT_pooled_peak_1017	1087	.	1	1	protein_coding	0	108.763	223
609	AT1G48100	AT1G48100	Chr1	17769208	17769921	FD_WT_pooled_peak_1018	422	.	1	1	protein_coding	0	42.2182	470
610	AT1G48300;AT1G48310	DGAT3;CHR18	Chr1	17846530	17848463	FD_WT_pooled_peak_1020	1391	.	1	2	protein_coding	0	139.176	428
611	AT1G48410	AGO1	Chr1	17892294	17893082	FD_WT_pooled_peak_1022	2683	.	1	1	protein_coding	0	268.374	381
612	AT1G48610	AT1G48610	Chr1	17972243	17972510	FD_WT_pooled_peak_1025	105	.	1	1	protein_coding	0	10.5636	146
613	AT1G48830;AT1G48840	AT1G48830;AT1G48840	Chr1	18061096	18061713	FD_WT_pooled_peak_1026	1843	.	1	2	protein_coding	0	184.384	292
614	AT1G48920	NUC-L1	Chr1	18097799	18098155	FD_WT_pooled_peak_1027	103	.	1	1	protein_coding	0	10.3632	161
615	AT1G48953	AT1G48953	Chr1	18111081	18111887	FD_WT_pooled_peak_1030	960	.	1	1	protein_coding	0	96.0415	546
616	AT1G49000	AT1G49000	Chr1	18123461	18123761	FD_WT_pooled_peak_1032	186	.	1	1	protein_coding	0	18.6737	118
617	AT1G49160	WNK7	Chr1	18182448	18182880	FD_WT_pooled_peak_1034	129	.	1	1	protein_coding	0	12.9924	125
618	AT1G49200;AT1G49205	AT1G49200;AT1G49205	Chr1	18197769	18198306	FD_WT_pooled_peak_1035	593	.	1	2	protein_coding	0	59.3865	242
619	AT1G49225	AT1G49225	Chr1	18208008	18209112	FD_WT_pooled_peak_1036	134	.	1	1	protein_coding	0	13.4288	942
620	AT1G49450	AT1G49450	Chr1	18304762	18306059	FD_WT_pooled_peak_1039	448	.	1	1	protein_coding	0	44.8386	154
621	AT1G49450	AT1G49450	Chr1	18306640	18307605	FD_WT_pooled_peak_1040	1744	.	1	1	protein_coding	0	174.482	609
622	AT1G49500	AT1G49500	Chr1	18321547	18322610	FD_WT_pooled_peak_1041	276	.	1	1	protein_coding	0	27.6097	867
623	AT1G49500;AT1G49510	AT1G49500;emb1273	Chr1	18323237	18323817	FD_WT_pooled_peak_1042	516	.	1	2	protein_coding	-733.0;-3029.0	51.6068	242
624	AT1G49540;AT1G49560	ELP2;AT1G49560	Chr1	18341044	18341508	FD_WT_pooled_peak_1044	221	.	1	2	protein_coding	-3525.0;-943.0	22.1544	215
625	AT1G49660	CXE5	Chr1	18379731	18380039	FD_WT_pooled_peak_1045	176	.	1	1	protein_coding	0	17.6023	128
626	AT1G49720	ABF1	Chr1	18399665	18400098	FD_WT_pooled_peak_1046	1122	.	1	1	protein_coding	0	112.23	217
627	AT1G49820;AT1G49830	MTK;AT1G49830	Chr1	18445036	18445402	FD_WT_pooled_peak_1047	237	.	1	2	protein_coding	0	23.7892	208
628	AT1G49830;AT1G49840	AT1G49830;AT1G49840	Chr1	18447320	18447758	FD_WT_pooled_peak_1048	894	.	1	2	protein_coding	-549.0;-3988.0	89.4452	220
629	AT1G49860;AT1G49870	GSTF14;AT1G49870	Chr1	18459828	18460205	FD_WT_pooled_peak_1049	224	.	1	2	protein_coding	0	22.4999	192
630	AT1G50010	TUA2	Chr1	18517383	18517799	FD_WT_pooled_peak_1051	409	.	1	1	protein_coding	0	40.9248	158
631	AT1G50290	AT1G50290	Chr1	18627434	18627897	FD_WT_pooled_peak_1054	187	.	1	1	protein_coding	0	18.7737	251
632	AT1G50420	SCL3	Chr1	18680681	18681153	FD_WT_pooled_peak_1055	117	.	1	1	protein_coding	-382	11.7965	142
633	AT1G50450;AT1G50460	AT1G50450;HKL1	Chr1	18690609	18691150	FD_WT_pooled_peak_1057	943	.	1	2	protein_coding	-107.0;-2494.0	94.3789	324
634	AT1G50460	HKL1	Chr1	18693800	18694544	FD_WT_pooled_peak_1058	268	.	1	1	protein_coding	0	26.8763	444
635	AT1G50575;AT1G50580	AT1G50575;AT1G50580	Chr1	18730281	18730778	FD_WT_pooled_peak_1059	689	.	1	2	protein_coding	0	68.9964	209
636	AT1G50600;AT1G50610	SCL5;PRK5	Chr1	18740390	18740876	FD_WT_pooled_peak_1061	293	.	1	2	protein_coding	-742.0;-1151.0	29.323	236
637	AT1G50630	AT1G50630	Chr1	18753894	18754401	FD_WT_pooled_peak_1062	203	.	1	1	protein_coding	0	20.328	300
638	AT1G50640	ERF3	Chr1	18757366	18758248	FD_WT_pooled_peak_1063	402	.	1	1	protein_coding	0	40.2447	453
639	AT1G50732	AT1G50732	Chr1	18802476	18802786	FD_WT_pooled_peak_1064	200	.	1	1	protein_coding	0	20.0874	157
640	AT1G50960	GA2OX7	Chr1	18886286	18886773	FD_WT_pooled_peak_1067	264	.	1	1	protein_coding	-2700	26.4875	289
641	AT1G51060	HTA10	Chr1	18926945	18927300	FD_WT_pooled_peak_1068	100	.	1	1	protein_coding	0	10.065	140
642	AT1G51090	AT1G51090	Chr1	18933413	18934022	FD_WT_pooled_peak_1069	237	.	1	1	protein_coding	0	23.719	278
643	AT1G51130	AT1G51130	Chr1	18942370	18942846	FD_WT_pooled_peak_1070	475	.	1	1	protein_coding	-652	47.5107	258
644	AT1G51140;AT1G51160	FBH3;AT1G51160	Chr1	18946350	18946724	FD_WT_pooled_peak_1071	502	.	1	2	protein_coding	-539.0;-2808.0	50.2306	183
645	AT1G51200	AT1G51200	Chr1	18984215	18984613	FD_WT_pooled_peak_1072	593	.	1	1	protein_coding	0	59.3865	176
646	AT1G51210	AT1G51210	Chr1	18986743	18987082	FD_WT_pooled_peak_1073	121	.	1	1	protein_coding	-620	12.1278	216
647	AT1G51400;AT1G51402	AT1G51400;AT1G51402	Chr1	19052244	19052991	FD_WT_pooled_peak_1074	845	.	1	2	protein_coding	0	84.5886	417
648	AT1G51430	AT1G51430	Chr1	19068087	19068507	FD_WT_pooled_peak_1075	402	.	1	1	protein_coding	0	40.285	203
649	AT1G51700	DOF1	Chr1	19170469	19171090	FD_WT_pooled_peak_1077	293	.	1	1	protein_coding	-2790	29.323	322
650	AT1G51700	DOF1	Chr1	19174142	19175499	FD_WT_pooled_peak_1078	402	.	1	1	protein_coding	0	40.2766	556
651	AT1G51760	IAR3	Chr1	19200207	19200884	FD_WT_pooled_peak_1079	386	.	1	1	protein_coding	0	38.656	401
652	AT1G51940;AT1G51950	LYK3;IAA18	Chr1	19302396	19303536	FD_WT_pooled_peak_1083	1125	.	1	2	protein_coding	-3228.0;-1545.0	112.511	483
653	AT1G52000	AT1G52000	Chr1	19335392	19335737	FD_WT_pooled_peak_1085	243	.	1	1	protein_coding	0	24.3358	195
654	AT1G52220;AT1G52230	AT1G52220;PSAH2	Chr1	19454401	19455222	FD_WT_pooled_peak_1086	1532	.	1	2	protein_coding	0	153.228	354
655	AT1G52343;AT1G52360	AT1G52343;AT1G52360	Chr1	19496131	19496695	FD_WT_pooled_peak_1089	1964	.	1	2	protein_coding	-265.0;-2451.0	196.454	296
656	AT1G52430	AT1G52430	Chr1	19536245	19536610	FD_WT_pooled_peak_1091	264	.	1	1	protein_coding	0	26.4875	193
657	AT1G52565	AT1G52565	Chr1	19581691	19582113	FD_WT_pooled_peak_1092	465	.	1	1	protein_coding	-715	46.5196	193
658	AT1G52590;AT1G52600	AT1G52590;AT1G52600	Chr1	19590177	19590536	FD_WT_pooled_peak_1093	270	.	1	2	protein_coding	0	27.048	161
659	AT1G52690	LEA7	Chr1	19619387	19619730	FD_WT_pooled_peak_1095	125	.	1	1	protein_coding	0	12.5576	169
660	AT1G52830	IAA6	Chr1	19673556	19673874	FD_WT_pooled_peak_1096	117	.	1	1	protein_coding	0	11.707	176
661	AT1G52880	NAM	Chr1	19691787	19692119	FD_WT_pooled_peak_1097	608	.	1	1	protein_coding	-1199	60.8355	162
662	AT1G52890	NAC019	Chr1	19697086	19697760	FD_WT_pooled_peak_1098	169	.	1	1	protein_coding	0	16.9816	411
663	AT1G52890	NAC019	Chr1	19698218	19698842	FD_WT_pooled_peak_1099	310	.	1	1	protein_coding	0	31.0705	405
664	AT1G52890	NAC019	Chr1	19698965	19699787	FD_WT_pooled_peak_1100	4494	.	1	1	protein_coding	-484	449.414	469
665	AT1G52990	AT1G52990	Chr1	19740813	19741210	FD_WT_pooled_peak_1101	166	.	1	1	protein_coding	0	16.6421	126
666	AT1G52990;AT1G53010	AT1G52990;AT1G53010	Chr1	19744235	19744549	FD_WT_pooled_peak_1102	248	.	1	2	protein_coding	-787.0;-3298.0	24.8314	175
667	AT1G53090	SPA4	Chr1	19782420	19783174	FD_WT_pooled_peak_1104	242	.	1	1	protein_coding	-11	24.2865	425
668	AT1G53163	AT1G53163	Chr1	19811986	19812382	FD_WT_pooled_peak_1105	409	.	1	1	protein_coding	0	40.9248	201
669	AT1G53170	ERF8	Chr1	19819810	19822577	FD_WT_pooled_peak_1106	1122	.	1	1	protein_coding	0	112.23	2536
670	AT1G53170	ERF8	Chr1	19825098	19825932	FD_WT_pooled_peak_1107	2605	.	1	1	protein_coding	-2700	260.552	434
671	AT1G53180	AT1G53180	Chr1	19832355	19832786	FD_WT_pooled_peak_1110	373	.	1	1	protein_coding	0	37.3488	229
672	AT1G53280	DJ1B	Chr1	19867253	19867619	FD_WT_pooled_peak_1113	108	.	1	1	protein_coding	0	10.875	161
673	AT1G53366	AT1G53366	Chr1	19912417	19912791	FD_WT_pooled_peak_1115	157	.	1	1	protein_coding	-2441	15.7008	151
674	AT1G53380	AT1G53380	Chr1	19913252	19913629	FD_WT_pooled_peak_1116	171	.	1	1	protein_coding	0	17.1213	205
675	AT1G53400	AT1G53400	Chr1	19924379	19924791	FD_WT_pooled_peak_1117	232	.	1	1	protein_coding	0	23.2121	212
676	AT1G53460;AT1G53470	AT1G53460;MSL4	Chr1	19957567	19958316	FD_WT_pooled_peak_1118	365	.	1	2	protein_coding	-653.0;-64.0	36.5076	298
677	AT1G53540	AT1G53540	Chr1	19980450	19981295	FD_WT_pooled_peak_1121	2082	.	1	1	protein_coding	0	208.22	449
678	AT1G53560	AT1G53560	Chr1	19985711	19986308	FD_WT_pooled_peak_1122	1349	.	1	1	protein_coding	0	134.938	332
679	AT1G53840	PME1	Chr1	20101323	20103748	FD_WT_pooled_peak_1125	643	.	1	1	protein_coding	0	64.307	1165
680	AT1G54040;AT1G54060	ESP;ASIL1	Chr1	20176866	20177284	FD_WT_pooled_peak_1128	551	.	1	2	protein_coding	-2918.0;-3326.0	55.1019	228
681	AT1G54050	AT1G54050	Chr1	20179282	20180322	FD_WT_pooled_peak_1129	747	.	1	1	protein_coding	0	74.7595	332
682	AT1G54130	RSH3	Chr1	20209319	20210317	FD_WT_pooled_peak_1131	2498	.	1	1	protein_coding	-455	249.863	697
683	AT1G54200	AT1G54200	Chr1	20235447	20235816	FD_WT_pooled_peak_1132	326	.	1	1	protein_coding	0	32.6967	168
684	AT1G54210	ATG12A	Chr1	20239009	20240066	FD_WT_pooled_peak_1133	3498	.	1	1	protein_coding	-1160	349.849	698
685	AT1G54410	AT1G54410	Chr1	20310178	20310468	FD_WT_pooled_peak_1134	176	.	1	1	protein_coding	0	17.6934	174
686	AT1G54650;AT1G54680	AT1G54650;AT1G54680	Chr1	20411534	20411814	FD_WT_pooled_peak_1135	166	.	1	2	protein_coding	-3782.0;-1198.0	16.6421	162
687	AT1G54740	AT1G54740	Chr1	20430398	20430888	FD_WT_pooled_peak_1136	334	.	1	1	protein_coding	0	33.4519	210
688	AT1G55020	LOX1	Chr1	20523220	20523565	FD_WT_pooled_peak_1139	175	.	1	1	protein_coding	-2089	17.5563	184
689	AT1G55120	FRUCT5	Chr1	20565219	20566345	FD_WT_pooled_peak_1140	1002	.	1	1	protein_coding	0	100.231	853
690	AT1G55160;AT1G55152	AT1G55160;AT1G55152	Chr1	20577394	20577806	FD_WT_pooled_peak_1142	322	.	1	2	protein_coding	0	32.2552	217
691	AT1G55180;AT1G55190	PLDEPSILON;PRA7	Chr1	20587911	20588181	FD_WT_pooled_peak_1143	104	.	1	2	protein_coding	-189.0;-216.0	10.4047	108
692	AT1G55265	AT1G55265	Chr1	20617023	20617458	FD_WT_pooled_peak_1145	340	.	1	1	protein_coding	0	34.0567	203
693	AT1G55325;AT1G55330;AT1G55335	GCT;AGP21;AT1G55335	Chr1	20647998	20649080	FD_WT_pooled_peak_1146	161	.	1	3	protein_coding	0	16.1675	285
694	AT1G55330;AT1G55340	AGP21;AT1G55340	Chr1	20651358	20651809	FD_WT_pooled_peak_1147	304	.	1	2	protein_coding	-2468.0;-5.0	30.4859	254
695	AT1G55360;AT1G55370	AT1G55360;NDF5	Chr1	20670424	20670671	FD_WT_pooled_peak_1149	121	.	1	2	protein_coding	-1608.0;-3097.0	12.1278	85
696	AT1G55450	AT1G55450	Chr1	20704830	20706237	FD_WT_pooled_peak_1151	499	.	1	1	protein_coding	0	49.9114	1078
697	AT1G55460	AT1G55460	Chr1	20708166	20708898	FD_WT_pooled_peak_1153	100	.	1	1	protein_coding	0	10.0686	371
698	AT1G55520	TBP2	Chr1	20728036	20728412	FD_WT_pooled_peak_1154	340	.	1	1	protein_coding	0	34.0567	206
699	AT1G55530	AT1G55530	Chr1	20729106	20730503	FD_WT_pooled_peak_1155	325	.	1	1	protein_coding	0	32.5213	962
700	AT1G55550	AT1G55550	Chr1	20749136	20749480	FD_WT_pooled_peak_1156	185	.	1	1	protein_coding	0	18.5838	164
701	AT1G55670;AT1G55673;AT1G55675	PSAG;AT1G55673;AT1G55675	Chr1	20803384	20804153	FD_WT_pooled_peak_1157	481	.	1	3	protein_coding	0	48.1056	470
702	AT1G55690	AT1G55690	Chr1	20813726	20814237	FD_WT_pooled_peak_1158	460	.	1	1	protein_coding	-666	46.0979	220
703	AT1G55760	AT1G55760	Chr1	20849818	20850533	FD_WT_pooled_peak_1160	790	.	1	1	protein_coding	-765	79.0243	408
704	AT1G55810;AT1G55820	UKL3;AT1G55820	Chr1	20863899	20864380	FD_WT_pooled_peak_1162	563	.	1	2	protein_coding	0	56.3909	268
705	AT1G55920	SERAT2%3B1	Chr1	20912651	20913661	FD_WT_pooled_peak_1163	513	.	1	1	protein_coding	0	51.3822	529
706	AT1G56010	NAC1	Chr1	20947625	20948287	FD_WT_pooled_peak_1164	195	.	1	1	protein_coding	0	19.5807	495
707	AT1G56010;AT1G56020	NAC1;AT1G56020	Chr1	20949754	20950155	FD_WT_pooled_peak_1165	259	.	1	2	protein_coding	-474.0;-1701.0	25.9674	190
708	AT1G56045	AT1G56045	Chr1	20962230	20962676	FD_WT_pooled_peak_1166	352	.	1	1	protein_coding	0	35.274	236
709	AT1G56070	LOS1	Chr1	20968253	20969073	FD_WT_pooled_peak_1167	209	.	1	1	protein_coding	0	20.9615	191
710	AT1G56070	LOS1	Chr1	20969473	20970734	FD_WT_pooled_peak_1168	341	.	1	1	protein_coding	0	34.1303	583
711	AT1G56080	AT1G56080	Chr1	20975945	20976399	FD_WT_pooled_peak_1169	123	.	1	1	protein_coding	0	12.3339	277
712	AT1G56140;AT1G56145	AT1G56140;AT1G56145	Chr1	21007831	21008186	FD_WT_pooled_peak_1172	121	.	1	2	protein_coding	0	12.1278	173
713	AT1G56160	MYB72	Chr1	21020079	21020334	FD_WT_pooled_peak_1174	112	.	1	1	protein_coding	-2050	11.2882	119
714	AT1G56170;AT1G56180	NF-YC2;AT1G56180	Chr1	21024485	21024950	FD_WT_pooled_peak_1175	906	.	1	2	protein_coding	0	90.6242	214
715	AT1G56210	AT1G56210	Chr1	21036501	21037009	FD_WT_pooled_peak_1178	1327	.	1	1	protein_coding	0	132.747	278
716	AT1G56220	AT1G56220	Chr1	21042969	21043581	FD_WT_pooled_peak_1180	1845	.	1	1	protein_coding	0	184.511	270
717	AT1G56240	PP2-B13	Chr1	21056162	21056778	FD_WT_pooled_peak_1182	593	.	1	1	protein_coding	0	59.3865	272
718	AT1G56250	PP2-B14	Chr1	21061505	21062075	FD_WT_pooled_peak_1184	328	.	1	1	protein_coding	0	32.8512	298
719	AT1G56290;AT1G56300	AT1G56290;AT1G56300	Chr1	21078732	21079212	FD_WT_pooled_peak_1185	119	.	1	2	protein_coding	0	11.9299	297
720	AT1G56330	SAR1B	Chr1	21088329	21088857	FD_WT_pooled_peak_1186	1560	.	1	1	protein_coding	0	156.083	275
721	AT1G56340;AT1G56345	CRT1a;AT1G56345	Chr1	21092352	21093062	FD_WT_pooled_peak_1187	3596	.	1	2	protein_coding	0	359.636	386
722	AT1G56430	NAS4	Chr1	21133390	21134058	FD_WT_pooled_peak_1188	1246	.	1	1	protein_coding	-2777	124.605	331
723	AT1G56510	WRR4	Chr1	21167368	21168279	FD_WT_pooled_peak_1189	238	.	1	1	protein_coding	0	23.8062	652
724	AT1G56510	WRR4	Chr1	21172094	21172512	FD_WT_pooled_peak_1190	112	.	1	1	protein_coding	0	11.2882	218
725	AT1G56580	SVB	Chr1	21199468	21199830	FD_WT_pooled_peak_1191	211	.	1	1	protein_coding	-343	21.1109	171
726	AT1G56600	GolS2	Chr1	21206705	21207857	FD_WT_pooled_peak_1193	6228	.	1	1	protein_coding	0	622.856	561
727	AT1G56660	AT1G56660	Chr1	21237620	21238076	FD_WT_pooled_peak_1194	176	.	1	1	protein_coding	0	17.6023	174
728	AT1G56660	AT1G56660	Chr1	21238258	21240785	FD_WT_pooled_peak_1195	1084	.	1	1	protein_coding	0	108.403	1536
729	AT1G57680	Cand1	Chr1	21364515	21364886	FD_WT_pooled_peak_1197	130	.	1	1	protein_coding	0	13.0776	199
730	AT1G57990	PUP18	Chr1	21441113	21443221	FD_WT_pooled_peak_1198	830	.	1	1	protein_coding	0	83.0503	1461
731	AT1G58290	HEMA1	Chr1	21623943	21624971	FD_WT_pooled_peak_1203	137	.	1	1	protein_coding	0	13.7658	348
732	AT1G58420	AT1G58420	Chr1	21707477	21708210	FD_WT_pooled_peak_1206	240	.	1	1	protein_coding	0	24.0058	310
733	AT1G58440;AT1G58460	XF1;AT1G58460	Chr1	21720177	21720514	FD_WT_pooled_peak_1207	118	.	1	2	protein_coding	-2798.0;-781.0	11.8197	201
734	AT1G58520	RXW8	Chr1	21732133	21732804	FD_WT_pooled_peak_1208	2227	.	1	1	protein_coding	0	222.771	357
735	AT1G58602	AT1G58602	Chr1	21745465	21745900	FD_WT_pooled_peak_1209	237	.	1	1	protein_coding	-454	23.7486	213
736	AT1G59620	CW9	Chr1	21901970	21902321	FD_WT_pooled_peak_1212	195	.	1	1	protein_coding	0	19.5807	202
737	AT1G59640	BPEp	Chr1	21911342	21911688	FD_WT_pooled_peak_1213	195	.	1	1	protein_coding	-54	19.5807	122
738	AT1G59640	BPEp	Chr1	21913013	21913308	FD_WT_pooled_peak_1214	168	.	1	1	protein_coding	-1725	16.8971	131
739	AT1G59650	CW14	Chr1	21917252	21917677	FD_WT_pooled_peak_1215	125	.	1	1	protein_coding	-2068	12.5576	107
740	AT1G59860;AT1G59865	AT1G59860;AT1G59865	Chr1	22031366	22033643	FD_WT_pooled_peak_1218	4978	.	1	2	protein_coding	0	497.857	434
741	AT1G59870	PEN3	Chr1	22034516	22040316	FD_WT_pooled_peak_1219	3893	.	1	1	protein_coding	0	389.346	2073
742	AT1G59900;AT1G59910	E1 ALPHA;AT1G59910	Chr1	22053478	22055384	FD_WT_pooled_peak_1220	346	.	1	2	protein_coding	0	34.6696	1524
743	AT1G59910	AT1G59910	Chr1	22055895	22057127	FD_WT_pooled_peak_1221	417	.	1	1	protein_coding	0	41.7592	438
744	AT1G59950	AT1G59950	Chr1	22070541	22071022	FD_WT_pooled_peak_1222	757	.	1	1	protein_coding	0	75.7503	249
745	AT1G59970	AT1G59970	Chr1	22074193	22074872	FD_WT_pooled_peak_1223	396	.	1	1	protein_coding	0	39.6467	457
746	AT1G60140	TPS10	Chr1	22184513	22184947	FD_WT_pooled_peak_1225	455	.	1	1	protein_coding	-2774	45.5677	200
747	AT1G60140	TPS10	Chr1	22185580	22186111	FD_WT_pooled_peak_1226	161	.	1	1	protein_coding	-3841	16.1675	160
748	AT1G60190	PUB19	Chr1	22197705	22200480	FD_WT_pooled_peak_1227	8671	.	1	1	protein_coding	0	867.15	501
749	AT1G60590	AT1G60590	Chr1	22318128	22318784	FD_WT_pooled_peak_1228	1774	.	1	1	protein_coding	-1059	177.436	289
750	AT1G60950	FED A	Chr1	22444049	22445085	FD_WT_pooled_peak_1229	1429	.	1	1	protein_coding	0	142.94	375
751	AT1G61260	AT1G61260	Chr1	22596932	22597181	FD_WT_pooled_peak_1233	171	.	1	1	protein_coding	-1595	17.1213	156
752	AT1G61260	AT1G61260	Chr1	22598145	22598797	FD_WT_pooled_peak_1234	993	.	1	1	protein_coding	-2808	99.3881	376
753	AT1G61340	FBS1	Chr1	22627685	22630319	FD_WT_pooled_peak_1235	1754	.	1	1	protein_coding	0	175.465	342
754	AT1G61460;AT1G61470	AT1G61460;AT1G61470	Chr1	22677421	22677832	FD_WT_pooled_peak_1238	134	.	1	2	protein_coding	-234.0;-260.0	13.4288	231
755	AT1G61470	AT1G61470	Chr1	22678557	22679111	FD_WT_pooled_peak_1239	216	.	1	1	protein_coding	0	21.6304	339
756	AT1G61740	AT1G61740	Chr1	22799035	22799661	FD_WT_pooled_peak_1244	293	.	1	1	protein_coding	0	29.323	414
757	AT1G61780;AT1G61790	AT1G61780;AT1G61790	Chr1	22814040	22814566	FD_WT_pooled_peak_1247	1070	.	1	2	protein_coding	0	107.041	222
758	AT1G61890	AT1G61890	Chr1	22867640	22868112	FD_WT_pooled_peak_1248	103	.	1	1	protein_coding	0	10.3934	352
759	AT1G61890	AT1G61890	Chr1	22868306	22869416	FD_WT_pooled_peak_1249	472	.	1	1	protein_coding	0	47.2107	503
760	AT1G61890	AT1G61890	Chr1	22869734	22871331	FD_WT_pooled_peak_1250	752	.	1	1	protein_coding	0	75.2956	415
761	AT1G62180	2002-04-01	Chr1	22975786	22976527	FD_WT_pooled_peak_1255	255	.	1	1	protein_coding	0	25.5276	479
762	AT1G62180	2002-04-01	Chr1	22977321	22977878	FD_WT_pooled_peak_1256	358	.	1	1	protein_coding	0	35.8891	354
763	AT1G62370	AT1G62370	Chr1	23072623	23073268	FD_WT_pooled_peak_1258	532	.	1	1	protein_coding	0	53.2592	256
764	AT1G62390;AT1G62400	Phox2;HT1	Chr1	23088196	23088667	FD_WT_pooled_peak_1261	659	.	1	2	protein_coding	-1056.0;-943.0	65.9927	208
765	AT1G62420	AT1G62420	Chr1	23104981	23105385	FD_WT_pooled_peak_1263	316	.	1	1	protein_coding	-226	31.6631	199
766	AT1G62480	AT1G62480	Chr1	23124289	23124846	FD_WT_pooled_peak_1264	1715	.	1	1	protein_coding	-3805	171.54	282
767	AT1G62480	AT1G62480	Chr1	23125692	23126084	FD_WT_pooled_peak_1265	352	.	1	1	protein_coding	-2567	35.274	177
768	AT1G62480	AT1G62480	Chr1	23126408	23126870	FD_WT_pooled_peak_1266	1113	.	1	1	protein_coding	-1781	111.36	238
769	AT1G62530;AT1G62540	AT1G62530;FMO GS-OX2	Chr1	23150110	23150512	FD_WT_pooled_peak_1267	164	.	1	2	protein_coding	-1744.0;-1122.0	16.4334	205
770	AT1G62560	FMO GS-OX3	Chr1	23159618	23160241	FD_WT_pooled_peak_1268	108	.	1	1	protein_coding	0	10.875	296
771	AT1G62570	FMO GS-OX4	Chr1	23166086	23166695	FD_WT_pooled_peak_1269	1104	.	1	1	protein_coding	-2072	110.492	320
772	AT1G62570	FMO GS-OX4	Chr1	23167460	23168000	FD_WT_pooled_peak_1270	1560	.	1	1	protein_coding	-767	156.083	305
773	AT1G62570	FMO GS-OX4	Chr1	23169124	23169576	FD_WT_pooled_peak_1271	129	.	1	1	protein_coding	0	12.9924	130
774	AT1G62600	AT1G62600	Chr1	23179481	23179785	FD_WT_pooled_peak_1272	130	.	1	1	protein_coding	0	13.0269	134
775	AT1G62660	AT1G62660	Chr1	23200864	23201165	FD_WT_pooled_peak_1273	117	.	1	1	protein_coding	0	11.707	165
776	AT1G62700	ANAC026	Chr1	23219661	23219936	FD_WT_pooled_peak_1274	143	.	1	1	protein_coding	-453	14.3237	123
777	AT1G62720	NG1	Chr1	23227061	23227576	FD_WT_pooled_peak_1276	409	.	1	1	protein_coding	0	40.9248	242
778	AT1G62730;AT1G62740	AT1G62730;Hop2	Chr1	23230707	23232198	FD_WT_pooled_peak_1277	516	.	1	2	protein_coding	0	51.6068	995
779	AT1G62810	CuAO1	Chr1	23262478	23263002	FD_WT_pooled_peak_1278	637	.	1	1	protein_coding	-477	63.7674	231
780	AT1G63030	ddf2	Chr1	23367636	23368161	FD_WT_pooled_peak_1282	111	.	1	1	protein_coding	0	11.1773	218
781	AT1G63030	ddf2	Chr1	23371233	23371942	FD_WT_pooled_peak_1283	464	.	1	1	protein_coding	-2818	46.4354	220
782	AT1G63090	PP2-A11	Chr1	23390847	23392760	FD_WT_pooled_peak_1284	186	.	1	1	protein_coding	0	18.6589	428
783	AT1G63090	PP2-A11	Chr1	23394740	23395659	FD_WT_pooled_peak_1285	383	.	1	1	protein_coding	-1868	38.3817	596
784	AT1G63290	AT1G63290	Chr1	23473575	23473948	FD_WT_pooled_peak_1286	147	.	1	1	protein_coding	0	14.7759	155
785	AT1G63390	AT1G63390	Chr1	23506786	23507046	FD_WT_pooled_peak_1287	161	.	1	1	protein_coding	0	16.1675	120
786	AT1G63420	AT1G63420	Chr1	23516631	23517190	FD_WT_pooled_peak_1288	766	.	1	1	protein_coding	0	76.6746	223
787	AT1G63720;AT1G63730	AT1G63720;AT1G63730	Chr1	23639099	23639446	FD_WT_pooled_peak_1291	134	.	1	2	protein_coding	-1523.0;-2324.0	13.4288	169
788	AT1G63820	AT1G63820	Chr1	23688280	23688798	FD_WT_pooled_peak_1292	495	.	1	1	protein_coding	-3908	49.5458	312
789	AT1G63840	AT1G63840	Chr1	23689868	23690497	FD_WT_pooled_peak_1293	259	.	1	1	protein_coding	0	25.9857	271
790	AT1G64050	AT1G64050	Chr1	23761932	23762470	FD_WT_pooled_peak_1297	409	.	1	1	protein_coding	0	40.9248	187
791	AT1G64065	AT1G64065	Chr1	23778244	23779314	FD_WT_pooled_peak_1299	1843	.	1	1	protein_coding	0	184.384	278
792	AT1G64110	DAA1	Chr1	23801564	23802251	FD_WT_pooled_peak_1300	415	.	1	1	protein_coding	0	41.5701	216
793	AT1G64253	AT1G64253	Chr1	23844049	23844482	FD_WT_pooled_peak_1303	727	.	1	1	protein_coding	0	72.7849	217
794	AT1G64280	NPR1	Chr1	23854722	23855252	FD_WT_pooled_peak_1304	232	.	1	1	protein_coding	0	23.2121	156
795	AT1G64380	AT1G64380	Chr1	23893556	23893912	FD_WT_pooled_peak_1306	200	.	1	1	protein_coding	-1364	20.0874	152
796	AT1G64380;AT1G64385	AT1G64380;AT1G64385	Chr1	23895525	23896105	FD_WT_pooled_peak_1307	806	.	1	2	protein_coding	-3333.0;-3889.0	80.6035	312
797	AT1G64385	AT1G64385	Chr1	23898801	23899343	FD_WT_pooled_peak_1308	387	.	1	1	protein_coding	-651	38.7856	335
798	AT1G64460	AT1G64460	Chr1	23946016	23946447	FD_WT_pooled_peak_1311	475	.	1	1	protein_coding	-207	47.5107	201
799	AT1G64610;AT1G64620	AT1G64610;AT1G64620	Chr1	24005453	24006319	FD_WT_pooled_peak_1312	2455	.	1	2	protein_coding	-3396.0;-594.0	245.557	519
800	AT1G64660	MGL	Chr1	24029822	24030251	FD_WT_pooled_peak_1315	235	.	1	1	protein_coding	0	23.5214	227
801	AT1G64700;AT1G64710	AT1G64700;AT1G64710	Chr1	24043109	24043760	FD_WT_pooled_peak_1316	2794	.	1	2	protein_coding	-2474.0;-926.0	279.416	326
802	AT1G64710;AT1G64720	AT1G64710;CP5	Chr1	24045797	24047865	FD_WT_pooled_peak_1317	2452	.	1	2	protein_coding	0	245.209	1157
803	AT1G64780	AMT1%3B2	Chr1	24060938	24061343	FD_WT_pooled_peak_1319	121	.	1	1	protein_coding	0	12.1278	201
804	AT1G64950	CYP89A5	Chr1	24127901	24129407	FD_WT_pooled_peak_1320	502	.	1	1	protein_coding	0	50.2306	844
805	AT1G64970	G-TMT	Chr1	24135891	24136362	FD_WT_pooled_peak_1321	188	.	1	1	protein_coding	0	18.8334	287
806	AT1G65040	Hrd1B	Chr1	24163521	24163859	FD_WT_pooled_peak_1323	115	.	1	1	protein_coding	0	11.5313	185
807	AT1G65440	GTB1	Chr1	24306836	24307269	FD_WT_pooled_peak_1325	121	.	1	1	protein_coding	0	12.1278	252
808	AT1G65470;AT1G65480	FAS1;FT	Chr1	24326755	24329392	FD_WT_pooled_peak_1327	134	.	1	2	protein_coding	-2665.0;-1981.0	13.4288	1260
809	AT1G65480	FT	Chr1	24329476	24330951	FD_WT_pooled_peak_1328	153	.	1	1	protein_coding	-422	15.3134	1212
810	AT1G65480	FT	Chr1	24331094	24332037	FD_WT_pooled_peak_1329	112	.	1	1	protein_coding	0	11.2882	332
811	AT1G65480	FT	Chr1	24332354	24335611	FD_WT_pooled_peak_1330	1039	.	1	1	protein_coding	0	103.961	2925
812	AT1G65520	ECI1	Chr1	24361089	24361525	FD_WT_pooled_peak_1331	603	.	1	1	protein_coding	0	60.331	218
813	AT1G65690	AT1G65690	Chr1	24432824	24433340	FD_WT_pooled_peak_1332	667	.	1	1	protein_coding	0	66.7404	269
814	AT1G65840	PAO4	Chr1	24487027	24487476	FD_WT_pooled_peak_1335	334	.	1	1	protein_coding	-2282	33.4519	230
815	AT1G65980	TPX1	Chr1	24561382	24561630	FD_WT_pooled_peak_1338	100	.	1	1	protein_coding	-403	10.0686	156
816	AT1G66080	AT1G66080	Chr1	24600144	24600782	FD_WT_pooled_peak_1339	1192	.	1	1	protein_coding	0	119.257	339
817	AT1G66090	AT1G66090	Chr1	24602227	24602879	FD_WT_pooled_peak_1340	421	.	1	1	protein_coding	0	42.1676	395
818	AT1G66120;AT1G66130	AAE11;AT1G66130	Chr1	24614783	24615127	FD_WT_pooled_peak_1342	152	.	1	2	protein_coding	0	15.2359	189
819	AT1G66160	CMPG1	Chr1	24637155	24638649	FD_WT_pooled_peak_1344	1072	.	1	1	protein_coding	0	107.281	640
820	AT1G66180	AT1G66180	Chr1	24647895	24648587	FD_WT_pooled_peak_1345	1208	.	1	1	protein_coding	0	120.873	307
821	AT1G66230	MYB20	Chr1	24675243	24675568	FD_WT_pooled_peak_1346	221	.	1	1	protein_coding	-1553	22.1544	177
822	AT1G66235	AT1G66235	Chr1	24684949	24685340	FD_WT_pooled_peak_1347	593	.	1	1	protein_coding	-954	59.3865	184
823	AT1G66250;AT1G66260	AT1G66250;AT1G66260	Chr1	24695529	24696156	FD_WT_pooled_peak_1348	121	.	1	2	protein_coding	0	12.1985	419
824	AT1G66260	AT1G66260	Chr1	24697088	24697830	FD_WT_pooled_peak_1349	175	.	1	1	protein_coding	0	17.5665	536
825	AT1G66350	RGL1	Chr1	24743819	24744326	FD_WT_pooled_peak_1351	259	.	1	1	protein_coding	-3779	25.9306	213
826	AT1G66500	AT1G66500	Chr1	24810924	24812753	FD_WT_pooled_peak_1356	855	.	1	1	protein_coding	0	85.5947	499
827	AT1G66560	WRKY64	Chr1	24831149	24831534	FD_WT_pooled_peak_1357	523	.	1	1	protein_coding	-1984	52.3007	197
828	AT1G66580	SAG24	Chr1	24839346	24840790	FD_WT_pooled_peak_1358	205	.	1	1	protein_coding	0	20.5564	801
829	AT1G66760	AT1G66760	Chr1	24898518	24898959	FD_WT_pooled_peak_1359	441	.	1	1	protein_coding	-2923	44.1187	218
830	AT1G66760	AT1G66760	Chr1	24904361	24904764	FD_WT_pooled_peak_1363	310	.	1	1	protein_coding	0	31.0705	237
831	AT1G66783	MIR157A	Chr1	24915511	24915844	FD_WT_pooled_peak_1364	125	.	1	1	miRNA	-2213	12.5576	176
832	AT1G66880	AT1G66880	Chr1	24955390	24955852	FD_WT_pooled_peak_1365	134	.	1	1	protein_coding	0	13.4288	280
833	AT1G66890	AT1G66890	Chr1	24957188	24957847	FD_WT_pooled_peak_1366	813	.	1	1	protein_coding	0	81.395	258
834	AT1G67090	RBCS1A	Chr1	25049360	25049702	FD_WT_pooled_peak_1368	108	.	1	1	protein_coding	0	10.875	223
835	AT1G67310	AT1G67310	Chr1	25202788	25203525	FD_WT_pooled_peak_1371	1183	.	1	1	protein_coding	0	118.372	381
836	AT1G67350;AT1G67360;AT1G67370	AT1G67350;AT1G67360;ASY1	Chr1	25236659	25239438	FD_WT_pooled_peak_1373	797	.	1	3	protein_coding	0	79.7323	2316
837	AT1G67590	AT1G67590	Chr1	25334820	25335283	FD_WT_pooled_peak_1374	206	.	1	1	protein_coding	0	20.6533	255
838	AT1G67710	ARR11	Chr1	25380337	25380731	FD_WT_pooled_peak_1375	143	.	1	1	protein_coding	-1121	14.3237	203
839	AT1G67710;AT1G67720	ARR11;AT1G67720	Chr1	25381882	25382445	FD_WT_pooled_peak_1376	502	.	1	2	protein_coding	-2666.0;-3686.0	50.2306	174
840	AT1G67785	AT1G67785	Chr1	25416915	25417372	FD_WT_pooled_peak_1377	328	.	1	1	protein_coding	0	32.8529	288
841	AT1G67810	SUFE2	Chr1	25426726	25427293	FD_WT_pooled_peak_1378	237	.	1	1	protein_coding	0	23.7486	419
842	AT1G67850;AT1G67855;AT1G67856	AT1G67850;AT1G67855;AT1G67856	Chr1	25441987	25442685	FD_WT_pooled_peak_1379	1769	.	1	3	protein_coding	0	176.975	261
843	AT1G67880	AT1G67880	Chr1	25455502	25456155	FD_WT_pooled_peak_1380	927	.	1	1	protein_coding	0	92.7263	355
844	AT1G67900	AT1G67900	Chr1	25464084	25464511	FD_WT_pooled_peak_1381	276	.	1	1	protein_coding	0	27.6097	223
845	AT1G67910;AT1G67920	AT1G67910;AT1G67920	Chr1	25473119	25473521	FD_WT_pooled_peak_1383	195	.	1	2	protein_coding	-543.0;-23.0	19.5807	221
846	AT1G67920;AT1G67930	AT1G67920;AT1G67930	Chr1	25473676	25474564	FD_WT_pooled_peak_1384	223	.	1	2	protein_coding	0	22.3244	268
847	AT1G67960;AT1G67970	POD1;HSFA8	Chr1	25484054	25484786	FD_WT_pooled_peak_1385	900	.	1	2	protein_coding	0	90.0836	341
848	AT1G68020	ATTPS6	Chr1	25496470	25497055	FD_WT_pooled_peak_1386	2035	.	1	1	protein_coding	0	203.587	221
849	AT1G68050	FKF1	Chr1	25508278	25509110	FD_WT_pooled_peak_1387	340	.	1	1	protein_coding	0	34.0567	156
850	AT1G68190	BBX27	Chr1	25558813	25559362	FD_WT_pooled_peak_1392	558	.	1	1	protein_coding	0	55.808	325
851	AT1G68340	AT1G68340	Chr1	25614137	25615207	FD_WT_pooled_peak_1395	316	.	1	1	protein_coding	0	31.6244	723
852	AT1G68440	AT1G68440	Chr1	25656769	25659357	FD_WT_pooled_peak_1397	4506	.	1	1	protein_coding	0	450.66	361
853	AT1G68470	AT1G68470	Chr1	25677056	25678008	FD_WT_pooled_peak_1398	1645	.	1	1	protein_coding	0	164.534	420
854	AT1G68490	AT1G68490	Chr1	25691104	25691518	FD_WT_pooled_peak_1399	371	.	1	1	protein_coding	-1931	37.1276	240
855	AT1G68490	AT1G68490	Chr1	25695380	25695680	FD_WT_pooled_peak_1400	109	.	1	1	protein_coding	0	10.9667	167
856	AT1G68500	AT1G68500	Chr1	25699555	25700017	FD_WT_pooled_peak_1401	377	.	1	1	protein_coding	-1753	37.753	213
857	AT1G68500	AT1G68500	Chr1	25700395	25700867	FD_WT_pooled_peak_1402	837	.	1	1	protein_coding	-903	83.7879	243
858	AT1G68500	AT1G68500	Chr1	25701655	25702216	FD_WT_pooled_peak_1403	109	.	1	1	protein_coding	0	10.9886	151
859	AT1G68510	LBD42	Chr1	25707546	25707901	FD_WT_pooled_peak_1405	121	.	1	1	protein_coding	0	12.1278	146
860	AT1G68550	CRF10	Chr1	25724802	25725487	FD_WT_pooled_peak_1406	109	.	1	1	protein_coding	0	10.9051	293
861	AT1G68550	CRF10	Chr1	25730526	25730997	FD_WT_pooled_peak_1408	107	.	1	1	protein_coding	-2826	10.7687	207
862	AT1G68570	AT1G68570	Chr1	25742345	25742732	FD_WT_pooled_peak_1411	129	.	1	1	protein_coding	-3965	12.9924	200
863	AT1G68580	AT1G68580	Chr1	25752368	25752831	FD_WT_pooled_peak_1412	152	.	1	1	protein_coding	0	15.2359	203
864	AT1G68620	AT1G68620	Chr1	25765202	25765701	FD_WT_pooled_peak_1414	161	.	1	1	protein_coding	-17	16.1675	200
865	AT1G68620	AT1G68620	Chr1	25765812	25767077	FD_WT_pooled_peak_1415	255	.	1	1	protein_coding	0	25.559	336
866	AT1G68650	AT1G68650	Chr1	25775439	25775867	FD_WT_pooled_peak_1416	161	.	1	1	protein_coding	0	16.1675	229
867	AT1G68670	AT1G68670	Chr1	25782699	25783351	FD_WT_pooled_peak_1418	184	.	1	1	protein_coding	0	18.4047	461
868	AT1G68840	RAV2	Chr1	25880390	25881885	FD_WT_pooled_peak_1419	809	.	1	1	protein_coding	0	80.9271	607
869	AT1G69010	BIM2	Chr1	25941416	25941751	FD_WT_pooled_peak_1421	107	.	1	1	protein_coding	0	10.7912	142
870	AT1G69030	AT1G69030	Chr1	25951506	25952217	FD_WT_pooled_peak_1422	195	.	1	1	protein_coding	-2167	19.5807	406
871	AT1G69120	AP1	Chr1	25986104	25986801	FD_WT_pooled_peak_1423	511	.	1	1	protein_coding	0	51.1052	383
872	AT1G69120	AP1	Chr1	25988782	25989130	FD_WT_pooled_peak_1424	237	.	1	1	protein_coding	-2434	23.7486	177
873	AT1G69150;AT1G69160	AT1G69150;AT1G69160	Chr1	25997517	25997887	FD_WT_pooled_peak_1425	188	.	1	2	protein_coding	-2083.0;-1950.0	18.8769	166
874	AT1G69260	AFP1	Chr1	26036310	26037044	FD_WT_pooled_peak_1426	1647	.	1	1	protein_coding	-1861	164.729	233
875	AT1G69260	AFP1	Chr1	26037134	26039365	FD_WT_pooled_peak_1427	11808	.	1	1	protein_coding	0	1180.83	1409
876	AT1G69270	RPK1	Chr1	26042636	26043503	FD_WT_pooled_peak_1428	3074	.	1	1	protein_coding	0	307.495	522
877	AT1G69295	PDCB4	Chr1	26052487	26053460	FD_WT_pooled_peak_1429	697	.	1	1	protein_coding	0	69.7522	700
878	AT1G69460	AT1G69460	Chr1	26113037	26113527	FD_WT_pooled_peak_1434	502	.	1	1	protein_coding	0	50.2306	211
879	AT1G69480;AT1G69485	AT1G69480;AT1G69485	Chr1	26117569	26118437	FD_WT_pooled_peak_1435	3131	.	1	2	protein_coding	0	313.19	460
880	AT1G69485;AT1G69490	AT1G69485;NAP	Chr1	26120676	26121363	FD_WT_pooled_peak_1436	774	.	1	2	protein_coding	-967.0;-717.0	77.4561	302
881	AT1G69490	NAP	Chr1	26123184	26123712	FD_WT_pooled_peak_1438	242	.	1	1	protein_coding	0	24.2865	358
882	AT1G69530	EXPA1	Chr1	26141026	26141302	FD_WT_pooled_peak_1439	104	.	1	1	protein_coding	-424	10.4707	179
883	AT1G69570	AT1G69570	Chr1	26163262	26163751	FD_WT_pooled_peak_1441	117	.	1	1	protein_coding	0	11.707	275
884	AT1G69570	AT1G69570	Chr1	26164099	26165130	FD_WT_pooled_peak_1442	4419	.	1	1	protein_coding	-385	441.959	431
885	AT1G69600	ZFHD1	Chr1	26181621	26182078	FD_WT_pooled_peak_1443	798	.	1	1	protein_coding	-78	79.8129	214
886	AT1G69610	AT1G69610	Chr1	26185043	26185386	FD_WT_pooled_peak_1444	143	.	1	1	protein_coding	-1327	14.3237	160
887	AT1G69640	SBH1	Chr1	26195359	26196014	FD_WT_pooled_peak_1445	952	.	1	1	protein_coding	0	95.2091	442
888	AT1G69690	TCP15	Chr1	26213550	26213881	FD_WT_pooled_peak_1446	138	.	1	1	protein_coding	-2128	13.8738	167
889	AT1G69760	AT1G69760	Chr1	26239785	26240535	FD_WT_pooled_peak_1447	286	.	1	1	protein_coding	0	28.6861	344
890	AT1G69800	AT1G69800	Chr1	26276121	26276469	FD_WT_pooled_peak_1449	180	.	1	1	protein_coding	0	18.0908	166
891	AT1G69880;AT1G69890	TH8;AT1G69890	Chr1	26322649	26324870	FD_WT_pooled_peak_1452	1600	.	1	2	protein_coding	0	160.046	1519
892	AT1G69900	AT1G69900	Chr1	26326360	26326885	FD_WT_pooled_peak_1453	232	.	1	1	protein_coding	0	23.2025	231
893	AT1G69900	AT1G69900	Chr1	26327169	26327902	FD_WT_pooled_peak_1454	115	.	1	1	protein_coding	0	11.5295	217
894	AT1G69910	AT1G69910	Chr1	26331303	26332384	FD_WT_pooled_peak_1455	4746	.	1	1	protein_coding	0	474.611	740
895	AT1G69960	PP2A	Chr1	26350564	26350944	FD_WT_pooled_peak_1456	129	.	1	1	protein_coding	0	12.9924	192
896	AT1G70000	AT1G70000	Chr1	26365590	26366051	FD_WT_pooled_peak_1457	104	.	1	1	protein_coding	-713	10.4707	171
897	AT1G70090	LGT8	Chr1	26400277	26402140	FD_WT_pooled_peak_1458	827	.	1	1	protein_coding	0	82.7888	935
898	AT1G70150	AT1G70150	Chr1	26418723	26419650	FD_WT_pooled_peak_1459	117	.	1	1	protein_coding	0	11.707	233
899	AT1G70160	AT1G70160	Chr1	26422402	26422858	FD_WT_pooled_peak_1460	352	.	1	1	protein_coding	0	35.274	267
900	AT1G70210;AT1G70209	CYCD1%3B1;AT1G70209	Chr1	26439233	26439814	FD_WT_pooled_peak_1462	813	.	1	2	protein_coding	0	81.395	286
901	AT1G70220;AT1G70230	AT1G70220;TBL27	Chr1	26449357	26449813	FD_WT_pooled_peak_1465	139	.	1	2	protein_coding	-1300.0;-353.0	13.9733	241
902	AT1G70230	TBL27	Chr1	26451496	26451927	FD_WT_pooled_peak_1466	166	.	1	1	protein_coding	0	16.6421	213
903	AT1G70280	AT1G70280	Chr1	26469201	26469930	FD_WT_pooled_peak_1468	5527	.	1	1	protein_coding	-398	552.758	373
904	AT1G70290	TPS8	Chr1	26472420	26472982	FD_WT_pooled_peak_1470	125	.	1	1	protein_coding	0	12.5752	212
905	AT1G70290	TPS8	Chr1	26476200	26477007	FD_WT_pooled_peak_1471	1122	.	1	1	protein_coding	-1368	112.23	317
906	AT1G70300	KUP6	Chr1	26477280	26477833	FD_WT_pooled_peak_1472	185	.	1	1	protein_coding	0	18.5838	339
907	AT1G70300	KUP6	Chr1	26482887	26483723	FD_WT_pooled_peak_1473	1382	.	1	1	protein_coding	-1258	138.202	509
908	AT1G70310	SPDS2	Chr1	26484675	26485261	FD_WT_pooled_peak_1474	565	.	1	1	protein_coding	0	56.5185	329
909	AT1G70370	PG2	Chr1	26512290	26513540	FD_WT_pooled_peak_1475	2201	.	1	1	protein_coding	0	220.13	839
910	AT1G70370	PG2	Chr1	26517546	26518148	FD_WT_pooled_peak_1477	565	.	1	1	protein_coding	-2292	56.5185	209
911	AT1G70410	BCA4	Chr1	26533991	26534565	FD_WT_pooled_peak_1478	104	.	1	1	protein_coding	0	10.4707	158
912	AT1G70410	BCA4	Chr1	26536995	26537424	FD_WT_pooled_peak_1482	180	.	1	1	protein_coding	0	18.0908	206
913	AT1G70420	AT1G70420	Chr1	26539634	26540691	FD_WT_pooled_peak_1484	959	.	1	1	protein_coding	0	95.964	596
914	AT1G70420;AT1G70430	AT1G70420;AT1G70430	Chr1	26541093	26541798	FD_WT_pooled_peak_1485	1354	.	1	2	protein_coding	-276.0;-3391.0	135.492	396
915	AT1G70420;AT1G70430	AT1G70420;AT1G70430	Chr1	26542320	26543000	FD_WT_pooled_peak_1486	1853	.	1	2	protein_coding	-1503.0;-2189.0	185.382	264
916	AT1G70480	AT1G70480	Chr1	26561543	26562111	FD_WT_pooled_peak_1487	468	.	1	1	protein_coding	0	46.8377	291
917	AT1G70510	KNAT2	Chr1	26580217	26581420	FD_WT_pooled_peak_1490	1250	.	1	1	protein_coding	0	125.038	953
918	AT1G70550	AT1G70550	Chr1	26598634	26598958	FD_WT_pooled_peak_1492	132	.	1	1	protein_coding	0	13.2775	171
919	AT1G70570;AT1G70580	AT1G70570;AOAT2	Chr1	26612218	26612595	FD_WT_pooled_peak_1493	147	.	1	2	protein_coding	0	14.7759	171
920	AT1G70590	AT1G70590	Chr1	26617918	26618922	FD_WT_pooled_peak_1494	209	.	1	1	protein_coding	0	20.9678	335
921	AT1G70600	AT1G70600	Chr1	26620965	26621655	FD_WT_pooled_peak_1495	355	.	1	1	protein_coding	0	35.5789	300
922	AT1G70640	AT1G70640	Chr1	26635727	26637938	FD_WT_pooled_peak_1496	960	.	1	1	protein_coding	0	96.0415	1925
923	AT1G70700	TIFY7	Chr1	26654905	26656710	FD_WT_pooled_peak_1497	395	.	1	1	protein_coding	0	39.5455	1541
924	AT1G70700	TIFY7	Chr1	26657044	26657898	FD_WT_pooled_peak_1498	161	.	1	1	protein_coding	0	16.1581	636
925	AT1G70710	GH9B1	Chr1	26662482	26663708	FD_WT_pooled_peak_1500	1019	.	1	1	protein_coding	0	101.92	905
926	AT1G70730	PGM2	Chr1	26668307	26668868	FD_WT_pooled_peak_1501	720	.	1	1	protein_coding	0	72.0379	267
927	AT1G70750;AT1G70760	AT1G70750;NdhL	Chr1	26683851	26684129	FD_WT_pooled_peak_1504	112	.	1	2	protein_coding	-497.0;-3073.0	11.2882	151
928	AT1G70780	AT1G70780	Chr1	26694475	26696420	FD_WT_pooled_peak_1506	254	.	1	1	protein_coding	0	25.4513	1337
929	AT1G70870	AT1G70870	Chr1	26722334	26722832	FD_WT_pooled_peak_1508	293	.	1	1	protein_coding	-772	29.323	326
930	AT1G70944;AT1G70950	AT1G70944;AT1G70950	Chr1	26750197	26750559	FD_WT_pooled_peak_1513	176	.	1	2	protein_coding	-945.0;-2038.0	17.6023	140
931	AT1G71040	LPR2	Chr1	26801647	26802155	FD_WT_pooled_peak_1517	390	.	1	1	protein_coding	-1165	39.0115	257
932	AT1G71080	AT1G71080	Chr1	26809546	26810486	FD_WT_pooled_peak_1518	461	.	1	1	protein_coding	0	46.1243	493
933	AT1G71080;AT1G71090	AT1G71080;AT1G71090	Chr1	26811376	26812301	FD_WT_pooled_peak_1519	4909	.	1	2	protein_coding	0	490.925	529
934	AT1G71210;AT1G71220	AT1G71210;EBS1	Chr1	26841388	26841778	FD_WT_pooled_peak_1521	216	.	1	2	protein_coding	0	21.6304	170
935	AT1G71340	GDPD4	Chr1	26887406	26887816	FD_WT_pooled_peak_1522	383	.	1	1	protein_coding	0	38.3817	208
936	AT1G71350	AT1G71350	Chr1	26891069	26891542	FD_WT_pooled_peak_1523	346	.	1	1	protein_coding	0	34.6538	264
937	AT1G71360	AT1G71360	Chr1	26896034	26896385	FD_WT_pooled_peak_1524	264	.	1	1	protein_coding	-1179	26.4875	182
938	AT1G71692	AGL12	Chr1	26957352	26957693	FD_WT_pooled_peak_1527	167	.	1	1	protein_coding	-2226	16.714	167
939	AT1G71697	CK1	Chr1	26970973	26971432	FD_WT_pooled_peak_1529	264	.	1	1	protein_coding	0	26.4875	269
940	AT1G71880	SUC1	Chr1	27053786	27054296	FD_WT_pooled_peak_1535	875	.	1	1	protein_coding	0	87.5202	215
941	AT1G71880	SUC1	Chr1	27054472	27055276	FD_WT_pooled_peak_1536	125	.	1	1	protein_coding	0	12.5576	220
942	AT1G71890	SUC5	Chr1	27058099	27058541	FD_WT_pooled_peak_1537	829	.	1	1	protein_coding	0	82.988	197
943	AT1G71930	VND7	Chr1	27073424	27073886	FD_WT_pooled_peak_1538	352	.	1	1	protein_coding	-816	35.2432	267
944	AT1G71960	ABCG25	Chr1	27085731	27086372	FD_WT_pooled_peak_1540	121	.	1	1	protein_coding	0	12.1278	477
945	AT1G71960	ABCG25	Chr1	27087939	27088688	FD_WT_pooled_peak_1541	5410	.	1	1	protein_coding	0	541.038	418
946	AT1G71960;AT1G71970	ABCG25;AT1G71970	Chr1	27089809	27090162	FD_WT_pooled_peak_1542	211	.	1	2	protein_coding	-1562.0;-2731.0	21.1109	155
947	AT1G71960;AT1G71970	ABCG25;AT1G71970	Chr1	27090402	27090872	FD_WT_pooled_peak_1543	287	.	1	2	protein_coding	-2155.0;-2021.0	28.7664	259
948	AT1G71980	AT1G71980	Chr1	27097619	27098021	FD_WT_pooled_peak_1544	182	.	1	1	protein_coding	0	18.232	209
949	AT1G72020;AT1G72030	AT1G72020;AT1G72030	Chr1	27110306	27111086	FD_WT_pooled_peak_1546	1843	.	1	2	protein_coding	0	184.384	378
950	AT1G72141;AT1G72150	AT1G72141;PATL1	Chr1	27146722	27147083	FD_WT_pooled_peak_1550	211	.	1	2	protein_coding	-1401.0;-1178.0	21.1109	157
951	AT1G72150	PATL1	Chr1	27148227	27149777	FD_WT_pooled_peak_1551	462	.	1	1	protein_coding	0	46.2972	948
952	AT1G72150	PATL1	Chr1	27150965	27151413	FD_WT_pooled_peak_1552	304	.	1	1	protein_coding	0	30.4859	251
953	AT1G72180	AT1G72180	Chr1	27159977	27160371	FD_WT_pooled_peak_1554	211	.	1	1	protein_coding	-2449	21.1109	184
954	AT1G72200	AT1G72200	Chr1	27169892	27171069	FD_WT_pooled_peak_1557	1428	.	1	1	protein_coding	0	142.887	722
955	AT1G72210	AT1G72210	Chr1	27177705	27178129	FD_WT_pooled_peak_1558	316	.	1	1	protein_coding	-1329	31.6611	223
956	AT1G72210	AT1G72210	Chr1	27181748	27182090	FD_WT_pooled_peak_1559	112	.	1	1	protein_coding	0	11.2882	156
957	AT1G72220;AT1G72240	AT1G72220;AT1G72240	Chr1	27189459	27189991	FD_WT_pooled_peak_1560	157	.	1	2	protein_coding	-3577.0;-45.0	15.7008	138
958	AT1G72250	AT1G72250	Chr1	27191001	27191650	FD_WT_pooled_peak_1561	919	.	1	1	protein_coding	-1090	91.9024	319
959	AT1G72440;AT1G72450	EDA25;JAZ6	Chr1	27273679	27276308	FD_WT_pooled_peak_1568	362	.	1	2	protein_coding	0	36.2977	1452
960	AT1G72450;AT1G72460	JAZ6;AT1G72460	Chr1	27276578	27277568	FD_WT_pooled_peak_1569	3126	.	1	2	protein_coding	-17.0;-1773.0	312.604	501
961	AT1G72490	AT1G72490	Chr1	27292590	27293067	FD_WT_pooled_peak_1571	652	.	1	1	protein_coding	-1484	65.2478	192
962	AT1G72500	AT1G72500	Chr1	27298123	27299027	FD_WT_pooled_peak_1573	2380	.	1	1	protein_coding	0	238.067	637
963	AT1G72500;AT1G72510	AT1G72500;AT1G72510	Chr1	27299850	27300896	FD_WT_pooled_peak_1574	180	.	1	2	protein_coding	-1136.0;-2427.0	18.0908	215
964	AT1G72510	AT1G72510	Chr1	27302012	27304743	FD_WT_pooled_peak_1575	1744	.	1	1	protein_coding	0	174.482	409
965	AT1G72520	LOX4	Chr1	27308533	27310385	FD_WT_pooled_peak_1576	1065	.	1	1	protein_coding	0	106.555	335
966	AT1G72520	LOX4	Chr1	27310507	27310937	FD_WT_pooled_peak_1577	156	.	1	1	protein_coding	0	15.6804	288
967	AT1G72520	LOX4	Chr1	27311071	27311577	FD_WT_pooled_peak_1578	178	.	1	1	protein_coding	0	17.8654	301
968	AT1G72520	LOX4	Chr1	27311900	27312835	FD_WT_pooled_peak_1579	291	.	1	1	protein_coding	0	29.1585	311
969	AT1G72710	CKL2	Chr1	27373147	27373647	FD_WT_pooled_peak_1581	112	.	1	1	protein_coding	0	11.2882	193
970	AT1G72750;AT1G72755	TIM23-2;AT1G72755	Chr1	27383420	27384247	FD_WT_pooled_peak_1582	133	.	1	2	protein_coding	0	13.3787	641
971	AT1G72760;AT1G72770	AT1G72760;HAB1	Chr1	27388795	27389266	FD_WT_pooled_peak_1583	927	.	1	2	protein_coding	-262.0;-682.0	92.7263	215
972	AT1G72770	HAB1	Chr1	27389435	27390221	FD_WT_pooled_peak_1584	558	.	1	1	protein_coding	0	55.808	433
973	AT1G72820	AT1G72820	Chr1	27401964	27402884	FD_WT_pooled_peak_1589	2128	.	1	1	protein_coding	0	212.851	521
974	AT1G72840	AT1G72840	Chr1	27408731	27409301	FD_WT_pooled_peak_1590	735	.	1	1	protein_coding	0	73.575	293
975	AT1G73020;AT1G73030	AT1G73020;VPS46.2	Chr1	27473504	27473879	FD_WT_pooled_peak_1592	124	.	1	2	protein_coding	0	12.4847	159
976	AT1G73060	LPA3	Chr1	27478742	27479292	FD_WT_pooled_peak_1594	527	.	1	1	protein_coding	0	52.7321	232
977	AT1G73080	PEPR1	Chr1	27484114	27486105	FD_WT_pooled_peak_1595	248	.	1	1	protein_coding	0	24.8287	945
978	AT1G73080	PEPR1	Chr1	27486496	27487338	FD_WT_pooled_peak_1596	101	.	1	1	protein_coding	0	10.1343	274
979	AT1G73080;AT1G73090	PEPR1;AT1G73090	Chr1	27487455	27488530	FD_WT_pooled_peak_1597	796	.	1	2	protein_coding	0	79.664	536
980	AT1G73120	AT1G73120	Chr1	27497889	27498318	FD_WT_pooled_peak_1598	529	.	1	1	protein_coding	0	52.9971	234
981	AT1G73170	AT1G73170	Chr1	27514569	27515052	FD_WT_pooled_peak_1599	690	.	1	1	protein_coding	0	69.0405	278
982	AT1G73390	AT1G73390	Chr1	27595628	27596603	FD_WT_pooled_peak_1600	6098	.	1	1	protein_coding	0	609.812	520
983	AT1G73390;AT1G73400	AT1G73390;AT1G73400	Chr1	27596982	27597266	FD_WT_pooled_peak_1601	104	.	1	2	protein_coding	-1231.0;-767.0	10.4707	158
984	AT1G73470	AT1G73470	Chr1	27627449	27628438	FD_WT_pooled_peak_1602	5216	.	1	1	protein_coding	0	521.629	454
985	AT1G73480	AT1G73480	Chr1	27628542	27630068	FD_WT_pooled_peak_1603	1131	.	1	1	protein_coding	0	113.101	351
986	AT1G73490	AT1G73490	Chr1	27638213	27638877	FD_WT_pooled_peak_1605	1666	.	1	1	protein_coding	-3224	166.668	227
987	AT1G73500	MKK9	Chr1	27639053	27641014	FD_WT_pooled_peak_1606	1526	.	1	1	protein_coding	0	152.602	932
988	AT1G73530;AT1G73540	AT1G73530;NUDT21	Chr1	27645370	27646708	FD_WT_pooled_peak_1608	1609	.	1	2	protein_coding	0	160.953	593
989	AT1G73540;AT1G73570	NUDT21;AT1G73570	Chr1	27646926	27647357	FD_WT_pooled_peak_1609	516	.	1	2	protein_coding	-184.0;-3635.0	51.6068	260
990	AT1G73590	PIN1	Chr1	27656071	27656474	FD_WT_pooled_peak_1610	371	.	1	1	protein_coding	-3199	37.1276	199
991	AT1G73600	AT1G73600	Chr1	27670259	27670564	FD_WT_pooled_peak_1611	143	.	1	1	protein_coding	0	14.3237	121
992	AT1G73687;AT1G73690	MIR159A;CDKD1%3B1	Chr1	27713476	27714148	FD_WT_pooled_peak_1613	180	.	1	2	miRNA;protein_coding	-61.0;-762.0	18.0908	337
993	AT1G73805	SARD1	Chr1	27746539	27746805	FD_WT_pooled_peak_1615	117	.	1	1	protein_coding	0	11.707	158
994	AT1G73805	SARD1	Chr1	27749339	27749647	FD_WT_pooled_peak_1616	171	.	1	1	protein_coding	-92	17.1213	156
995	AT1G73870	BBX16	Chr1	27780046	27780528	FD_WT_pooled_peak_1618	766	.	1	1	protein_coding	0	76.6746	219
996	AT1G73875;AT1G73880	AT1G73875;UGT89B1	Chr1	27784846	27785500	FD_WT_pooled_peak_1619	195	.	1	2	protein_coding	0	19.5807	172
997	AT1G73880	UGT89B1	Chr1	27785706	27786399	FD_WT_pooled_peak_1620	171	.	1	1	protein_coding	0	17.1215	420
998	AT1G73910;AT1G73920	ARP4A;AT1G73920	Chr1	27790536	27791137	FD_WT_pooled_peak_1621	1760	.	1	2	protein_coding	0	176.052	264
999	AT1G74010	AT1G74010	Chr1	27834644	27835067	FD_WT_pooled_peak_1623	143	.	1	1	protein_coding	-438	14.3097	98
1000	AT1G74300;AT1G74310	AT1G74300;HSP101	Chr1	27935858	27939991	FD_WT_pooled_peak_1626	4392	.	1	2	protein_coding	0	439.243	3488
1001	AT1G74380;AT1G74385	XXT5;AT1G74385	Chr1	27959829	27960832	FD_WT_pooled_peak_1629	328	.	1	2	protein_coding	0	32.8529	330
1002	AT1G74420	FUT3	Chr1	27969681	27970157	FD_WT_pooled_peak_1630	1485	.	1	1	protein_coding	0	148.504	254
1003	AT1G74430	MYB95	Chr1	27974179	27974639	FD_WT_pooled_peak_1631	152	.	1	1	protein_coding	-529	15.2359	194
1004	AT1G74430	MYB95	Chr1	27975158	27976212	FD_WT_pooled_peak_1632	1080	.	1	1	protein_coding	0	108.07	289
1005	AT1G74430;AT1G74440	MYB95;AT1G74440	Chr1	27976631	27977514	FD_WT_pooled_peak_1633	391	.	1	2	protein_coding	0	39.17	455
1006	AT1G74440	AT1G74440	Chr1	27978430	27979083	FD_WT_pooled_peak_1635	108	.	1	1	protein_coding	0	10.875	326
1007	AT1G74450	AT1G74450	Chr1	27981811	27984685	FD_WT_pooled_peak_1636	3455	.	1	1	protein_coding	0	345.541	402
1008	AT1G74500	BS1	Chr1	27999900	28000211	FD_WT_pooled_peak_1637	226	.	1	1	protein_coding	-1080	22.6798	154
1009	AT1G74560	NRP1	Chr1	28019905	28020255	FD_WT_pooled_peak_1638	226	.	1	1	protein_coding	0	22.6798	192
1010	AT1G74660;AT1G74670	MIF1;GASA6	Chr1	28052160	28052624	FD_WT_pooled_peak_1639	563	.	1	2	protein_coding	-3872.0;-406.0	56.3315	230
1011	AT1G74710	EDS16	Chr1	28070531	28071083	FD_WT_pooled_peak_1640	276	.	1	1	protein_coding	0	27.6097	301
1012	AT1G74740;AT1G74750	CPK30;AT1G74750	Chr1	28082831	28083133	FD_WT_pooled_peak_1641	108	.	1	2	protein_coding	-161.0;-2620.0	10.875	136
1013	AT1G74780	AT1G74780	Chr1	28095483	28095827	FD_WT_pooled_peak_1644	226	.	1	1	protein_coding	0	22.6798	191
1014	AT1G74810	BOR5	Chr1	28107612	28107991	FD_WT_pooled_peak_1645	402	.	1	1	protein_coding	0	40.285	189
1015	AT1G74840	AT1G74840	Chr1	28116976	28117754	FD_WT_pooled_peak_1646	1631	.	1	1	protein_coding	0	163.182	518
1016	AT1G74880	NdhO	Chr1	28130888	28131283	FD_WT_pooled_peak_1647	211	.	1	1	protein_coding	0	21.1109	244
1017	AT1G74930;AT1G74929	ORA47;AT1G74929	Chr1	28143706	28145604	FD_WT_pooled_peak_1648	5941	.	1	2	protein_coding	0	594.153	852
1018	AT1G74940	AT1G74940	Chr1	28145974	28147080	FD_WT_pooled_peak_1649	127	.	1	1	protein_coding	0	12.7922	580
1019	AT1G74950	TIFY10B	Chr1	28148423	28149827	FD_WT_pooled_peak_1651	237	.	1	1	protein_coding	0	23.7468	858
1020	AT1G74950	TIFY10B	Chr1	28150816	28151554	FD_WT_pooled_peak_1654	851	.	1	1	protein_coding	-371	85.1567	272
1021	AT1G75000	AT1G75000	Chr1	28164201	28164633	FD_WT_pooled_peak_1657	200	.	1	1	protein_coding	0	20.0874	218
1022	AT1G75060	AT1G75060	Chr1	28183003	28184038	FD_WT_pooled_peak_1658	1804	.	1	1	protein_coding	0	180.405	591
1023	AT1G75080	BZR1	Chr1	28185090	28185648	FD_WT_pooled_peak_1659	558	.	1	1	protein_coding	0	55.808	308
1024	AT1G75170	AT1G75170	Chr1	28213453	28214008	FD_WT_pooled_peak_1660	1078	.	1	1	protein_coding	0	107.9	256
1025	AT1G75180	AT1G75180	Chr1	28218321	28218836	FD_WT_pooled_peak_1661	674	.	1	1	protein_coding	0	67.4887	245
1026	AT1G75380	BBD1	Chr1	28284465	28285293	FD_WT_pooled_peak_1663	5242	.	1	1	protein_coding	-298	524.208	309
1027	AT1G75390	bZIP44	Chr1	28290063	28290503	FD_WT_pooled_peak_1664	720	.	1	1	protein_coding	-1195	72.0379	200
1028	AT1G75390	bZIP44	Chr1	28291050	28291457	FD_WT_pooled_peak_1665	112	.	1	1	protein_coding	-241	11.2882	197
1029	AT1G75440	UBC16	Chr1	28313155	28313716	FD_WT_pooled_peak_1666	782	.	1	1	protein_coding	0	78.2399	316
1030	AT1G75450	CKX5	Chr1	28315506	28316166	FD_WT_pooled_peak_1667	468	.	1	1	protein_coding	0	46.8377	356
1031	AT1G75450	CKX5	Chr1	28318512	28319210	FD_WT_pooled_peak_1668	161	.	1	1	protein_coding	-138	16.1675	475
1032	AT1G75490	AT1G75490	Chr1	28335071	28335468	FD_WT_pooled_peak_1669	322	.	1	1	protein_coding	-34	32.2552	212
1033	AT1G75500	WAT1	Chr1	28338053	28338705	FD_WT_pooled_peak_1671	211	.	1	1	protein_coding	0	21.1109	448
1034	AT1G75520	SRS5	Chr1	28353773	28354573	FD_WT_pooled_peak_1673	2015	.	1	1	protein_coding	-225	201.542	261
1035	AT1G75530	AT1G75530	Chr1	28358143	28358814	FD_WT_pooled_peak_1674	2852	.	1	1	protein_coding	-495	285.225	359
1036	AT1G75540	BBX21	Chr1	28363300	28363884	FD_WT_pooled_peak_1675	161	.	1	1	protein_coding	-1940	16.1675	293
1037	AT1G75590	AT1G75590	Chr1	28383106	28383760	FD_WT_pooled_peak_1679	326	.	1	1	protein_coding	0	32.6967	477
1038	AT1G75590;AT1G75600	AT1G75590;AT1G75600	Chr1	28386821	28387422	FD_WT_pooled_peak_1680	829	.	1	2	protein_coding	-3053.0;-3243.0	82.988	323
1039	AT1G75630;AT1G75640	AVA-P4;AT1G75640	Chr1	28402353	28403449	FD_WT_pooled_peak_1681	1804	.	1	2	protein_coding	0	180.405	731
1040	AT1G75710	AT1G75710	Chr1	28429792	28430980	FD_WT_pooled_peak_1682	1893	.	1	1	protein_coding	0	189.388	476
1041	AT1G75730	AT1G75730	Chr1	28439528	28440092	FD_WT_pooled_peak_1683	558	.	1	1	protein_coding	0	55.808	318
1042	AT1G75770	AT1G75770	Chr1	28449695	28450103	FD_WT_pooled_peak_1685	352	.	1	1	protein_coding	0	35.274	205
1043	AT1G75790;AT1G75800	sks18;AT1G75800	Chr1	28457599	28458020	FD_WT_pooled_peak_1686	104	.	1	2	protein_coding	-72.0;-671.0	10.4707	175
1044	AT1G75800;AT1G75810	AT1G75800;AT1G75810	Chr1	28458295	28461832	FD_WT_pooled_peak_1687	6335	.	1	2	protein_coding	0	633.6	2094
1045	AT1G76070	AT1G76070	Chr1	28546953	28547529	FD_WT_pooled_peak_1693	131	.	1	1	protein_coding	0	13.1651	187
1046	AT1G76160	sks5	Chr1	28583287	28583814	FD_WT_pooled_peak_1699	131	.	1	1	protein_coding	-1973	13.1779	194
1047	AT1G76170;AT1G76180	AT1G76170;ERD14	Chr1	28586287	28589023	FD_WT_pooled_peak_1700	6619	.	1	2	protein_coding	0	661.923	817
1048	AT1G76180;AT1G76185	ERD14;AT1G76185	Chr1	28589340	28589800	FD_WT_pooled_peak_1701	213	.	1	2	protein_coding	-1410.0;-525.0	21.3681	277
1049	AT1G76380	AT1G76380	Chr1	28654506	28654894	FD_WT_pooled_peak_1704	190	.	1	1	protein_coding	0	19.0813	154
1050	AT1G76400;AT1G76405	AT1G76400;AT1G76405	Chr1	28661637	28662039	FD_WT_pooled_peak_1705	365	.	1	2	protein_coding	0	36.5076	194
1051	AT1G76410	ATL8	Chr1	28668878	28669617	FD_WT_pooled_peak_1706	1223	.	1	1	protein_coding	0	122.316	427
1052	AT1G76420	CUC3	Chr1	28672977	28673495	FD_WT_pooled_peak_1708	200	.	1	1	protein_coding	0	20.0874	331
1053	AT1G76440	AT1G76440	Chr1	28683551	28684050	FD_WT_pooled_peak_1709	292	.	1	1	protein_coding	0	29.251	278
1054	AT1G76560;AT1G76570	CP12-3;AT1G76570	Chr1	28728360	28729097	FD_WT_pooled_peak_1711	108	.	1	2	protein_coding	0	10.875	159
1055	AT1G76580	AT1G76580	Chr1	28733064	28733380	FD_WT_pooled_peak_1712	176	.	1	1	protein_coding	-827	17.6023	155
1056	AT1G76590	AT1G76590	Chr1	28739769	28740639	FD_WT_pooled_peak_1715	322	.	1	1	protein_coding	0	32.2552	392
1057	AT1G76600	AT1G76600	Chr1	28746765	28748354	FD_WT_pooled_peak_1717	4077	.	1	1	protein_coding	0	407.722	597
1058	AT1G76620	AT1G76620	Chr1	28755528	28755982	FD_WT_pooled_peak_1720	213	.	1	1	protein_coding	-539	21.317	266
1059	AT1G76650	CML38	Chr1	28766219	28768095	FD_WT_pooled_peak_1722	8215	.	1	1	protein_coding	0	821.542	867
1060	AT1G76680;AT1G76690	OPR1;OPR2	Chr1	28776683	28778951	FD_WT_pooled_peak_1724	4999	.	1	2	protein_coding	0	499.968	1333
1061	AT1G76690	OPR2	Chr1	28779404	28780337	FD_WT_pooled_peak_1725	143	.	1	1	protein_coding	0	14.3097	670
1062	AT1G76890;AT1G76900	GT2;TLP1	Chr1	28878016	28878498	FD_WT_pooled_peak_1727	402	.	1	2	protein_coding	-2582.0;-3041.0	40.285	194
1063	AT1G77000	SKP2B	Chr1	28939994	28940519	FD_WT_pooled_peak_1732	870	.	1	1	protein_coding	0	87.007	219
1064	AT1G77120;AT1G77122	ADH1;AT1G77122	Chr1	28974943	28978182	FD_WT_pooled_peak_1734	1924	.	1	2	protein_coding	0	192.408	308
1065	AT1G77200	AT1G77200	Chr1	29004910	29005389	FD_WT_pooled_peak_1735	167	.	1	1	protein_coding	0	16.714	186
1066	AT1G77250	AT1G77250	Chr1	29023377	29023682	FD_WT_pooled_peak_1736	106	.	1	1	protein_coding	0	10.6761	171
1067	AT1G77280;AT1G77290	AT1G77280;AT1G77290	Chr1	29035340	29036003	FD_WT_pooled_peak_1737	1053	.	1	2	protein_coding	-519.0;-2363.0	105.326	271
1068	AT1G77280;AT1G77290	AT1G77280;AT1G77290	Chr1	29037308	29037716	FD_WT_pooled_peak_1738	117	.	1	2	protein_coding	-2487.0;-650.0	11.707	215
1069	AT1G77290	AT1G77290	Chr1	29038051	29038427	FD_WT_pooled_peak_1739	176	.	1	1	protein_coding	0	17.6023	206
1070	AT1G77450	NAC032	Chr1	29098557	29101237	FD_WT_pooled_peak_1742	4494	.	1	1	protein_coding	0	449.414	1251
1071	AT1G77480;AT1G77490	AT1G77480;TAPX	Chr1	29117296	29117835	FD_WT_pooled_peak_1743	372	.	1	2	protein_coding	0	37.2378	311
1072	AT1G77680	AT1G77680	Chr1	29196172	29196450	FD_WT_pooled_peak_1747	161	.	1	1	protein_coding	0	16.1675	150
1073	AT1G77740	PIP5K2	Chr1	29217644	29218264	FD_WT_pooled_peak_1748	1817	.	1	1	protein_coding	-2085	181.757	295
1074	AT1G77780;AT1G77800	AT1G77780;AT1G77800	Chr1	29250093	29250497	FD_WT_pooled_peak_1753	200	.	1	2	protein_coding	-566.0;-2835.0	20.0874	204
1075	AT1G77800	AT1G77800	Chr1	29253034	29253500	FD_WT_pooled_peak_1754	615	.	1	1	protein_coding	0	61.5648	251
1076	AT1G77855	AT1G77855	Chr1	29277942	29278414	FD_WT_pooled_peak_1756	195	.	1	1	protein_coding	0	19.5807	204
1077	AT1G78010	AT1G78010	Chr1	29336474	29337028	FD_WT_pooled_peak_1758	242	.	1	1	protein_coding	0	24.2865	251
1078	AT1G78020	AT1G78020	Chr1	29338398	29338724	FD_WT_pooled_peak_1759	126	.	1	1	protein_coding	0	12.6443	186
1079	AT1G78040	AT1G78040	Chr1	29345525	29346116	FD_WT_pooled_peak_1760	488	.	1	1	protein_coding	0	48.8658	211
1080	AT1G78040	AT1G78040	Chr1	29346430	29347565	FD_WT_pooled_peak_1761	182	.	1	1	protein_coding	0	18.232	329
1081	AT1G78060;AT1G78070	AT1G78060;AT1G78070	Chr1	29353766	29354578	FD_WT_pooled_peak_1762	2461	.	1	2	protein_coding	-821.0;-366.0	246.198	404
1082	AT1G78070	AT1G78070	Chr1	29354856	29356016	FD_WT_pooled_peak_1763	171	.	1	1	protein_coding	0	17.1194	484
1083	AT1G78070	AT1G78070	Chr1	29356479	29360338	FD_WT_pooled_peak_1764	681	.	1	1	protein_coding	0	68.1584	1835
1084	AT1G78080	RAP2.4	Chr1	29360939	29361179	FD_WT_pooled_peak_1765	108	.	1	1	protein_coding	-2893	10.8916	140
1085	AT1G78080	RAP2.4	Chr1	29362733	29363378	FD_WT_pooled_peak_1766	2373	.	1	1	protein_coding	-694	237.304	363
1086	AT1G78080	RAP2.4	Chr1	29364299	29367319	FD_WT_pooled_peak_1767	4188	.	1	1	protein_coding	0	418.833	1328
1087	AT1G78090	TPPB	Chr1	29370386	29370693	FD_WT_pooled_peak_1768	171	.	1	1	protein_coding	-3110	17.1213	189
1088	AT1G78100	AUF1	Chr1	29382731	29383731	FD_WT_pooled_peak_1769	221	.	1	1	protein_coding	-3941	22.1544	179
1089	AT1G78100	AUF1	Chr1	29388075	29389267	FD_WT_pooled_peak_1771	249	.	1	1	protein_coding	0	24.9363	650
1090	AT1G78150	AT1G78150	Chr1	29404619	29404993	FD_WT_pooled_peak_1772	221	.	1	1	protein_coding	0	22.1544	163
1091	AT1G78210	AT1G78210	Chr1	29423469	29424110	FD_WT_pooled_peak_1774	157	.	1	1	protein_coding	0	15.7008	124
1092	AT1G78220;AT1G78230	GRF13;AT1G78230	Chr1	29429111	29429586	FD_WT_pooled_peak_1775	1053	.	1	2	protein_coding	-1931.0;-466.0	105.326	270
1093	AT1G78240	TSD2	Chr1	29438613	29438987	FD_WT_pooled_peak_1782	211	.	1	1	protein_coding	-1940	21.1109	199
1094	AT1G78260	AT1G78260	Chr1	29443741	29444617	FD_WT_pooled_peak_1783	886	.	1	1	protein_coding	-2244	88.6313	606
1095	AT1G78260	AT1G78260	Chr1	29449606	29450076	FD_WT_pooled_peak_1784	258	.	1	1	protein_coding	0	25.8682	204
1096	AT1G78280	AT1G78280	Chr1	29454784	29455366	FD_WT_pooled_peak_1786	287	.	1	1	protein_coding	0	28.7873	176
1097	AT1G78300	GRF2	Chr1	29461245	29461491	FD_WT_pooled_peak_1789	100	.	1	1	protein_coding	0	10.0686	123
1098	AT1G78380	GSTU19	Chr1	29486129	29487934	FD_WT_pooled_peak_1791	1146	.	1	1	protein_coding	0	114.669	528
1099	AT1G78440	ATGA2OX1	Chr1	29516019	29516632	FD_WT_pooled_peak_1793	1273	.	1	1	protein_coding	-2920	127.303	249
1100	AT1G78510	SPS1	Chr1	29537331	29537704	FD_WT_pooled_peak_1795	232	.	1	1	protein_coding	0	23.2121	223
1101	AT1G78590;AT1G78600	NADK3;LZF1	Chr1	29566426	29567011	FD_WT_pooled_peak_1797	121	.	1	2	protein_coding	0	12.1278	405
1102	AT1G78610	MSL6	Chr1	29572091	29573416	FD_WT_pooled_peak_1798	543	.	1	1	protein_coding	0	54.3968	1018
1103	AT1G78670;AT1G78680	GGH3;GGH2	Chr1	29593497	29594093	FD_WT_pooled_peak_1799	529	.	1	2	protein_coding	0	52.9971	273
1104	AT1G78700	BEH4	Chr1	29598749	29599200	FD_WT_pooled_peak_1800	180	.	1	1	protein_coding	-149	18.0908	185
1105	AT1G78710	TBL42	Chr1	29601946	29602355	FD_WT_pooled_peak_1801	242	.	1	1	protein_coding	0	24.2865	172
1106	AT1G78830	AT1G78830	Chr1	29637202	29638404	FD_WT_pooled_peak_1802	437	.	1	1	protein_coding	0	43.7795	798
1107	AT1G78850	AT1G78850	Chr1	29641881	29643399	FD_WT_pooled_peak_1803	595	.	1	1	protein_coding	0	59.5972	1144
1108	AT1G78850	AT1G78850	Chr1	29643820	29644565	FD_WT_pooled_peak_1804	647	.	1	1	protein_coding	-286	64.7209	524
1109	AT1G78850	AT1G78850	Chr1	29645325	29645839	FD_WT_pooled_peak_1805	134	.	1	1	protein_coding	-1791	13.4288	203
1110	AT1G78995;AT1G79000	AT1G78995;HAC1	Chr1	29715865	29716475	FD_WT_pooled_peak_1808	579	.	1	2	protein_coding	0	57.9462	324
1111	AT1G79040	PSBR	Chr1	29735649	29736790	FD_WT_pooled_peak_1809	1210	.	1	1	protein_coding	0	121.032	319
1112	AT1G79110	BRG2	Chr1	29758062	29758727	FD_WT_pooled_peak_1811	1503	.	1	1	protein_coding	-303	150.388	274
1113	AT1G79110	BRG2	Chr1	29760121	29761361	FD_WT_pooled_peak_1812	1813	.	1	1	protein_coding	0	181.398	971
1114	AT1G79120	AT1G79120	Chr1	29764228	29766011	FD_WT_pooled_peak_1815	216	.	1	1	protein_coding	0	21.6304	1518
1115	AT1G79260	AT1G79260	Chr1	29804412	29809497	FD_WT_pooled_peak_1817	365	.	1	1	protein_coding	-3649	36.5107	2143
1116	AT1G79250;AT1G79270	AGC1.7;ECT8	Chr1	29814500	29815166	FD_WT_pooled_peak_1818	270	.	1	2	protein_coding	-1818.0;-304.0	27.048	203
1117	AT1G79270	ECT8	Chr1	29815476	29815965	FD_WT_pooled_peak_1819	735	.	1	1	protein_coding	0	73.575	265
1118	AT1G79410	2005-10-01	Chr1	29869161	29869620	FD_WT_pooled_peak_1823	475	.	1	1	protein_coding	0	47.5107	210
1119	AT1G79420	AT1G79420	Chr1	29872647	29873209	FD_WT_pooled_peak_1827	264	.	1	1	protein_coding	0	26.4875	339
1120	AT1G79440;AT1G79450	ALDH5F1;ALIS5	Chr1	29887199	29887720	FD_WT_pooled_peak_1828	1579	.	1	2	protein_coding	0	157.995	281
1121	AT1G79450;AT1G79460	ALIS5;GA2	Chr1	29890080	29890581	FD_WT_pooled_peak_1829	264	.	1	2	protein_coding	0	26.4875	213
1122	AT1G79520	AT1G79520	Chr1	29914702	29915267	FD_WT_pooled_peak_1831	667	.	1	1	protein_coding	0	66.7404	223
1123	AT1G79530	GAPCP-1	Chr1	29919313	29919966	FD_WT_pooled_peak_1832	919	.	1	1	protein_coding	0	91.9024	328
1124	AT1G79630;AT1G79640	AT1G79630;AT1G79640	Chr1	29965660	29966524	FD_WT_pooled_peak_1834	536	.	1	2	protein_coding	0	53.6948	197
1125	AT1G79820;AT1G79830	SGB1;GC5	Chr1	30027381	30027713	FD_WT_pooled_peak_1837	129	.	1	2	protein_coding	0	12.9924	193
1126	AT1G79920	Hsp70-15	Chr1	30061013	30062313	FD_WT_pooled_peak_1839	140	.	1	1	protein_coding	0	14.0162	670
1127	AT1G80110	PP2-B11	Chr1	30135021	30135466	FD_WT_pooled_peak_1844	333	.	1	1	protein_coding	0	33.3715	222
1128	AT1G80120	AT1G80120	Chr1	30138802	30139356	FD_WT_pooled_peak_1845	369	.	1	1	protein_coding	0	36.9736	194
1129	AT1G80120	AT1G80120	Chr1	30139643	30140202	FD_WT_pooled_peak_1846	360	.	1	1	protein_coding	0	36.0692	204
1130	AT1G80130	AT1G80130	Chr1	30142624	30143132	FD_WT_pooled_peak_1848	216	.	1	1	protein_coding	0	21.6886	172
1131	AT1G80290	AT1G80290	Chr1	30189686	30190708	FD_WT_pooled_peak_1850	1608	.	1	1	protein_coding	0	160.872	518
1132	AT1G80370;AT1G80380	CYCA2%3B4;AT1G80380	Chr1	30217000	30217349	FD_WT_pooled_peak_1852	134	.	1	2	protein_coding	0	13.4288	172
1133	AT1G80420	ATXRCC1	Chr1	30237676	30237956	FD_WT_pooled_peak_1853	109	.	1	1	protein_coding	0	10.9886	80
1134	AT1G80440;AT1G80450	AT1G80440;AT1G80450	Chr1	30241674	30244826	FD_WT_pooled_peak_1855	2622	.	1	2	protein_coding	0	262.248	586
1135	AT1G80460	NHO1	Chr1	30248916	30249702	FD_WT_pooled_peak_1856	2563	.	1	1	protein_coding	0	256.359	426
1136	AT1G80480;AT1G80490	PTAC17;TPR1	Chr1	30260648	30261032	FD_WT_pooled_peak_1857	601	.	1	2	protein_coding	0	60.1088	184
1137	AT1G80490;AT1G80500	TPR1;AT1G80500	Chr1	30267221	30267618	FD_WT_pooled_peak_1858	117	.	1	2	protein_coding	-97.0;-2827.0	11.707	184
1138	AT1G80490;AT1G80500	TPR1;AT1G80500	Chr1	30268612	30269078	FD_WT_pooled_peak_1859	328	.	1	2	protein_coding	-1488.0;-1367.0	32.8529	208
1139	AT1G80490;AT1G80500	TPR1;AT1G80500	Chr1	30269480	30270094	FD_WT_pooled_peak_1860	176	.	1	2	protein_coding	-2356.0;-351.0	17.6023	327
1140	AT1G80530	AT1G80530	Chr1	30280683	30281246	FD_WT_pooled_peak_1861	448	.	1	1	protein_coding	-325	44.8386	369
1141	AT1G80610	AT1G80610	Chr1	30302283	30303148	FD_WT_pooled_peak_1862	208	.	1	1	protein_coding	0	20.8216	515
1142	AT1G80610	AT1G80610	Chr1	30303392	30304390	FD_WT_pooled_peak_1863	396	.	1	1	protein_coding	0	39.6467	792
1143	AT1G80610;AT1G80620	AT1G80610;AT1G80620	Chr1	30304565	30305021	FD_WT_pooled_peak_1864	402	.	1	2	protein_coding	-138.0;-1.0	40.285	235
1144	AT1G80660;AT1G80670	HA9;RAE1	Chr1	30320182	30320651	FD_WT_pooled_peak_1865	199	.	1	2	protein_coding	0	19.9949	155
1145	AT1G80820	CCR2	Chr1	30371493	30372259	FD_WT_pooled_peak_1866	320	.	1	1	protein_coding	0	32.006	555
1146	AT1G80830	NRAMP1	Chr1	30378760	30379542	FD_WT_pooled_peak_1867	211	.	1	1	protein_coding	-2689	21.1109	322
1147	AT1G80840	WRKY40	Chr1	30383360	30384133	FD_WT_pooled_peak_1868	261	.	1	1	protein_coding	0	26.1531	568
1148	AT1G80840;AT1G80850	WRKY40;AT1G80850	Chr1	30384370	30385970	FD_WT_pooled_peak_1869	2533	.	1	2	protein_coding	0	253.342	912
1149	AT1G80850;AT1G80860	AT1G80850;PLMT	Chr1	30387542	30387990	FD_WT_pooled_peak_1870	391	.	1	2	protein_coding	0	39.108	193
1150	AT1G80910;AT1G80920	AT1G80910;J8	Chr1	30403625	30404289	FD_WT_pooled_peak_1871	720	.	1	2	protein_coding	0	72.0304	302
1151	AT2G01140;AT2G01150	PDE345;RHA2B	Chr2	97598	98260	FD_WT_pooled_peak_1875	586	.	1	2	protein_coding	-736.0;-2224.0	58.6285	371
1152	AT2G01150	RHA2B	Chr2	100496	101258	FD_WT_pooled_peak_1876	177	.	1	1	protein_coding	0	17.7989	585
1153	AT2G01180	PAP1	Chr2	107456	107889	FD_WT_pooled_peak_1877	140	.	1	1	protein_coding	0	14.0923	217
1154	AT2G01275;AT2G01280	AT2G01275;MEE65	Chr2	144788	145061	FD_WT_pooled_peak_1878	129	.	1	2	protein_coding	-265.0;-615.0	12.9924	146
1155	AT2G01300	AT2G01300	Chr2	151135	151946	FD_WT_pooled_peak_1880	259	.	1	1	protein_coding	0	25.9306	220
1156	AT2G01420	PIN4	Chr2	182976	183795	FD_WT_pooled_peak_1883	1618	.	1	1	protein_coding	0	161.833	506
1157	AT2G01480;AT2G01490	AT2G01480;PAHX	Chr2	220938	221331	FD_WT_pooled_peak_1887	543	.	1	2	protein_coding	0	54.3968	188
1158	AT2G01570	RGA1	Chr2	258851	259462	FD_WT_pooled_peak_1889	1503	.	1	1	protein_coding	-1284	150.388	327
1159	AT2G01570	RGA1	Chr2	261266	261516	FD_WT_pooled_peak_1890	121	.	1	1	protein_coding	-3699	12.1278	121
1160	AT2G01600	AT2G01600	Chr2	272477	272795	FD_WT_pooled_peak_1893	197	.	1	1	protein_coding	0	19.7241	199
1161	AT2G01670	NUDT17	Chr2	296251	296969	FD_WT_pooled_peak_1895	429	.	1	1	protein_coding	0	42.9117	236
1162	AT2G01680	AT2G01680	Chr2	304980	305288	FD_WT_pooled_peak_1897	134	.	1	1	protein_coding	-963	13.4288	154
1163	AT2G01850	EXGT-A3	Chr2	383043	383853	FD_WT_pooled_peak_1898	579	.	1	1	protein_coding	-1318	57.9462	481
1164	AT2G01910	ATMAP65-6	Chr2	416514	416870	FD_WT_pooled_peak_1902	143	.	1	1	protein_coding	0	14.3237	187
1165	AT2G01918	PQL3	Chr2	425648	426008	FD_WT_pooled_peak_1903	334	.	1	1	protein_coding	0	33.4519	127
1166	AT2G02070	AT2G02070	Chr2	509505	510100	FD_WT_pooled_peak_1905	371	.	1	1	protein_coding	0	37.1691	327
1167	AT2G02100	LCR69	Chr2	528594	529147	FD_WT_pooled_peak_1906	150	.	1	1	protein_coding	0	15.055	262
1168	AT2G02140	LCR72	Chr2	540926	541280	FD_WT_pooled_peak_1907	226	.	1	1	protein_coding	-3367	22.6798	178
1169	AT2G02160	AT2G02160	Chr2	555840	556311	FD_WT_pooled_peak_1908	121	.	1	1	protein_coding	0	12.1278	311
1170	AT2G02180	TOM3	Chr2	560505	560909	FD_WT_pooled_peak_1909	556	.	1	1	protein_coding	0	55.6708	220
1171	AT2G02230	PP2-B1	Chr2	590146	590852	FD_WT_pooled_peak_1910	313	.	1	1	protein_coding	0	31.3933	413
1172	AT2G02400	AT2G02400	Chr2	632014	632440	FD_WT_pooled_peak_1911	346	.	1	1	protein_coding	0	34.6648	190
1173	AT2G02710;AT2G02720	PLPB;AT2G02720	Chr2	761670	762212	FD_WT_pooled_peak_1914	1974	.	1	2	protein_coding	-607.0;-715.0	197.469	259
1174	AT2G02810	UTR1	Chr2	801226	801781	FD_WT_pooled_peak_1916	551	.	1	1	protein_coding	0	55.1019	246
1175	AT2G02930	GSTF3	Chr2	852940	853306	FD_WT_pooled_peak_1919	176	.	1	1	protein_coding	-620	17.6023	214
1176	AT2G02950;AT2G02955	PKS1;MEE12	Chr2	858090	858369	FD_WT_pooled_peak_1920	147	.	1	2	protein_coding	-1366.0;-1072.0	14.7759	135
1177	AT2G03070	MED8	Chr2	908680	909286	FD_WT_pooled_peak_1922	1139	.	1	1	protein_coding	0	113.975	353
1178	AT2G03240	AT2G03240	Chr2	975791	977082	FD_WT_pooled_peak_1923	141	.	1	1	protein_coding	0	14.1858	910
1179	AT2G03240	AT2G03240	Chr2	977421	977965	FD_WT_pooled_peak_1924	428	.	1	1	protein_coding	0	42.8674	228
1180	AT2G03290	AT2G03290	Chr2	999178	999522	FD_WT_pooled_peak_1926	221	.	1	1	protein_coding	0	22.1544	141
1181	AT2G03340	WRKY3	Chr2	1018083	1018517	FD_WT_pooled_peak_1927	125	.	1	1	protein_coding	-862	12.5576	178
1182	AT2G03690	AT2G03690	Chr2	1123961	1124569	FD_WT_pooled_peak_1929	998	.	1	1	protein_coding	-695	99.8375	342
1183	AT2G03730	ACR5	Chr2	1137199	1137788	FD_WT_pooled_peak_1930	697	.	1	1	protein_coding	0	69.7522	207
1184	AT2G03810	AT2G03810	Chr2	1159819	1160170	FD_WT_pooled_peak_1932	226	.	1	1	protein_coding	-777	22.6798	208
1185	AT2G04160	AIR3	Chr2	1405060	1405380	FD_WT_pooled_peak_1939	108	.	1	1	protein_coding	0	10.875	115
1186	AT2G04340;AT2G04350	AT2G04340;LACS8	Chr2	1515356	1516118	FD_WT_pooled_peak_1941	2348	.	1	2	protein_coding	0	234.875	393
1187	AT2G04550	IBR5	Chr2	1588183	1588482	FD_WT_pooled_peak_1944	138	.	1	1	protein_coding	0	13.8738	144
1188	AT2G05070	LHCB2.2	Chr2	1800057	1800771	FD_WT_pooled_peak_1946	565	.	1	1	protein_coding	0	56.5185	491
1189	AT2G05100	LHCB2.1	Chr2	1824207	1824815	FD_WT_pooled_peak_1947	1070	.	1	1	protein_coding	0	107.041	341
1190	AT2G05380	GRP3S	Chr2	1967385	1968490	FD_WT_pooled_peak_1949	2116	.	1	1	protein_coding	0	211.6	369
1191	AT2G05520	GRP-3	Chr2	2023954	2024353	FD_WT_pooled_peak_1950	108	.	1	1	protein_coding	-1638	10.875	206
1192	AT2G05520	GRP-3	Chr2	2026059	2027538	FD_WT_pooled_peak_1951	5756	.	1	1	protein_coding	0	575.678	809
1193	AT2G05920	AT2G05920	Chr2	2271921	2272565	FD_WT_pooled_peak_1957	428	.	1	1	protein_coding	0	42.8674	479
1194	AT2G05940	RIPK	Chr2	2286934	2289233	FD_WT_pooled_peak_1958	583	.	1	1	protein_coding	0	58.3736	1007
1195	AT2G06025	AT2G06025	Chr2	2349959	2350363	FD_WT_pooled_peak_1959	259	.	1	1	protein_coding	0	25.9306	128
1196	AT2G06050	OPR3	Chr2	2358588	2361315	FD_WT_pooled_peak_1960	547	.	1	1	protein_coding	0	54.7914	961
1197	AT2G06050	OPR3	Chr2	2361486	2362118	FD_WT_pooled_peak_1961	150	.	1	1	protein_coding	0	15.094	330
1198	AT2G06850	XTH4	Chr2	2762355	2762605	FD_WT_pooled_peak_1962	112	.	1	1	protein_coding	-844	11.2882	130
1199	AT2G06850	XTH4	Chr2	2764278	2765364	FD_WT_pooled_peak_1963	601	.	1	1	protein_coding	0	60.1088	676
1200	AT2G06990;AT2G07000	HEN2;AT2G07000	Chr2	2901802	2902164	FD_WT_pooled_peak_1964	197	.	1	2	protein_coding	0	19.7669	143
1201	AT2G11890	AT2G11890	Chr2	4799476	4799809	FD_WT_pooled_peak_1967	157	.	1	1	protein_coding	-2974	15.7008	210
1202	AT2G14170	ALDH6B2	Chr2	5981553	5982014	FD_WT_pooled_peak_1972	1122	.	1	1	protein_coding	0	112.23	264
1203	AT2G14210	AGL44	Chr2	6017933	6018717	FD_WT_pooled_peak_1973	2046	.	1	1	protein_coding	0	204.612	340
1204	AT2G14860	AT2G14860	Chr2	6392484	6393161	FD_WT_pooled_peak_1975	2398	.	1	1	protein_coding	-2817	239.847	353
1205	AT2G14890	AGP9	Chr2	6399286	6399660	FD_WT_pooled_peak_1976	171	.	1	1	protein_coding	0	17.1213	195
1206	AT2G15390;AT2G15400	FUT4;NRPE3B	Chr2	6711624	6712026	FD_WT_pooled_peak_1978	586	.	1	2	protein_coding	-469.0;-869.0	58.665	196
1207	AT2G15480	UGT73B5	Chr2	6758379	6760756	FD_WT_pooled_peak_1979	572	.	1	1	protein_coding	0	57.2317	2003
1208	AT2G15820	OTP51	Chr2	6895384	6895771	FD_WT_pooled_peak_1981	176	.	1	1	protein_coding	-3976	17.6023	195
1209	AT2G15880;AT2G15890	AT2G15880;MEE14	Chr2	6918687	6922215	FD_WT_pooled_peak_1983	733	.	1	2	protein_coding	0	73.3216	2544
1210	AT2G15960	AT2G15960	Chr2	6946669	6948362	FD_WT_pooled_peak_1984	545	.	1	1	protein_coding	0	54.5725	882
1211	AT2G15970	COR413-PM1	Chr2	6949534	6950721	FD_WT_pooled_peak_1985	1880	.	1	1	protein_coding	0	188.042	389
1212	AT2G16060	HB1	Chr2	6982358	6983493	FD_WT_pooled_peak_1987	441	.	1	1	protein_coding	0	44.1187	502
1213	AT2G16600	ROC3	Chr2	7200530	7201134	FD_WT_pooled_peak_1992	407	.	1	1	protein_coding	0	40.7218	211
1214	AT2G16720	MYB7	Chr2	7255327	7256688	FD_WT_pooled_peak_1999	266	.	1	1	protein_coding	0	26.6836	516
1215	AT2G16720	MYB7	Chr2	7258641	7259047	FD_WT_pooled_peak_2000	147	.	1	1	protein_coding	-1811	14.7759	205
1216	AT2G17120	LYM2	Chr2	7458890	7459551	FD_WT_pooled_peak_2004	205	.	1	1	protein_coding	0	20.5982	146
1217	AT2G17450	RHA3A	Chr2	7578335	7578699	FD_WT_pooled_peak_2005	100	.	1	1	protein_coding	-490	10.0686	179
1218	AT2G17560;AT2G17570	HMGB4;cPT1	Chr2	7643691	7643997	FD_WT_pooled_peak_2009	176	.	1	2	protein_coding	0	17.6023	145
1219	AT2G17660	AT2G17660	Chr2	7673284	7673749	FD_WT_pooled_peak_2010	259	.	1	1	protein_coding	0	25.9306	193
1220	AT2G17700	STY8	Chr2	7689247	7689717	FD_WT_pooled_peak_2011	334	.	1	1	protein_coding	0	33.4519	284
1221	AT2G17830;AT2G17840	AT2G17830;ERD7	Chr2	7755120	7758034	FD_WT_pooled_peak_2012	4087	.	1	2	protein_coding	0	408.703	1870
1222	AT2G17845	AT2G17845	Chr2	7758896	7759932	FD_WT_pooled_peak_2013	179	.	1	1	protein_coding	0	17.974	414
1223	AT2G17870	CSP3	Chr2	7763997	7764926	FD_WT_pooled_peak_2014	510	.	1	1	protein_coding	0	51.0454	311
1224	AT2G17870	CSP3	Chr2	7765196	7765508	FD_WT_pooled_peak_2015	195	.	1	1	protein_coding	0	19.5807	147
1225	AT2G17970;AT2G17972	AT2G17970;AT2G17972	Chr2	7821326	7821756	FD_WT_pooled_peak_2017	242	.	1	2	protein_coding	0	24.2865	181
1226	AT2G18010	AT2G18010	Chr2	7831256	7831950	FD_WT_pooled_peak_2019	1410	.	1	1	protein_coding	-1832	141.028	399
1227	AT2G18050	HIS1-3	Chr2	7845682	7846404	FD_WT_pooled_peak_2021	1396	.	1	1	protein_coding	0	139.651	240
1228	AT2G18090	AT2G18090	Chr2	7864006	7864552	FD_WT_pooled_peak_2022	316	.	1	1	protein_coding	0	31.6611	195
1229	AT2G18090	AT2G18090	Chr2	7865920	7866293	FD_WT_pooled_peak_2023	112	.	1	1	protein_coding	0	11.2524	198
1230	AT2G18160	bZIP2	Chr2	7898070	7898824	FD_WT_pooled_peak_2025	199	.	1	1	protein_coding	0	19.9087	381
1231	AT2G18170	MPK7	Chr2	7910031	7910612	FD_WT_pooled_peak_2026	1715	.	1	1	protein_coding	0	171.54	315
1232	AT2G18230;AT2G18240	PPa2;AT2G18240	Chr2	7934319	7935435	FD_WT_pooled_peak_2027	352	.	1	2	protein_coding	0	35.274	317
1233	AT2G18330;AT2G18340	AT2G18330;AT2G18340	Chr2	7968944	7969601	FD_WT_pooled_peak_2028	943	.	1	2	protein_coding	0	94.3789	263
1234	AT2G18350	HB24	Chr2	7971270	7971815	FD_WT_pooled_peak_2029	371	.	1	1	protein_coding	0	37.1276	181
1235	AT2G18350	HB24	Chr2	7972197	7972704	FD_WT_pooled_peak_2030	529	.	1	1	protein_coding	0	52.9971	247
1236	AT2G18350	HB24	Chr2	7975271	7975735	FD_WT_pooled_peak_2031	720	.	1	1	protein_coding	-2876	72.0379	218
1237	AT2G18460	LCV3	Chr2	7995498	7997303	FD_WT_pooled_peak_2032	111	.	1	1	protein_coding	-3931	11.1714	1146
1238	AT2G18540	AT2G18540	Chr2	8044928	8045269	FD_WT_pooled_peak_2034	147	.	1	1	protein_coding	0	14.7759	185
1239	AT2G18550	HB21	Chr2	8049866	8050168	FD_WT_pooled_peak_2035	134	.	1	1	protein_coding	0	13.4288	179
1240	AT2G18550	HB21	Chr2	8053215	8053719	FD_WT_pooled_peak_2036	806	.	1	1	protein_coding	-1900	80.6035	242
1241	AT2G18550	HB21	Chr2	8054018	8054450	FD_WT_pooled_peak_2037	1019	.	1	1	protein_coding	-2703	101.92	225
1242	AT2G18670	AT2G18670	Chr2	8093566	8093985	FD_WT_pooled_peak_2038	116	.	1	1	protein_coding	0	11.6766	195
1243	AT2G18700	TPS11	Chr2	8106251	8106794	FD_WT_pooled_peak_2040	371	.	1	1	protein_coding	-2104	37.1276	291
1244	AT2G18700	TPS11	Chr2	8107290	8108672	FD_WT_pooled_peak_2041	13105	.	1	1	protein_coding	-226	1310.53	605
1245	AT2G18740	AT2G18740	Chr2	8122788	8123131	FD_WT_pooled_peak_2042	226	.	1	1	protein_coding	-64	22.6798	133
1246	AT2G18750	AT2G18750	Chr2	8126463	8126959	FD_WT_pooled_peak_2043	192	.	1	1	protein_coding	0	19.2085	261
1247	AT2G18790	PHYB	Chr2	8139289	8139800	FD_WT_pooled_peak_2045	329	.	1	1	protein_coding	0	32.9628	327
1248	AT2G18860	AT2G18860	Chr2	8163885	8164497	FD_WT_pooled_peak_2047	310	.	1	1	protein_coding	0	31.0705	239
1249	AT2G18876	AT2G18876	Chr2	8169157	8169594	FD_WT_pooled_peak_2048	221	.	1	1	protein_coding	0	22.1544	139
1250	AT2G19310	AT2G19310	Chr2	8369725	8370267	FD_WT_pooled_peak_2051	423	.	1	1	protein_coding	0	42.3633	220
1251	AT2G19400	AT2G19400	Chr2	8402608	8402885	FD_WT_pooled_peak_2052	200	.	1	1	protein_coding	0	20.0874	150
1252	AT2G19460	AT2G19460	Chr2	8430443	8430793	FD_WT_pooled_peak_2053	216	.	1	1	protein_coding	-570	21.6304	159
1253	AT2G19570	CDA1	Chr2	8470746	8471096	FD_WT_pooled_peak_2054	123	.	1	1	protein_coding	0	12.3456	161
1254	AT2G19580;AT2G19590	TET2;ACO1	Chr2	8474997	8475836	FD_WT_pooled_peak_2055	1813	.	1	2	protein_coding	0	181.398	509
1255	AT2G19810	OZF1	Chr2	8550029	8550353	FD_WT_pooled_peak_2062	121	.	1	1	protein_coding	0	12.1278	171
1256	AT2G20250;AT2G20260	AT2G20250;PSAE-2	Chr2	8736324	8736996	FD_WT_pooled_peak_2064	812	.	1	2	protein_coding	0	81.2786	327
1257	AT2G20370	MUR3	Chr2	8791509	8792134	FD_WT_pooled_peak_2066	753	.	1	1	protein_coding	0	75.3538	329
1258	AT2G20560	AT2G20560	Chr2	8848024	8849743	FD_WT_pooled_peak_2068	697	.	1	1	protein_coding	0	69.7522	1000
1259	AT2G20625;AT2G20630	AT2G20625;PIA1	Chr2	8896947	8898744	FD_WT_pooled_peak_2069	127	.	1	2	protein_coding	0	12.7099	610
1260	AT2G20670	AT2G20670	Chr2	8913263	8913919	FD_WT_pooled_peak_2070	2402	.	1	1	protein_coding	0	240.201	383
1261	AT2G20725	AT2G20725	Chr2	8932950	8933829	FD_WT_pooled_peak_2072	1290	.	1	1	protein_coding	0	129.08	368
1262	AT2G20725;AT2G20750	AT2G20725;EXPB1	Chr2	8938886	8939265	FD_WT_pooled_peak_2073	352	.	1	2	protein_coding	-3391.0;-1568.0	35.274	179
1263	AT2G20835	AT2G20835	Chr2	8971104	8971650	FD_WT_pooled_peak_2075	113	.	1	1	protein_coding	0	11.3792	286
1264	AT2G20890	PSB29	Chr2	8987391	8987892	FD_WT_pooled_peak_2076	813	.	1	1	protein_coding	0	81.395	211
1265	AT2G20950	AT2G20950	Chr2	9004675	9005511	FD_WT_pooled_peak_2077	108	.	1	1	protein_coding	0	10.875	469
1266	AT2G20980	MCM10	Chr2	9013955	9014393	FD_WT_pooled_peak_2080	878	.	1	1	protein_coding	0	87.8181	227
1267	AT2G21060	GRP2B	Chr2	9036766	9037796	FD_WT_pooled_peak_2081	422	.	1	1	protein_coding	0	42.2182	392
1268	AT2G21130	AT2G21130	Chr2	9055383	9056572	FD_WT_pooled_peak_2082	927	.	1	1	protein_coding	0	92.7263	948
1269	AT2G21180	AT2G21180	Chr2	9075841	9076220	FD_WT_pooled_peak_2084	133	.	1	1	protein_coding	-211	13.3254	161
1270	AT2G21300	AT2G21300	Chr2	9119704	9120337	FD_WT_pooled_peak_2087	1192	.	1	1	protein_coding	0	119.216	401
1271	AT2G21330	FBA1	Chr2	9129750	9130477	FD_WT_pooled_peak_2088	273	.	1	1	protein_coding	0	27.3216	386
1272	AT2G21430;AT2G21440	AT2G21430;AT2G21440	Chr2	9173220	9173591	FD_WT_pooled_peak_2090	242	.	1	2	protein_coding	0	24.2865	191
1273	AT2G21500	AT2G21500	Chr2	9208070	9208869	FD_WT_pooled_peak_2092	114	.	1	1	protein_coding	0	11.4544	589
1274	AT2G21500	AT2G21500	Chr2	9209089	9209668	FD_WT_pooled_peak_2093	180	.	1	1	protein_coding	0	18.0759	387
1275	AT2G21510;AT2G21520	AT2G21510;AT2G21520	Chr2	9214423	9214960	FD_WT_pooled_peak_2094	495	.	1	2	protein_coding	-1322.0;-559.0	49.5458	205
1276	AT2G21560;AT2G21580	AT2G21560;AT2G21580	Chr2	9233105	9233526	FD_WT_pooled_peak_2096	195	.	1	2	protein_coding	-1526.0;-2955.0	19.5807	197
1277	AT2G21590	APL4	Chr2	9238091	9238453	FD_WT_pooled_peak_2097	117	.	1	1	protein_coding	0	11.707	208
1278	AT2G21660	GRP7	Chr2	9264803	9266390	FD_WT_pooled_peak_2099	7625	.	1	1	protein_coding	0	762.526	747
1279	AT2G21720	AT2G21720	Chr2	9273509	9274113	FD_WT_pooled_peak_2100	736	.	1	1	protein_coding	0	73.6531	221
1280	AT2G21780	AT2G21780	Chr2	9290281	9290860	FD_WT_pooled_peak_2101	782	.	1	1	protein_coding	0	78.285	295
1281	AT2G21820	AT2G21820	Chr2	9303172	9303485	FD_WT_pooled_peak_2102	152	.	1	1	protein_coding	0	15.2054	174
1282	AT2G21900;AT2G21910	WRKY59;CYP96A5	Chr2	9338341	9338706	FD_WT_pooled_peak_2103	232	.	1	2	protein_coding	-2064.0;-2725.0	23.2121	183
1283	AT2G21970	2002-09-01	Chr2	9357659	9358320	FD_WT_pooled_peak_2104	409	.	1	1	protein_coding	0	40.9248	277
1284	AT2G22010	RKP	Chr2	9369092	9369796	FD_WT_pooled_peak_2106	2485	.	1	1	protein_coding	0	248.591	341
1285	AT2G22010;AT2G22030	RKP;AT2G22030	Chr2	9370240	9370961	FD_WT_pooled_peak_2107	1581	.	1	2	protein_coding	-780.0;-1569.0	158.145	386
1286	AT2G22070;AT2G22080	AT2G22070;AT2G22080	Chr2	9386243	9386605	FD_WT_pooled_peak_2108	161	.	1	2	protein_coding	0	16.1675	176
1287	AT2G22190	TPPE	Chr2	9436363	9437110	FD_WT_pooled_peak_2110	3381	.	1	1	protein_coding	0	338.123	378
1288	AT2G22190	TPPE	Chr2	9437423	9437856	FD_WT_pooled_peak_2111	1157	.	1	1	protein_coding	-766	115.728	178
1289	AT2G22240;AT2G22241	MIPS2;AT2G22241	Chr2	9453783	9454609	FD_WT_pooled_peak_2112	1010	.	1	2	protein_coding	0	101.075	497
1290	AT2G22330	CYP79B3	Chr2	9489764	9491013	FD_WT_pooled_peak_2113	523	.	1	1	protein_coding	0	52.3007	209
1291	AT2G22370	AT2G22370	Chr2	9503077	9503618	FD_WT_pooled_peak_2114	790	.	1	1	protein_coding	-868	79.0243	314
1292	AT2G22426	AT2G22426	Chr2	9516958	9517876	FD_WT_pooled_peak_2116	223	.	1	1	protein_coding	0	22.3732	580
1293	AT2G22430	HB6	Chr2	9526064	9528073	FD_WT_pooled_peak_2118	322	.	1	1	protein_coding	0	32.2669	599
1294	AT2G22470	AGP2	Chr2	9538024	9539695	FD_WT_pooled_peak_2120	4075	.	1	1	protein_coding	0	407.574	1126
1295	AT2G22500	UCP5	Chr2	9562758	9564724	FD_WT_pooled_peak_2123	1076	.	1	1	protein_coding	0	107.605	950
1296	AT2G22500;AT2G22520	UCP5;AT2G22520	Chr2	9568335	9568798	FD_WT_pooled_peak_2124	248	.	1	2	protein_coding	-3486.0;-3268.0	24.8314	167
1297	AT2G22530	AT2G22530	Chr2	9577519	9577833	FD_WT_pooled_peak_2125	121	.	1	1	protein_coding	0	12.1278	129
1298	AT2G22530;AT2G22540	AT2G22530;SVP	Chr2	9578408	9578829	FD_WT_pooled_peak_2126	622	.	1	2	protein_coding	-793.0;-818.0	62.2954	211
1299	AT2G22590	AT2G22590	Chr2	9593577	9594048	FD_WT_pooled_peak_2127	419	.	1	1	protein_coding	0	41.9543	240
1300	AT2G22630	AGL17	Chr2	9616199	9616523	FD_WT_pooled_peak_2128	108	.	1	1	protein_coding	-1684	10.875	133
1301	AT2G22680	WAVH1	Chr2	9647028	9647446	FD_WT_pooled_peak_2131	222	.	1	1	protein_coding	0	22.238	213
1302	AT2G22790	AT2G22790	Chr2	9696520	9697090	FD_WT_pooled_peak_2134	1491	.	1	1	protein_coding	0	149.116	290
1303	AT2G22805	AT2G22805	Chr2	9710353	9710851	FD_WT_pooled_peak_2135	529	.	1	1	protein_coding	-1413	52.9971	274
1304	AT2G22850	bZIP6	Chr2	9731538	9732105	FD_WT_pooled_peak_2136	813	.	1	1	protein_coding	0	81.395	314
1305	AT2G22870;AT2G22880	EMB2001;AT2G22880	Chr2	9740175	9741819	FD_WT_pooled_peak_2139	1139	.	1	2	protein_coding	0	113.939	955
1306	AT2G22900	AT2G22900	Chr2	9744300	9744835	FD_WT_pooled_peak_2140	565	.	1	1	protein_coding	0	56.5185	252
1307	AT2G22900	AT2G22900	Chr2	9745297	9745589	FD_WT_pooled_peak_2141	108	.	1	1	protein_coding	0	10.875	104
1308	AT2G22970	SCPL11	Chr2	9773807	9774102	FD_WT_pooled_peak_2142	138	.	1	1	protein_coding	-647	13.8738	136
1309	AT2G23060	AT2G23060	Chr2	9812791	9813535	FD_WT_pooled_peak_2143	150	.	1	1	protein_coding	0	15.0706	521
1310	AT2G23120;AT2G23118	AT2G23120;AT2G23118	Chr2	9841809	9843146	FD_WT_pooled_peak_2144	936	.	1	2	protein_coding	0	93.6142	509
1311	AT2G23130	AGP17	Chr2	9843530	9844312	FD_WT_pooled_peak_2145	133	.	1	1	protein_coding	0	13.396	619
1312	AT2G23170	GH3.3	Chr2	9866512	9867001	FD_WT_pooled_peak_2146	322	.	1	1	protein_coding	0	32.2552	275
1313	AT2G23290	MYB70	Chr2	9906418	9906879	FD_WT_pooled_peak_2147	433	.	1	1	protein_coding	-387	43.3707	208
1314	AT2G23320	WRKY15	Chr2	9925424	9925696	FD_WT_pooled_peak_2149	134	.	1	1	protein_coding	0	13.438	130
1315	AT2G23320;AT2G23321	WRKY15;AT2G23321	Chr2	9925943	9926549	FD_WT_pooled_peak_2150	156	.	1	2	protein_coding	0	15.6911	204
1316	AT2G23410;AT2G23420	CPT;NAPRT2	Chr2	9970397	9970790	FD_WT_pooled_peak_2154	383	.	1	2	protein_coding	-2610.0;-813.0	38.3817	210
1317	AT2G23690	AT2G23690	Chr2	10069077	10069694	FD_WT_pooled_peak_2157	572	.	1	1	protein_coding	-2363	57.2317	415
1318	AT2G23760	BLH4	Chr2	10107865	10108367	FD_WT_pooled_peak_2160	935	.	1	1	protein_coding	0	93.5524	236
1319	AT2G23770	LYK4	Chr2	10119468	10120019	FD_WT_pooled_peak_2161	2705	.	1	1	protein_coding	0	270.574	215
1320	AT2G23790	AT2G23790	Chr2	10127402	10128096	FD_WT_pooled_peak_2162	2010	.	1	1	protein_coding	0	201.002	320
1321	AT2G23980;AT2G23985;AT2G23987	CNGC6;AT2G23985;AT2G23987	Chr2	10204393	10205227	FD_WT_pooled_peak_2165	821	.	1	3	protein_coding	0	82.1904	520
1322	AT2G24020	AT2G24020	Chr2	10219200	10219579	FD_WT_pooled_peak_2166	237	.	1	1	protein_coding	0	23.7486	220
1323	AT2G24100	ASG1	Chr2	10244445	10245121	FD_WT_pooled_peak_2167	845	.	1	1	protein_coding	0	84.5886	211
1324	AT2G24130	AT2G24130	Chr2	10257711	10258128	FD_WT_pooled_peak_2168	495	.	1	1	protein_coding	0	49.5458	206
1325	AT2G24150	HHP3	Chr2	10267082	10268063	FD_WT_pooled_peak_2169	910	.	1	1	protein_coding	0	91.0823	391
1326	AT2G24260	LRL1	Chr2	10319639	10320042	FD_WT_pooled_peak_2171	152	.	1	1	protein_coding	0	15.2359	205
1327	AT2G24360	AT2G24360	Chr2	10366743	10367134	FD_WT_pooled_peak_2172	161	.	1	1	protein_coding	0	16.1675	230
1328	AT2G24540;AT2G24550	AFR;AT2G24550	Chr2	10426629	10429575	FD_WT_pooled_peak_2175	1618	.	1	2	protein_coding	0	161.817	530
1329	AT2G24570	WRKY17	Chr2	10437519	10438326	FD_WT_pooled_peak_2176	2306	.	1	1	protein_coding	0	230.638	274
1330	AT2G24570	WRKY17	Chr2	10440366	10441055	FD_WT_pooled_peak_2178	2993	.	1	1	protein_coding	-898	299.301	379
1331	AT2G24762	GDU4	Chr2	10559215	10559682	FD_WT_pooled_peak_2181	155	.	1	1	protein_coding	0	15.5732	173
1332	AT2G24765	ARF3	Chr2	10561222	10561801	FD_WT_pooled_peak_2182	1647	.	1	1	protein_coding	-887	164.729	280
1333	AT2G24790	COL3	Chr2	10566400	10567439	FD_WT_pooled_peak_2183	1954	.	1	1	protein_coding	0	195.441	404
1334	AT2G24790	COL3	Chr2	10567547	10568095	FD_WT_pooled_peak_2184	102	.	1	1	protein_coding	0	10.2893	302
1335	AT2G25110	SDF2	Chr2	10683912	10684174	FD_WT_pooled_peak_2187	108	.	1	1	protein_coding	0	10.875	136
1336	AT2G25250	AT2G25250	Chr2	10753582	10755225	FD_WT_pooled_peak_2189	502	.	1	1	protein_coding	0	50.2835	726
1337	AT2G25430	AT2G25430	Chr2	10822119	10822529	FD_WT_pooled_peak_2191	468	.	1	1	protein_coding	0	46.8377	193
1338	AT2G25430	AT2G25430	Chr2	10824395	10824968	FD_WT_pooled_peak_2193	134	.	1	1	protein_coding	0	13.4288	142
1339	AT2G25460	AT2G25460	Chr2	10832482	10834636	FD_WT_pooled_peak_2194	308	.	1	1	protein_coding	0	30.8252	1313
1340	AT2G25460	AT2G25460	Chr2	10834840	10836629	FD_WT_pooled_peak_2195	1428	.	1	1	protein_coding	0	142.887	1381
1341	AT2G25490	EBF1	Chr2	10846736	10849863	FD_WT_pooled_peak_2196	1097	.	1	1	protein_coding	0	109.727	2475
1342	AT2G25520	AT2G25520	Chr2	10860623	10861003	FD_WT_pooled_peak_2198	125	.	1	1	protein_coding	0	12.5576	210
1343	AT2G25530	AT2G25530	Chr2	10862909	10863519	FD_WT_pooled_peak_2199	1176	.	1	1	protein_coding	0	117.698	281
1344	AT2G25625	AT2G25625	Chr2	10905951	10906396	FD_WT_pooled_peak_2200	383	.	1	1	protein_coding	0	38.3817	194
1345	AT2G25625	AT2G25625	Chr2	10906708	10907254	FD_WT_pooled_peak_2201	581	.	1	1	protein_coding	0	58.1422	334
1346	AT2G25690	AT2G25690	Chr2	10944840	10945476	FD_WT_pooled_peak_2203	529	.	1	1	protein_coding	-2387	52.9971	216
1347	AT2G25735	AT2G25735	Chr2	10975212	10975708	FD_WT_pooled_peak_2204	102	.	1	1	protein_coding	0	10.2117	210
1348	AT2G25880;AT2G25890	AUR2;AT2G25890	Chr2	11036818	11037380	FD_WT_pooled_peak_2207	172	.	1	2	protein_coding	0	17.2032	206
1349	AT2G25900	ATCTH	Chr2	11041508	11042171	FD_WT_pooled_peak_2208	195	.	1	1	protein_coding	0	19.5807	176
1350	AT2G25900	ATCTH	Chr2	11042329	11043197	FD_WT_pooled_peak_2209	1100	.	1	1	protein_coding	0	110.03	491
1351	AT2G25950;AT2G25964	AT2G25950;AT2G25964	Chr2	11070640	11071057	FD_WT_pooled_peak_2210	455	.	1	2	protein_coding	0	45.5027	193
1352	AT2G26150	HSFA2	Chr2	11135742	11137474	FD_WT_pooled_peak_2213	2452	.	1	1	protein_coding	0	245.207	1129
1353	AT2G26190	AT2G26190	Chr2	11147441	11148809	FD_WT_pooled_peak_2214	758	.	1	1	protein_coding	0	75.8969	537
1354	AT2G26190	AT2G26190	Chr2	11148947	11150284	FD_WT_pooled_peak_2215	1166	.	1	1	protein_coding	0	116.654	733
1355	AT2G26350;AT2G26370	PEX10;AT2G26370	Chr2	11221117	11221486	FD_WT_pooled_peak_2216	270	.	1	2	protein_coding	-577.0;-3079.0	27.048	206
1356	AT2G26510;AT2G26515	PDE135;AT2G26515	Chr2	11277481	11278228	FD_WT_pooled_peak_2218	2434	.	1	2	protein_coding	0	243.411	362
1357	AT2G26530	AR781	Chr2	11282381	11284036	FD_WT_pooled_peak_2220	606	.	1	1	protein_coding	0	60.6757	867
1358	AT2G26560;AT2G26570	PLA2A;WEB1	Chr2	11296136	11296563	FD_WT_pooled_peak_2221	720	.	1	2	protein_coding	-219.0;-2351.0	72.0379	211
1359	AT2G26560;AT2G26570	PLA2A;WEB1	Chr2	11297931	11298327	FD_WT_pooled_peak_2222	322	.	1	2	protein_coding	-2014.0;-587.0	32.2552	150
1360	AT2G26570	WEB1	Chr2	11298746	11299067	FD_WT_pooled_peak_2223	134	.	1	1	protein_coding	0	13.4288	183
1361	AT2G27080;AT2G27090	AT2G27080;AT2G27090	Chr2	11566301	11567454	FD_WT_pooled_peak_2225	682	.	1	2	protein_coding	0	68.2933	501
1362	AT2G27180	AT2G27180	Chr2	11620779	11621058	FD_WT_pooled_peak_2226	166	.	1	1	protein_coding	0	16.6421	143
1363	AT2G27229	AT2G27229	Chr2	11646473	11646857	FD_WT_pooled_peak_2227	299	.	1	1	protein_coding	-2200	29.9027	201
1364	AT2G27300	NTL8	Chr2	11681856	11682375	FD_WT_pooled_peak_2229	579	.	1	1	protein_coding	0	57.9462	315
1365	AT2G27310	AT2G27310	Chr2	11683467	11685038	FD_WT_pooled_peak_2230	3691	.	1	1	protein_coding	0	369.159	754
1366	AT2G27350	OTLD1	Chr2	11704079	11704467	FD_WT_pooled_peak_2231	131	.	1	1	protein_coding	0	13.1884	203
1367	AT2G27389;AT2G27390	AT2G27389;AT2G27390	Chr2	11720515	11721214	FD_WT_pooled_peak_2232	422	.	1	2	protein_coding	0	42.2182	268
1368	AT2G27490	ATCOAE	Chr2	11750684	11751579	FD_WT_pooled_peak_2233	472	.	1	1	protein_coding	-197	47.2936	453
1369	AT2G27500	AT2G27500	Chr2	11752654	11753623	FD_WT_pooled_peak_2234	332	.	1	1	protein_coding	0	33.2272	693
1370	AT2G27500	AT2G27500	Chr2	11753884	11754147	FD_WT_pooled_peak_2235	107	.	1	1	protein_coding	0	10.7291	124
1371	AT2G27510	FD3	Chr2	11758141	11758633	FD_WT_pooled_peak_2237	191	.	1	1	protein_coding	0	19.1724	281
1372	AT2G27570;AT2G27580	AT2G27570;AT2G27580	Chr2	11776301	11777067	FD_WT_pooled_peak_2238	130	.	1	2	protein_coding	0	13.0481	506
1373	AT2G27680;AT2G27690	AT2G27680;CYP94C1	Chr2	11806938	11807323	FD_WT_pooled_peak_2239	240	.	1	2	protein_coding	-852.0;-1956.0	24.0992	169
1374	AT2G27690	CYP94C1	Chr2	11809464	11811076	FD_WT_pooled_peak_2240	680	.	1	1	protein_coding	0	68.0275	351
1375	AT2G27710	AT2G27710	Chr2	11812603	11813684	FD_WT_pooled_peak_2242	5962	.	1	1	protein_coding	-2950	596.209	359
1376	AT2G27830	AT2G27830	Chr2	11860608	11861407	FD_WT_pooled_peak_2243	317	.	1	1	protein_coding	0	31.7543	523
1377	AT2G27950	AT2G27950	Chr2	11903896	11904242	FD_WT_pooled_peak_2245	242	.	1	1	protein_coding	0	24.2865	168
1378	AT2G28056	MIR172A	Chr2	11946674	11948164	FD_WT_pooled_peak_2246	492	.	1	1	miRNA	-3660	49.2904	747
1379	AT2G28105;AT2G28110	AT2G28105;FRA8	Chr2	11977621	11978565	FD_WT_pooled_peak_2248	4732	.	1	2	protein_coding	0	473.213	480
1380	AT2G28120	AT2G28120	Chr2	11987735	11988064	FD_WT_pooled_peak_2250	104	.	1	1	protein_coding	0	10.4707	134
1381	AT2G28240;AT2G28250	AT2G28240;NCRK	Chr2	12042153	12042434	FD_WT_pooled_peak_2253	110	.	1	2	protein_coding	0	11.0847	150
1382	AT2G28350	ARF10	Chr2	12112447	12113040	FD_WT_pooled_peak_2257	870	.	1	1	protein_coding	-849	87.007	246
1383	AT2G28390	AT2G28390	Chr2	12145352	12146030	FD_WT_pooled_peak_2260	652	.	1	1	protein_coding	-1688	65.2478	377
1384	AT2G28400	AT2G28400	Chr2	12148422	12148984	FD_WT_pooled_peak_2261	136	.	1	1	protein_coding	0	13.6313	201
1385	AT2G28400;AT2G28410	AT2G28400;AT2G28410	Chr2	12151959	12152784	FD_WT_pooled_peak_2262	2507	.	1	2	protein_coding	-2888.0;-3238.0	250.749	416
1386	AT2G28470	BGAL8	Chr2	12173545	12173812	FD_WT_pooled_peak_2263	108	.	1	1	protein_coding	0	10.875	153
1387	AT2G28500	LBD11	Chr2	12186283	12186585	FD_WT_pooled_peak_2265	200	.	1	1	protein_coding	0	20.0874	187
1388	AT2G28520	VHA-A1	Chr2	12205608	12206044	FD_WT_pooled_peak_2268	409	.	1	1	protein_coding	-3756	40.9248	271
1389	AT2G28550	RAP2.7	Chr2	12231716	12232074	FD_WT_pooled_peak_2271	134	.	1	1	protein_coding	-3093	13.4288	134
1390	AT2G28640	EXO70H5	Chr2	12284353	12284688	FD_WT_pooled_peak_2275	310	.	1	1	protein_coding	0	31.0705	168
1391	AT2G28740	HIS4	Chr2	12329471	12329863	FD_WT_pooled_peak_2278	161	.	1	1	protein_coding	0	16.1675	202
1392	AT2G28780	AT2G28780	Chr2	12342891	12343340	FD_WT_pooled_peak_2279	332	.	1	1	protein_coding	0	33.2268	182
1393	AT2G28790	AT2G28790	Chr2	12354659	12355129	FD_WT_pooled_peak_2280	104	.	1	1	protein_coding	0	10.4648	147
1394	AT2G28800	ALB3	Chr2	12359143	12359538	FD_WT_pooled_peak_2281	383	.	1	1	protein_coding	0	38.3817	200
1395	AT2G28890	PLL4	Chr2	12409173	12409718	FD_WT_pooled_peak_2284	2201	.	1	1	protein_coding	-935	220.175	305
1396	AT2G28910	CXIP4	Chr2	12415897	12416780	FD_WT_pooled_peak_2286	104	.	1	1	protein_coding	0	10.4707	219
1397	AT2G28940	AT2G28940	Chr2	12428619	12428875	FD_WT_pooled_peak_2289	117	.	1	1	protein_coding	0	11.707	160
1398	AT2G29065;AT2G29070	AT2G29065;AT2G29070	Chr2	12487036	12487366	FD_WT_pooled_peak_2292	137	.	1	2	protein_coding	0	13.761	198
1399	AT2G29080	ftsh3	Chr2	12494004	12494615	FD_WT_pooled_peak_2293	1273	.	1	1	protein_coding	-676	127.303	355
1400	AT2G29090	CYP707A2	Chr2	12495731	12496148	FD_WT_pooled_peak_2294	495	.	1	1	protein_coding	0	49.5458	201
1401	AT2G29380	HAI3	Chr2	12608370	12608660	FD_WT_pooled_peak_2296	237	.	1	1	protein_coding	-15	23.7486	150
1402	AT2G29410;AT2G29420	MTPB1;GSTU7	Chr2	12617175	12618971	FD_WT_pooled_peak_2297	2203	.	1	2	protein_coding	0	220.369	1039
1403	AT2G29450	GSTU5	Chr2	12624158	12625702	FD_WT_pooled_peak_2299	2996	.	1	1	protein_coding	0	299.684	716
1404	AT2G29460	GSTU4	Chr2	12626257	12627116	FD_WT_pooled_peak_2300	185	.	1	1	protein_coding	0	18.5838	568
1405	AT2G29500	AT2G29500	Chr2	12632882	12633873	FD_WT_pooled_peak_2301	2243	.	1	1	protein_coding	0	224.316	544
1406	AT2G29550	TUB7	Chr2	12645730	12646436	FD_WT_pooled_peak_2302	952	.	1	1	protein_coding	0	95.2091	428
1407	AT2G29605	AT2G29605	Chr2	12660382	12660729	FD_WT_pooled_peak_2303	112	.	1	1	protein_coding	-296	11.2478	207
1408	AT2G29650	PHT4%3B1	Chr2	12675721	12676374	FD_WT_pooled_peak_2305	1382	.	1	1	protein_coding	0	138.252	383
1409	AT2G29660	AT2G29660	Chr2	12679410	12680552	FD_WT_pooled_peak_2306	3397	.	1	1	protein_coding	0	339.708	779
1410	AT2G29670	AT2G29670	Chr2	12681959	12682525	FD_WT_pooled_peak_2307	133	.	1	1	protein_coding	0	13.3254	384
1411	AT2G29670	AT2G29670	Chr2	12684868	12685542	FD_WT_pooled_peak_2309	358	.	1	1	protein_coding	0	35.8891	438
1412	AT2G29740	UGT71C2	Chr2	12707620	12708185	FD_WT_pooled_peak_2310	322	.	1	1	protein_coding	0	32.2552	249
1413	AT2G29760	OTP81	Chr2	12712800	12713273	FD_WT_pooled_peak_2312	143	.	1	1	protein_coding	0	14.3237	176
1414	AT2G29960;AT2G29970	CYP5;AT2G29970	Chr2	12772467	12772926	FD_WT_pooled_peak_2314	211	.	1	2	protein_coding	-1800.0;-3282.0	21.1109	182
1415	AT2G30010	TBL45	Chr2	12807625	12807998	FD_WT_pooled_peak_2315	121	.	1	1	protein_coding	0	12.1278	205
1416	AT2G30020	AT2G30020	Chr2	12814324	12816545	FD_WT_pooled_peak_2317	3667	.	1	1	protein_coding	0	366.784	1281
1417	AT2G30040	MAPKKK14	Chr2	12819821	12820530	FD_WT_pooled_peak_2319	1924	.	1	1	protein_coding	-1039	192.408	277
1418	AT2G30040	MAPKKK14	Chr2	12821538	12823349	FD_WT_pooled_peak_2320	1317	.	1	1	protein_coding	0	131.737	848
1419	AT2G30110	UBA1	Chr2	12857551	12857898	FD_WT_pooled_peak_2322	242	.	1	1	protein_coding	0	24.2865	177
1420	AT2G30150	AT2G30150	Chr2	12874497	12874951	FD_WT_pooled_peak_2324	464	.	1	1	protein_coding	0	46.4948	194
1421	AT2G30200	EMB3147	Chr2	12885251	12885846	FD_WT_pooled_peak_2325	659	.	1	1	protein_coding	0	65.9927	338
1422	AT2G30360	SIP4	Chr2	12936992	12939767	FD_WT_pooled_peak_2328	1774	.	1	1	protein_coding	0	177.436	2520
1423	AT2G30480;AT2G30490	AT2G30480;C4H	Chr2	12993415	12996035	FD_WT_pooled_peak_2331	589	.	1	2	protein_coding	0	58.9273	1653
1424	AT2G30500	NET4B	Chr2	12997287	12998960	FD_WT_pooled_peak_2332	161	.	1	1	protein_coding	0	16.1675	558
1425	AT2G30520;AT2G30530	RPT2;AT2G30530	Chr2	13006325	13007238	FD_WT_pooled_peak_2334	2650	.	1	2	protein_coding	-580.0;-1618.0	265.083	464
1426	AT2G30540;AT2G30550	AT2G30540;AT2G30550	Chr2	13013702	13014331	FD_WT_pooled_peak_2335	390	.	1	2	protein_coding	-1660.0;-199.0	39.0115	213
1427	AT2G30570;AT2G30575	PSBW;LGT5	Chr2	13020096	13020470	FD_WT_pooled_peak_2337	470	.	1	2	protein_coding	0	47.0916	179
1428	AT2G30575;AT2G30580	LGT5;DRIP2	Chr2	13024232	13024496	FD_WT_pooled_peak_2338	108	.	1	2	protein_coding	-15.0;-1415.0	10.875	120
1429	AT2G30600	AT2G30600	Chr2	13036691	13037313	FD_WT_pooled_peak_2340	346	.	1	1	protein_coding	0	34.6648	209
1430	AT2G30790;AT2G30800	PSBP-2;HVT1	Chr2	13120130	13120413	FD_WT_pooled_peak_2342	152	.	1	2	protein_coding	0	15.2957	140
1431	AT2G30860	GSTF9	Chr2	13138792	13139421	FD_WT_pooled_peak_2343	409	.	1	1	protein_coding	0	40.9248	186
1432	AT2G30860	GSTF9	Chr2	13139519	13140445	FD_WT_pooled_peak_2344	237	.	1	1	protein_coding	0	23.7486	395
1433	AT2G30870;AT2G30880	GSTF10;SWAP70	Chr2	13141077	13142847	FD_WT_pooled_peak_2345	774	.	1	2	protein_coding	0	77.4321	1172
1434	AT2G30942	AT2G30942	Chr2	13172017	13172366	FD_WT_pooled_peak_2347	129	.	1	1	protein_coding	0	12.9924	172
1435	AT2G31005;AT2G31010	AT2G31005;AT2G31010	Chr2	13193784	13194403	FD_WT_pooled_peak_2353	578	.	1	2	protein_coding	0	57.83	334
1436	AT2G31130	AT2G31130	Chr2	13266460	13266921	FD_WT_pooled_peak_2355	652	.	1	1	protein_coding	0	65.2478	277
1437	AT2G31160	LSH3	Chr2	13278857	13279352	FD_WT_pooled_peak_2357	363	.	1	1	protein_coding	0	36.3621	248
1438	AT2G31230	ERF15	Chr2	13307516	13308144	FD_WT_pooled_peak_2359	1428	.	1	1	protein_coding	0	142.887	317
1439	AT2G31580	AT2G31580	Chr2	13445672	13446737	FD_WT_pooled_peak_2364	1058	.	1	1	protein_coding	0	105.808	280
1440	AT2G31780	ARI11	Chr2	13514761	13515186	FD_WT_pooled_peak_2366	390	.	1	1	protein_coding	-13	39.0115	201
1441	AT2G31880;AT2G31890	SOBIR1;RAP	Chr2	13555064	13556966	FD_WT_pooled_peak_2369	374	.	1	2	protein_coding	0	37.425	656
1442	AT2G31920;AT2G31940	AT2G31920;AT2G31940	Chr2	13579505	13579962	FD_WT_pooled_peak_2370	488	.	1	2	protein_coding	-3125.0;-409.0	48.8658	223
1443	AT2G31980	CYS2	Chr2	13610367	13610728	FD_WT_pooled_peak_2371	200	.	1	1	protein_coding	-413	20.0874	189
1444	AT2G32020	AT2G32020	Chr2	13631590	13632287	FD_WT_pooled_peak_2372	1579	.	1	1	protein_coding	0	157.995	446
1445	AT2G32120	HSP70T-2	Chr2	13652028	13653277	FD_WT_pooled_peak_2373	120	.	1	1	protein_coding	0	12.0984	711
1446	AT2G32140	AT2G32140	Chr2	13655619	13656043	FD_WT_pooled_peak_2374	157	.	1	1	protein_coding	0	15.7008	201
1447	AT2G32150	AT2G32150	Chr2	13660139	13661324	FD_WT_pooled_peak_2377	4287	.	1	1	protein_coding	0	428.709	433
1448	AT2G32235;AT2G32240	AT2G32235;AT2G32240	Chr2	13683621	13684910	FD_WT_pooled_peak_2379	134	.	1	2	protein_coding	0	13.4462	358
1449	AT2G32240	AT2G32240	Chr2	13685101	13689416	FD_WT_pooled_peak_2380	1520	.	1	1	protein_coding	0	152.015	3405
1450	AT2G32320	AT2G32320	Chr2	13726554	13726973	FD_WT_pooled_peak_2381	226	.	1	1	protein_coding	0	22.6798	223
1451	AT2G32415	AT2G32415	Chr2	13765388	13765774	FD_WT_pooled_peak_2383	334	.	1	1	protein_coding	0	33.4519	211
1452	AT2G32415;AT2G32430	AT2G32415;AT2G32430	Chr2	13768872	13769680	FD_WT_pooled_peak_2384	941	.	1	2	protein_coding	-3265.0;-1616.0	94.1733	234
1453	AT2G32510	MAPKKK17	Chr2	13798874	13799583	FD_WT_pooled_peak_2386	185	.	1	1	protein_coding	0	18.5838	178
1454	AT2G32510	MAPKKK17	Chr2	13799713	13800766	FD_WT_pooled_peak_2387	2716	.	1	1	protein_coding	0	271.676	740
1455	AT2G32800	AP4.3A	Chr2	13916782	13917466	FD_WT_pooled_peak_2390	107	.	1	1	protein_coding	0	10.7546	477
1456	AT2G32970	AT2G32970	Chr2	13996150	13996708	FD_WT_pooled_peak_2391	200	.	1	1	protein_coding	-246	20.0874	357
1457	AT2G32980;AT2G32990	AUG2;GH9B8	Chr2	14000912	14001396	FD_WT_pooled_peak_2392	688	.	1	2	protein_coding	-964.0;-1732.0	68.8008	223
1458	AT2G32980;AT2G32990	AUG2;GH9B8	Chr2	14002173	14002506	FD_WT_pooled_peak_2393	422	.	1	2	protein_coding	-2225.0;-622.0	42.2182	204
1459	AT2G33050	RLP26	Chr2	14021488	14021828	FD_WT_pooled_peak_2394	138	.	1	1	protein_coding	0	13.8738	202
1460	AT2G33380	RD20	Chr2	14146171	14147019	FD_WT_pooled_peak_2399	1744	.	1	1	protein_coding	0	174.482	419
1461	AT2G33540	CPL3	Chr2	14208971	14209408	FD_WT_pooled_peak_2401	185	.	1	1	protein_coding	0	18.5838	253
1462	AT2G33570	GALS1	Chr2	14216893	14217402	FD_WT_pooled_peak_2402	351	.	1	1	protein_coding	0	35.1512	206
1463	AT2G33580	LYK5	Chr2	14219434	14222022	FD_WT_pooled_peak_2403	607	.	1	1	protein_coding	0	60.7954	2002
1464	AT2G33585;AT2G33590	AT2G33585;CRL1	Chr2	14223618	14224663	FD_WT_pooled_peak_2404	484	.	1	2	protein_coding	0	48.4749	499
1465	AT2G33700	PP2CG1	Chr2	14252793	14253534	FD_WT_pooled_peak_2407	2542	.	1	1	protein_coding	0	254.275	341
1466	AT2G33770;AT2G33775	PHO2;RALFL19	Chr2	14283704	14284523	FD_WT_pooled_peak_2409	346	.	1	2	protein_coding	-592.0;-3800.0	34.6648	239
1467	AT2G33830	AT2G33830	Chr2	14309574	14310221	FD_WT_pooled_peak_2410	425	.	1	1	protein_coding	0	42.593	307
1468	AT2G34240;AT2G34250	AT2G34240;AT2G34250	Chr2	14461793	14462449	FD_WT_pooled_peak_2415	600	.	1	2	protein_coding	0	60.0439	198
1469	AT2G34420	LHB1B2	Chr2	14523337	14523784	FD_WT_pooled_peak_2421	104	.	1	1	protein_coding	0	10.4707	305
1470	AT2G34430	LHB1B1	Chr2	14524200	14524878	FD_WT_pooled_peak_2422	1570	.	1	1	protein_coding	0	157.038	277
1471	AT2G34450;AT2G34460	AT2G34450;AT2G34460	Chr2	14529264	14529771	FD_WT_pooled_peak_2423	204	.	1	2	protein_coding	0	20.4765	283
1472	AT2G34480	AT2G34480	Chr2	14534593	14534966	FD_WT_pooled_peak_2424	191	.	1	1	protein_coding	-185	19.1429	162
1473	AT2G34600	JAZ7	Chr2	14573028	14574985	FD_WT_pooled_peak_2428	614	.	1	1	protein_coding	0	61.4961	619
1474	AT2G34620	AT2G34620	Chr2	14576792	14577318	FD_WT_pooled_peak_2429	566	.	1	1	protein_coding	0	56.6007	247
1475	AT2G34640	PTAC12	Chr2	14585248	14586791	FD_WT_pooled_peak_2430	2531	.	1	1	protein_coding	-452	253.106	805
1476	AT2G34650	AT2G34650	Chr2	14589720	14590497	FD_WT_pooled_peak_2432	409	.	1	1	protein_coding	0	40.9248	199
1477	AT2G34650;AT2G34655	AT2G34650;AT2G34655	Chr2	14593606	14594378	FD_WT_pooled_peak_2434	138	.	1	2	protein_coding	-1467.0;-2187.0	13.8738	564
1478	AT2G34720	NF-YA4	Chr2	14651584	14652255	FD_WT_pooled_peak_2436	1255	.	1	1	protein_coding	0	125.503	369
1479	AT2G34830	WRKY35	Chr2	14695946	14696475	FD_WT_pooled_peak_2438	242	.	1	1	protein_coding	0	24.2865	341
1480	AT2G34830	WRKY35	Chr2	14696784	14697225	FD_WT_pooled_peak_2439	637	.	1	1	protein_coding	0	63.7674	232
1481	AT2G34850	MEE25	Chr2	14707185	14707572	FD_WT_pooled_peak_2440	206	.	1	1	protein_coding	0	20.6402	230
1482	AT2G34990	AT2G34990	Chr2	14750496	14751096	FD_WT_pooled_peak_2442	682	.	1	1	protein_coding	0	68.2413	282
1483	AT2G35000	ATL9	Chr2	14751958	14753164	FD_WT_pooled_peak_2443	672	.	1	1	protein_coding	0	67.284	404
1484	AT2G35060;AT2G35070	KUP11;AT2G35070	Chr2	14782343	14782711	FD_WT_pooled_peak_2445	211	.	1	2	protein_coding	-3238.0;-543.0	21.1109	183
1485	AT2G35290	AT2G35290	Chr2	14861134	14862524	FD_WT_pooled_peak_2448	993	.	1	1	protein_coding	0	99.3881	1042
1486	AT2G35300	LEA18	Chr2	14863298	14863736	FD_WT_pooled_peak_2449	536	.	1	1	protein_coding	0	53.6948	229
1487	AT2G35470	AT2G35470	Chr2	14907774	14909024	FD_WT_pooled_peak_2450	1513	.	1	1	protein_coding	0	151.334	363
1488	AT2G35600	BRXL1	Chr2	14945268	14945859	FD_WT_pooled_peak_2451	821	.	1	1	protein_coding	0	82.1904	314
1489	AT2G35640	AT2G35640	Chr2	14984072	14984777	FD_WT_pooled_peak_2452	1196	.	1	1	protein_coding	0	119.619	349
1490	AT2G35680	AT2G35680	Chr2	14999006	14999362	FD_WT_pooled_peak_2454	242	.	1	1	protein_coding	0	24.2865	158
1491	AT2G35710	PGSIP7	Chr2	15013446	15014107	FD_WT_pooled_peak_2457	426	.	1	1	protein_coding	0	42.6355	312
1492	AT2G35795	AT2G35795	Chr2	15043414	15043760	FD_WT_pooled_peak_2458	195	.	1	1	protein_coding	0	19.5807	163
1493	AT2G35880	AT2G35880	Chr2	15066175	15066574	FD_WT_pooled_peak_2460	558	.	1	1	protein_coding	-120	55.808	219
1494	AT2G35930;AT2G35935	PUB23;AT2G35935	Chr2	15082886	15084380	FD_WT_pooled_peak_2461	1838	.	1	2	protein_coding	0	183.835	604
1495	AT2G35940	BLH1	Chr2	15089099	15089729	FD_WT_pooled_peak_2463	150	.	1	1	protein_coding	0	15.0212	436
1496	AT2G35950	EDA12	Chr2	15104306	15104735	FD_WT_pooled_peak_2471	523	.	1	1	protein_coding	0	52.3007	214
1497	AT2G36026;AT2G36030	AT2G36026;AT2G36030	Chr2	15127579	15128146	FD_WT_pooled_peak_2472	376	.	1	2	protein_coding	0	37.6838	270
1498	AT2G36120;AT2G36130	DOT1;AT2G36130	Chr2	15165532	15166726	FD_WT_pooled_peak_2475	2149	.	1	2	protein_coding	0	214.924	530
1499	AT2G36220;AT2G36230	AT2G36220;APG10	Chr2	15192429	15194135	FD_WT_pooled_peak_2476	3770	.	1	2	protein_coding	0	377.085	892
1500	AT2G36270;AT2G36290	ABI5;AT2G36290	Chr2	15207274	15208499	FD_WT_pooled_peak_2477	7757	.	1	2	protein_coding	0	775.725	480
1501	AT2G36320	AT2G36320	Chr2	15229502	15230353	FD_WT_pooled_peak_2479	1111	.	1	1	protein_coding	0	111.192	452
1502	AT2G36380	ABCG34	Chr2	15253305	15253592	FD_WT_pooled_peak_2480	108	.	1	1	protein_coding	-3826	10.875	183
1503	AT2G36380	ABCG34	Chr2	15257566	15258012	FD_WT_pooled_peak_2481	108	.	1	1	protein_coding	0	10.875	157
1504	AT2G36380;AT2G36390	ABCG34;SBE2.1	Chr2	15263755	15264271	FD_WT_pooled_peak_2482	798	.	1	2	protein_coding	0	79.8129	322
1505	AT2G36400;AT2G36410	GRF3;AT2G36410	Chr2	15275012	15275408	FD_WT_pooled_peak_2483	232	.	1	2	protein_coding	-1898.0;-3109.0	23.2121	177
1506	AT2G36430	AT2G36430	Chr2	15290870	15292090	FD_WT_pooled_peak_2486	351	.	1	1	protein_coding	0	35.1512	314
1507	AT2G36460	FBA6	Chr2	15296448	15298442	FD_WT_pooled_peak_2487	2430	.	1	1	protein_coding	0	243.086	645
1508	AT2G36530;AT2G36540	LOS2;AT2G36540	Chr2	15324769	15325149	FD_WT_pooled_peak_2489	409	.	1	2	protein_coding	-641.0;-88.0	40.9248	197
1509	AT2G36580	AT2G36580	Chr2	15338004	15338815	FD_WT_pooled_peak_2490	2046	.	1	1	protein_coding	-307	204.612	567
1510	AT2G36830	GAMMA-TIP	Chr2	15445074	15446376	FD_WT_pooled_peak_2497	308	.	1	1	protein_coding	0	30.8582	149
1511	AT2G36890	RAX2	Chr2	15486628	15487053	FD_WT_pooled_peak_2502	143	.	1	1	protein_coding	0	14.3237	177
1512	AT2G36895;AT2G36900	AT2G36895;MEMB11	Chr2	15490275	15490685	FD_WT_pooled_peak_2503	132	.	1	2	protein_coding	0	13.2002	134
1513	AT2G36950	AT2G36950	Chr2	15514871	15517061	FD_WT_pooled_peak_2504	4222	.	1	1	protein_coding	0	422.23	1702
1514	AT2G36960	TKI1	Chr2	15519846	15520168	FD_WT_pooled_peak_2505	129	.	1	1	protein_coding	-2601	12.9924	205
1515	AT2G36970	AT2G36970	Chr2	15528042	15528384	FD_WT_pooled_peak_2506	131	.	1	1	protein_coding	-493	13.1445	172
1516	AT2G37040	PAL1	Chr2	15557627	15558353	FD_WT_pooled_peak_2508	108	.	1	1	protein_coding	0	10.875	180
1517	AT2G37040	PAL1	Chr2	15559576	15560169	FD_WT_pooled_peak_2510	277	.	1	1	protein_coding	0	27.7075	340
1518	AT2G37060	NF-YB8	Chr2	15575749	15576091	FD_WT_pooled_peak_2511	157	.	1	1	protein_coding	0	15.7008	158
1519	AT2G37110	AT2G37110	Chr2	15592750	15593110	FD_WT_pooled_peak_2512	192	.	1	1	protein_coding	0	19.2257	162
1520	AT2G37130	AT2G37130	Chr2	15599755	15600075	FD_WT_pooled_peak_2514	108	.	1	1	protein_coding	0	10.875	146
1521	AT2G37170;AT2G37180	PIP2B;RD28	Chr2	15615850	15616686	FD_WT_pooled_peak_2515	2827	.	1	2	protein_coding	-829.0;-949.0	282.75	382
1522	AT2G37190	AT2G37190	Chr2	15619281	15620021	FD_WT_pooled_peak_2517	153	.	1	1	protein_coding	0	15.3863	387
1523	AT2G37240;AT2G37250	AT2G37240;ADK	Chr2	15641620	15642117	FD_WT_pooled_peak_2518	334	.	1	2	protein_coding	0	33.4519	206
1524	AT2G37430	ZAT11	Chr2	15706554	15707283	FD_WT_pooled_peak_2520	132	.	1	1	protein_coding	0	13.2943	318
1525	AT2G37440	AT2G37440	Chr2	15721679	15722155	FD_WT_pooled_peak_2521	441	.	1	1	protein_coding	0	44.1681	255
1526	AT2G37470;AT2G37480	AT2G37470;AT2G37480	Chr2	15737534	15737924	FD_WT_pooled_peak_2523	185	.	1	2	protein_coding	0	18.5838	184
1527	AT2G37580	AT2G37580	Chr2	15764883	15765505	FD_WT_pooled_peak_2525	243	.	1	1	protein_coding	0	24.3206	359
1528	AT2G37630	AS1	Chr2	15783926	15784681	FD_WT_pooled_peak_2527	2916	.	1	1	protein_coding	-447	291.689	399
1529	AT2G37640	EXP3	Chr2	15787844	15788507	FD_WT_pooled_peak_2528	441	.	1	1	protein_coding	0	44.1907	275
1530	AT2G37650	AT2G37650	Chr2	15792171	15792546	FD_WT_pooled_peak_2529	211	.	1	1	protein_coding	0	21.1109	176
1531	AT2G37720	TBL15	Chr2	15817349	15818308	FD_WT_pooled_peak_2531	211	.	1	1	protein_coding	0	21.1109	304
1532	AT2G37750	AT2G37750	Chr2	15830725	15831018	FD_WT_pooled_peak_2532	109	.	1	1	protein_coding	0	10.9667	184
1533	AT2G37880	AT2G37880	Chr2	15860223	15860745	FD_WT_pooled_peak_2533	1431	.	1	1	protein_coding	0	143.183	304
1534	AT2G37940	AtIPCS2	Chr2	15874987	15875285	FD_WT_pooled_peak_2534	134	.	1	1	protein_coding	-1432	13.4288	125
1535	AT2G37970	SOUL-1	Chr2	15891362	15891694	FD_WT_pooled_peak_2536	108	.	1	1	protein_coding	0	10.875	136
1536	AT2G37980;AT2G37990	AT2G37980;AT2G37990	Chr2	15898289	15898764	FD_WT_pooled_peak_2537	502	.	1	2	protein_coding	-485.0;-1871.0	50.2579	262
1537	AT2G38040	CAC3	Chr2	15919724	15920818	FD_WT_pooled_peak_2539	200	.	1	1	protein_coding	0	20.0913	842
1538	AT2G38090	AT2G38090	Chr2	15943692	15944424	FD_WT_pooled_peak_2541	2838	.	1	1	protein_coding	-159	283.864	367
1539	AT2G38230;AT2G38240	PDX1.1;AT2G38240	Chr2	16011640	16013032	FD_WT_pooled_peak_2543	995	.	1	2	protein_coding	0	99.5969	554
1540	AT2G38240	AT2G38240	Chr2	16014056	16014716	FD_WT_pooled_peak_2545	136	.	1	1	protein_coding	0	13.6798	257
1541	AT2G38240;AT2G38250	AT2G38240;AT2G38250	Chr2	16016764	16017379	FD_WT_pooled_peak_2546	516	.	1	2	protein_coding	-1774.0;-831.0	51.6068	363
1542	AT2G38250	AT2G38250	Chr2	16019030	16019668	FD_WT_pooled_peak_2547	310	.	1	1	protein_coding	0	31.0164	355
1543	AT2G38290	AMT2	Chr2	16041608	16042408	FD_WT_pooled_peak_2549	107	.	1	1	protein_coding	0	10.7509	198
1544	AT2G38310	PYL4	Chr2	16050190	16051204	FD_WT_pooled_peak_2550	453	.	1	1	protein_coding	0	45.3563	488
1545	AT2G38340;AT2G38350	DREB19;AT2G38350	Chr2	16068102	16068620	FD_WT_pooled_peak_2551	276	.	1	2	protein_coding	0	27.6097	313
1546	AT2G38470;AT2G38480	WRKY33;AT2G38480	Chr2	16109196	16111163	FD_WT_pooled_peak_2554	387	.	1	2	protein_coding	0	38.7976	290
1547	AT2G38610	AT2G38610	Chr2	16149752	16150378	FD_WT_pooled_peak_2556	870	.	1	1	protein_coding	0	87.007	392
1548	AT2G38740;AT2G38750	AT2G38740;ANNAT4	Chr2	16196038	16196357	FD_WT_pooled_peak_2558	147	.	1	2	protein_coding	0	14.7759	149
1549	AT2G38780;AT2G38790	AT2G38780;AT2G38790	Chr2	16214284	16215577	FD_WT_pooled_peak_2560	641	.	1	2	protein_coding	0	64.167	437
1550	AT2G38820	AT2G38820	Chr2	16221414	16222051	FD_WT_pooled_peak_2561	1494	.	1	1	protein_coding	0	149.467	328
1551	AT2G38905	AT2G38905	Chr2	16244390	16244838	FD_WT_pooled_peak_2564	720	.	1	1	protein_coding	0	72.0379	219
1552	AT2G39000;AT2G39010	AT2G39000;PIP2E	Chr2	16288941	16289387	FD_WT_pooled_peak_2565	192	.	1	2	protein_coding	-680.0;-1893.0	19.2085	290
1553	AT2G39000;AT2G39010	AT2G39000;PIP2E	Chr2	16289879	16290305	FD_WT_pooled_peak_2566	205	.	1	2	protein_coding	-1618.0;-975.0	20.5982	241
1554	AT2G39010	PIP2E	Chr2	16292413	16293820	FD_WT_pooled_peak_2568	233	.	1	1	protein_coding	0	23.3892	721
1555	AT2G39080;AT2G39090	EMB2799;APC7	Chr2	16312422	16312794	FD_WT_pooled_peak_2572	304	.	1	2	protein_coding	0	30.4859	214
1556	AT2G39200	MLO12	Chr2	16359871	16360306	FD_WT_pooled_peak_2573	467	.	1	1	protein_coding	0	46.7365	227
1557	AT2G39200	MLO12	Chr2	16361755	16362191	FD_WT_pooled_peak_2574	551	.	1	1	protein_coding	-1813	55.1019	216
1558	AT2G39350	ABCG1	Chr2	16432536	16433064	FD_WT_pooled_peak_2577	237	.	1	1	protein_coding	0	23.7486	300
1559	AT2G39450;AT2G39460	MTP11;RPL23AA	Chr2	16473592	16474378	FD_WT_pooled_peak_2580	2359	.	1	2	protein_coding	0	235.939	405
1560	AT2G39480;AT2G39500	ABCB6;AT2G39500	Chr2	16485469	16485907	FD_WT_pooled_peak_2581	157	.	1	2	protein_coding	-431.0;-3106.0	15.7762	235
1561	AT2G39650	AT2G39650	Chr2	16528795	16529262	FD_WT_pooled_peak_2584	134	.	1	1	protein_coding	0	13.4288	248
1562	AT2G39700	EXPA4	Chr2	16546855	16547090	FD_WT_pooled_peak_2586	117	.	1	1	protein_coding	-1110	11.707	104
1563	AT2G39700	EXPA4	Chr2	16547557	16547929	FD_WT_pooled_peak_2587	216	.	1	1	protein_coding	-1812	21.6304	198
1564	AT2G39705	RTFL8	Chr2	16553455	16553900	FD_WT_pooled_peak_2589	959	.	1	1	protein_coding	-2901	95.9296	219
1565	AT2G39710	AT2G39710	Chr2	16562687	16563149	FD_WT_pooled_peak_2590	658	.	1	1	protein_coding	0	65.8616	273
1566	AT2G39730	RCA	Chr2	16573243	16573822	FD_WT_pooled_peak_2591	310	.	1	1	protein_coding	0	31.0705	371
1567	AT2G39770;AT2G39780	CYT1;RNS2	Chr2	16589373	16591373	FD_WT_pooled_peak_2594	2348	.	1	2	protein_coding	0	234.866	1188
1568	AT2G39800	P5CS1	Chr2	16602881	16603509	FD_WT_pooled_peak_2595	524	.	1	1	protein_coding	0	52.4188	269
1569	AT2G39865;AT2G39870	AT2G39865;AT2G39870	Chr2	16642398	16642976	FD_WT_pooled_peak_2600	143	.	1	2	protein_coding	-492.0;-405.0	14.3237	187
1570	AT2G39950	AT2G39950	Chr2	16680493	16680819	FD_WT_pooled_peak_2603	180	.	1	1	protein_coding	0	18.0908	200
1571	AT2G39990;AT2G40000	EIF2;HSPRO2	Chr2	16699832	16702128	FD_WT_pooled_peak_2605	6509	.	1	2	protein_coding	0	650.936	975
1572	AT2G40000	HSPRO2	Chr2	16705669	16706733	FD_WT_pooled_peak_2606	6281	.	1	1	protein_coding	-3334	628.134	426
1573	AT2G40080	ELF4	Chr2	16734343	16735035	FD_WT_pooled_peak_2607	207	.	1	1	protein_coding	0	20.7287	352
1574	AT2G40100	LHCB4.3	Chr2	16745522	16745849	FD_WT_pooled_peak_2608	120	.	1	1	protein_coding	0	12.0651	147
1575	AT2G40120	AT2G40120	Chr2	16757402	16757909	FD_WT_pooled_peak_2610	565	.	1	1	protein_coding	0	56.5185	232
1576	AT2G40130	AT2G40130	Chr2	16763962	16764841	FD_WT_pooled_peak_2612	1104	.	1	1	protein_coding	-868	110.492	263
1577	AT2G40130	AT2G40130	Chr2	16765467	16765979	FD_WT_pooled_peak_2613	185	.	1	1	protein_coding	0	18.5838	278
1578	AT2G40140	CZF1	Chr2	16772478	16774587	FD_WT_pooled_peak_2615	475	.	1	1	protein_coding	0	47.5025	790
1579	AT2G40170	GEA6	Chr2	16779958	16780624	FD_WT_pooled_peak_2616	121	.	1	1	protein_coding	0	12.1278	447
1580	AT2G40270	AT2G40270	Chr2	16821703	16822432	FD_WT_pooled_peak_2617	127	.	1	1	protein_coding	0	12.7705	444
1581	AT2G40300	FER4	Chr2	16833006	16833615	FD_WT_pooled_peak_2619	1096	.	1	1	protein_coding	0	109.627	339
1582	AT2G40330	PYL6	Chr2	16845121	16845870	FD_WT_pooled_peak_2620	609	.	1	1	protein_coding	0	60.9421	239
1583	AT2G40340	DREB2C	Chr2	16848801	16849674	FD_WT_pooled_peak_2621	238	.	1	1	protein_coding	0	23.8062	435
1584	AT2G40450;AT2G40460	AT2G40450;AT2G40460	Chr2	16894040	16894745	FD_WT_pooled_peak_2624	238	.	1	2	protein_coding	-1067.0;-2162.0	23.8062	245
1585	AT2G40480	AT2G40480	Chr2	16909966	16910669	FD_WT_pooled_peak_2626	468	.	1	1	protein_coding	0	46.8377	210
1586	AT2G40540	KT2	Chr2	16930725	16930991	FD_WT_pooled_peak_2628	101	.	1	1	protein_coding	0	10.1628	109
1587	AT2G40610	EXPA8	Chr2	16948999	16949329	FD_WT_pooled_peak_2630	108	.	1	1	protein_coding	0	10.875	98
1588	AT2G40800	AT2G40800	Chr2	17026852	17027348	FD_WT_pooled_peak_2633	293	.	1	1	protein_coding	0	29.323	274
1589	AT2G40860;AT2G40880;AT2G40890	AT2G40860;CYSA;CYP98A3	Chr2	17057060	17058230	FD_WT_pooled_peak_2634	935	.	1	3	protein_coding	0	93.5524	276
1590	AT2G40900	UMAMIT11	Chr2	17066362	17066826	FD_WT_pooled_peak_2635	697	.	1	1	protein_coding	-550	69.7522	275
1591	AT2G40900	UMAMIT11	Chr2	17067875	17068261	FD_WT_pooled_peak_2636	558	.	1	1	protein_coding	-2063	55.808	176
1592	AT2G40970;AT2G40980	MYBC1;AT2G40980	Chr2	17099072	17099584	FD_WT_pooled_peak_2639	758	.	1	2	protein_coding	-342.0;-2506.0	75.8969	322
1593	AT2G41010	CAMBP25	Chr2	17113813	17115380	FD_WT_pooled_peak_2640	1237	.	1	1	protein_coding	0	123.71	1080
1594	AT2G41100;AT2G41105	TCH3;AT2G41105	Chr2	17138264	17139668	FD_WT_pooled_peak_2643	428	.	1	2	protein_coding	0	42.8208	1103
1595	AT2G41110;AT2G41120	CAM2;AT2G41120	Chr2	17140783	17141359	FD_WT_pooled_peak_2644	209	.	1	2	protein_coding	0	20.9407	400
1596	AT2G41170;AT2G41180	AT2G41170;SIB2	Chr2	17162370	17162766	FD_WT_pooled_peak_2646	161	.	1	2	protein_coding	-1077.0;-2425.0	16.1675	207
1597	AT2G41170;AT2G41180	AT2G41170;SIB2	Chr2	17163180	17163932	FD_WT_pooled_peak_2647	396	.	1	2	protein_coding	-1887.0;-1259.0	39.6467	515
1598	AT2G41170;AT2G41180	AT2G41170;SIB2	Chr2	17164366	17164824	FD_WT_pooled_peak_2648	409	.	1	2	protein_coding	-3073.0;-367.0	40.9248	166
1599	AT2G41190	AT2G41190	Chr2	17170327	17170626	FD_WT_pooled_peak_2650	108	.	1	1	protein_coding	0	10.8506	163
1600	AT2G41240	BHLH100	Chr2	17199297	17199745	FD_WT_pooled_peak_2651	428	.	1	1	protein_coding	0	42.8674	225
1601	AT2G41300;AT2G41310	SSL1;RR3	Chr2	17220171	17220851	FD_WT_pooled_peak_2653	637	.	1	2	protein_coding	-3880.0;-989.0	63.7674	339
1602	AT2G41330	AT2G41330	Chr2	17225053	17225771	FD_WT_pooled_peak_2656	2006	.	1	1	protein_coding	-1177	200.651	344
1603	AT2G41410	AT2G41410	Chr2	17261850	17262634	FD_WT_pooled_peak_2657	523	.	1	1	protein_coding	0	52.3007	337
1604	AT2G41430	ERD15	Chr2	17268969	17270946	FD_WT_pooled_peak_2658	4357	.	1	1	protein_coding	0	435.791	1064
1605	AT2G41490	GPT	Chr2	17301457	17301929	FD_WT_pooled_peak_2659	310	.	1	1	protein_coding	0	31.0705	191
1606	AT2G41500	LIS	Chr2	17308195	17309887	FD_WT_pooled_peak_2660	2883	.	1	1	protein_coding	-770	288.361	403
1607	AT2G41560	ACA4	Chr2	17336198	17336582	FD_WT_pooled_peak_2662	160	.	1	1	protein_coding	0	16.0347	220
1608	AT2G41640	AT2G41640	Chr2	17361334	17362348	FD_WT_pooled_peak_2663	160	.	1	1	protein_coding	0	16.0828	396
1609	AT2G41700;AT2G41705	ABCA1;AT2G41705	Chr2	17396442	17396942	FD_WT_pooled_peak_2665	1113	.	1	2	protein_coding	-142.0;-328.0	111.36	235
1610	AT2G41710	AT2G41710	Chr2	17403070	17403404	FD_WT_pooled_peak_2666	125	.	1	1	protein_coding	-21	12.5576	165
1611	AT2G41730	AT2G41730	Chr2	17409526	17409911	FD_WT_pooled_peak_2667	100	.	1	1	protein_coding	0	10.0686	191
1612	AT2G41840	AT2G41840	Chr2	17460610	17461378	FD_WT_pooled_peak_2668	415	.	1	1	protein_coding	0	41.5701	429
1613	AT2G41870	AT2G41870	Chr2	17472620	17473840	FD_WT_pooled_peak_2669	8180	.	1	1	protein_coding	0	818.016	499
1614	AT2G41880;AT2G41890	GK-1;AT2G41890	Chr2	17477241	17477851	FD_WT_pooled_peak_2670	185	.	1	2	protein_coding	0	18.5838	358
1615	AT2G41890	AT2G41890	Chr2	17481975	17482421	FD_WT_pooled_peak_2671	138	.	1	1	protein_coding	-735	13.8738	242
1616	AT2G41890	AT2G41890	Chr2	17483197	17483860	FD_WT_pooled_peak_2672	134	.	1	1	protein_coding	-1957	13.4288	504
1617	AT2G41900	OXS2	Chr2	17489502	17490583	FD_WT_pooled_peak_2674	4506	.	1	1	protein_coding	0	450.66	603
1618	AT2G41940	ZFP8	Chr2	17504625	17504948	FD_WT_pooled_peak_2677	144	.	1	1	protein_coding	-2395	14.4045	222
1619	AT2G42210;AT2G42220	OEP16-3;AT2G42220	Chr2	17591834	17592171	FD_WT_pooled_peak_2679	161	.	1	2	protein_coding	0	16.1675	127
1620	AT2G42350	AT2G42350	Chr2	17639203	17640259	FD_WT_pooled_peak_2682	719	.	1	1	protein_coding	0	71.9369	410
1621	AT2G42490	AT2G42490	Chr2	17691116	17691434	FD_WT_pooled_peak_2685	108	.	1	1	protein_coding	0	10.875	164
1622	AT2G42530	COR15B	Chr2	17709762	17710336	FD_WT_pooled_peak_2686	622	.	1	1	protein_coding	0	62.2954	342
1623	AT2G42540	COR15A	Chr2	17710914	17711468	FD_WT_pooled_peak_2687	123	.	1	1	protein_coding	0	12.3067	366
1624	AT2G42540	COR15A	Chr2	17711833	17712398	FD_WT_pooled_peak_2688	332	.	1	1	protein_coding	0	33.2728	347
1625	AT2G42580	TTL3	Chr2	17726557	17727101	FD_WT_pooled_peak_2689	529	.	1	1	protein_coding	-1378	52.9971	322
1626	AT2G42580	TTL3	Chr2	17727290	17727762	FD_WT_pooled_peak_2690	171	.	1	1	protein_coding	-717	17.1213	291
1627	AT2G42600	PPC2	Chr2	17742796	17743270	FD_WT_pooled_peak_2693	195	.	1	1	protein_coding	-3630	19.5807	171
1628	AT2G42610	LSH10	Chr2	17745217	17745577	FD_WT_pooled_peak_2694	176	.	1	1	protein_coding	-2204	17.6023	144
1629	AT2G42610	LSH10	Chr2	17745947	17746535	FD_WT_pooled_peak_2695	813	.	1	1	protein_coding	-1246	81.395	310
1630	AT2G42620	MAX2	Chr2	17751906	17752709	FD_WT_pooled_peak_2696	1666	.	1	1	protein_coding	-3360	166.668	393
1631	AT2G42680	MBF1A	Chr2	17774892	17775376	FD_WT_pooled_peak_2698	147	.	1	1	protein_coding	0	14.7759	202
1632	AT2G42740;AT2G42750	RPL16A;AT2G42750	Chr2	17793097	17793527	FD_WT_pooled_peak_2699	133	.	1	2	protein_coding	0	13.3442	160
1633	AT2G42760	AT2G42760	Chr2	17795853	17797267	FD_WT_pooled_peak_2700	2070	.	1	1	protein_coding	0	207.04	687
1634	AT2G42790	CSY3	Chr2	17805675	17806476	FD_WT_pooled_peak_2701	1863	.	1	1	protein_coding	0	186.381	447
1635	AT2G42800	RLP29	Chr2	17809734	17810175	FD_WT_pooled_peak_2702	110	.	1	1	protein_coding	0	11.0847	244
1636	AT2G42870	PAR1	Chr2	17838146	17838793	FD_WT_pooled_peak_2703	1026	.	1	1	protein_coding	-529	102.633	411
1637	AT2G42880	MPK20	Chr2	17844939	17845209	FD_WT_pooled_peak_2705	100	.	1	1	protein_coding	-560	10.0686	132
1638	AT2G42975	AT2G42975	Chr2	17873577	17873968	FD_WT_pooled_peak_2707	134	.	1	1	protein_coding	0	13.4288	212
1639	AT2G43010	PIF4	Chr2	17885912	17886694	FD_WT_pooled_peak_2708	2794	.	1	1	protein_coding	0	279.416	444
1640	AT2G43020	PAO2	Chr2	17890680	17891293	FD_WT_pooled_peak_2709	3200	.	1	1	protein_coding	-210	320.057	367
1641	AT2G43040;AT2G43050	NPG1;ATPMEPCRD	Chr2	17900814	17901262	FD_WT_pooled_peak_2710	435	.	1	2	protein_coding	-1259.0;-1108.0	43.5221	222
1642	AT2G43060	IBH1	Chr2	17906662	17907187	FD_WT_pooled_peak_2712	134	.	1	1	protein_coding	-1820	13.4288	258
1643	AT2G43120	AT2G43120	Chr2	17926193	17926815	FD_WT_pooled_peak_2715	1113	.	1	1	protein_coding	-366	111.36	330
1644	AT2G43150	AT2G43150	Chr2	17941480	17941764	FD_WT_pooled_peak_2718	108	.	1	1	protein_coding	-3898	10.875	80
1645	AT2G43240	AT2G43240	Chr2	17975694	17976276	FD_WT_pooled_peak_2719	630	.	1	1	protein_coding	0	63.03	359
1646	AT2G43290	MSS3	Chr2	17991195	17991772	FD_WT_pooled_peak_2720	184	.	1	1	protein_coding	0	18.4866	238
1647	AT2G43290;AT2G43310	MSS3;AT2G43310	Chr2	17993636	17993990	FD_WT_pooled_peak_2721	287	.	1	2	protein_coding	-1590.0;-1911.0	28.7498	173
1648	AT2G43290;AT2G43310	MSS3;AT2G43310	Chr2	17994396	17994847	FD_WT_pooled_peak_2722	125	.	1	2	protein_coding	-2350.0;-1054.0	12.5576	137
1649	AT2G43330	INT1	Chr2	18000298	18001149	FD_WT_pooled_peak_2723	1401	.	1	1	protein_coding	0	140.102	413
1650	AT2G43330	INT1	Chr2	18004129	18005529	FD_WT_pooled_peak_2724	2727	.	1	1	protein_coding	0	272.778	980
1651	AT2G43340	AT2G43340	Chr2	18007358	18007897	FD_WT_pooled_peak_2725	226	.	1	1	protein_coding	0	22.6798	203
1652	AT2G43400	ETFQO	Chr2	18021043	18021308	FD_WT_pooled_peak_2726	119	.	1	1	protein_coding	0	11.9594	83
1653	AT2G43570	CHI	Chr2	18077404	18077798	FD_WT_pooled_peak_2730	298	.	1	1	protein_coding	0	29.8274	187
1654	AT2G43590	AT2G43590	Chr2	18081117	18081659	FD_WT_pooled_peak_2731	228	.	1	1	protein_coding	0	22.8594	339
1655	AT2G43710	SSI2	Chr2	18118896	18119584	FD_WT_pooled_peak_2732	2916	.	1	1	protein_coding	-289	291.689	361
1656	AT2G43795;AT2G43800	AT2G43795;AT2G43800	Chr2	18143292	18143791	FD_WT_pooled_peak_2733	717	.	1	2	protein_coding	-858.0;-1648.0	71.7806	244
1657	AT2G43910	HOL1	Chr2	18187040	18187614	FD_WT_pooled_peak_2735	259	.	1	1	protein_coding	0	25.9306	175
1658	AT2G44050;AT2G44060	COS1;AT2G44060	Chr2	18226032	18226457	FD_WT_pooled_peak_2736	354	.	1	2	protein_coding	0	35.4329	200
1659	AT2G44080;AT2G44090	ARL;AT2G44090	Chr2	18237414	18239080	FD_WT_pooled_peak_2743	432	.	1	2	protein_coding	0	43.2043	522
1660	AT2G44140;AT2G44130	AT2G44140;AT2G44130	Chr2	18253720	18255048	FD_WT_pooled_peak_2745	879	.	1	2	protein_coding	0	87.9782	386
1661	AT2G44310	AT2G44310	Chr2	18309546	18310159	FD_WT_pooled_peak_2748	119	.	1	1	protein_coding	0	11.9628	407
1662	AT2G44430	AT2G44430	Chr2	18334901	18335273	FD_WT_pooled_peak_2750	316	.	1	1	protein_coding	0	31.6611	155
1663	AT2G44490	PEN2	Chr2	18363535	18363917	FD_WT_pooled_peak_2751	211	.	1	1	protein_coding	-735	21.1109	177
1664	AT2G44490	PEN2	Chr2	18365739	18366140	FD_WT_pooled_peak_2752	121	.	1	1	protein_coding	0	12.1278	188
1665	AT2G44500	AT2G44500	Chr2	18369925	18370194	FD_WT_pooled_peak_2755	144	.	1	1	protein_coding	-3968	14.4045	126
1666	AT2G44500	AT2G44500	Chr2	18372150	18373023	FD_WT_pooled_peak_2756	6255	.	1	1	protein_coding	-1139	625.538	603
1667	AT2G44500	AT2G44500	Chr2	18373214	18373561	FD_WT_pooled_peak_2757	180	.	1	1	protein_coding	-601	18.0908	151
1668	AT2G44500	AT2G44500	Chr2	18375660	18376649	FD_WT_pooled_peak_2759	162	.	1	1	protein_coding	0	16.2413	804
1669	AT2G44600	AT2G44600	Chr2	18408256	18408792	FD_WT_pooled_peak_2761	121	.	1	1	protein_coding	0	12.1278	376
1670	AT2G44660	AT2G44660	Chr2	18422637	18423809	FD_WT_pooled_peak_2763	6430	.	1	1	protein_coding	0	643.034	657
1671	AT2G44770	AT2G44770	Chr2	18456858	18457467	FD_WT_pooled_peak_2764	435	.	1	1	protein_coding	0	43.5221	409
1672	AT2G44810	DAD1	Chr2	18477863	18478223	FD_WT_pooled_peak_2766	298	.	1	1	protein_coding	-151	29.8263	152
1673	AT2G44810	DAD1	Chr2	18478924	18480785	FD_WT_pooled_peak_2767	294	.	1	1	protein_coding	0	29.447	473
1674	AT2G44830	AT2G44830	Chr2	18486346	18486799	FD_WT_pooled_peak_2768	242	.	1	1	protein_coding	-2808	24.2865	242
1675	AT2G44840	ERF13	Chr2	18495594	18496218	FD_WT_pooled_peak_2770	224	.	1	1	protein_coding	0	22.4965	291
1676	AT2G44910;AT2G44920	HB4;AT2G44920	Chr2	18523141	18523774	FD_WT_pooled_peak_2774	1047	.	1	2	protein_coding	-3411.0;-537.0	104.772	312
1677	AT2G44930;AT2G44940	AT2G44930;AT2G44940	Chr2	18535678	18536239	FD_WT_pooled_peak_2775	108	.	1	2	protein_coding	-3927.0;-938.0	10.875	420
1678	AT2G44940	AT2G44940	Chr2	18537670	18538297	FD_WT_pooled_peak_2776	287	.	1	1	protein_coding	0	28.7347	442
1679	AT2G44970;AT2G44980	AT2G44970;ASG3	Chr2	18551911	18552411	FD_WT_pooled_peak_2777	334	.	1	2	protein_coding	0	33.4519	240
1680	AT2G45040	AT2G45040	Chr2	18577832	18578450	FD_WT_pooled_peak_2778	259	.	1	1	protein_coding	0	25.9306	185
1681	AT2G45050	GATA2	Chr2	18580654	18581043	FD_WT_pooled_peak_2779	237	.	1	1	protein_coding	-1654	23.7486	170
1682	AT2G45170	ATG8E	Chr2	18624017	18624441	FD_WT_pooled_peak_2784	371	.	1	1	protein_coding	0	37.1276	144
1683	AT2G45300	AT2G45300	Chr2	18677054	18677443	FD_WT_pooled_peak_2787	299	.	1	1	protein_coding	0	29.9027	201
1684	AT2G45300	AT2G45300	Chr2	18680845	18681221	FD_WT_pooled_peak_2788	161	.	1	1	protein_coding	0	16.1675	191
1685	AT2G45360;AT2G45380	AT2G45360;AT2G45380	Chr2	18699045	18699446	FD_WT_pooled_peak_2789	134	.	1	2	protein_coding	0	13.4288	213
1686	AT2G45410;AT2G45420	LBD19;LBD18	Chr2	18714447	18714919	FD_WT_pooled_peak_2791	523	.	1	2	protein_coding	-1237.0;-3429.0	52.3007	230
1687	AT2G45420	LBD18	Chr2	18717347	18717689	FD_WT_pooled_peak_2792	190	.	1	1	protein_coding	-659	19.0813	163
1688	AT2G45430	AHL22	Chr2	18724111	18724525	FD_WT_pooled_peak_2793	226	.	1	1	protein_coding	-2979	22.6798	207
1689	AT2G45440	DHDPS2	Chr2	18730885	18731319	FD_WT_pooled_peak_2794	112	.	1	1	protein_coding	0	11.2882	140
1690	AT2G45470	FLA8	Chr2	18744012	18744399	FD_WT_pooled_peak_2795	145	.	1	1	protein_coding	0	14.5231	204
1691	AT2G45590	AT2G45590	Chr2	18786144	18787068	FD_WT_pooled_peak_2796	1053	.	1	1	protein_coding	0	105.326	419
1692	AT2G45600	AT2G45600	Chr2	18789907	18790985	FD_WT_pooled_peak_2798	2412	.	1	1	protein_coding	0	241.269	603
1693	AT2G45620;AT2G45630	AT2G45620;AT2G45630	Chr2	18795846	18796397	FD_WT_pooled_peak_2799	762	.	1	2	protein_coding	0	76.263	228
1694	AT2G45650	AGL6	Chr2	18806530	18807112	FD_WT_pooled_peak_2800	1010	.	1	1	protein_coding	0	101.075	275
1695	AT2G45670	AT2G45670	Chr2	18814143	18814844	FD_WT_pooled_peak_2803	726	.	1	1	protein_coding	0	72.6548	264
1696	AT2G45680	TCP9	Chr2	18819856	18823140	FD_WT_pooled_peak_2804	1752	.	1	1	protein_coding	0	175.246	1651
1697	AT2G45730;AT2G45740	AT2G45730;PEX11D	Chr2	18839192	18839596	FD_WT_pooled_peak_2805	601	.	1	2	protein_coding	0	60.1088	205
1698	AT2G45810;AT2G45820	AT2G45810;AT2G45820	Chr2	18862661	18863923	FD_WT_pooled_peak_2807	418	.	1	2	protein_coding	0	41.8548	541
1699	AT2G45820	AT2G45820	Chr2	18864074	18865570	FD_WT_pooled_peak_2808	1475	.	1	1	protein_coding	0	147.563	1171
1700	AT2G45830	DTA2	Chr2	18866315	18867521	FD_WT_pooled_peak_2809	8278	.	1	1	protein_coding	0	827.834	454
1701	AT2G45910	AT2G45910	Chr2	18893353	18894190	FD_WT_pooled_peak_2810	927	.	1	1	protein_coding	0	92.7263	614
1702	AT2G45950;AT2G45960	SK20;PIP1B	Chr2	18908230	18909557	FD_WT_pooled_peak_2811	2838	.	1	2	protein_coding	-110.0;-524.0	283.864	361
1703	AT2G45970	CYP86A8	Chr2	18912078	18914199	FD_WT_pooled_peak_2813	2796	.	1	1	protein_coding	0	279.686	1132
1704	AT2G46020	BRM	Chr2	18922550	18922832	FD_WT_pooled_peak_2815	115	.	1	1	protein_coding	0	11.5655	136
1705	AT2G46080;AT2G46090	BPS2;LCBK2	Chr2	18950304	18950701	FD_WT_pooled_peak_2816	161	.	1	2	protein_coding	-185.0;-101.0	16.1675	184
1706	AT2G46150	AT2G46150	Chr2	18960838	18961399	FD_WT_pooled_peak_2817	682	.	1	1	protein_coding	0	68.2413	243
1707	AT2G46170	AT2G46170	Chr2	18964834	18965405	FD_WT_pooled_peak_2818	790	.	1	1	protein_coding	0	79.0243	244
1708	AT2G46200;AT2G46225	AT2G46200;ABIL1	Chr2	18981164	18981748	FD_WT_pooled_peak_2819	870	.	1	2	protein_coding	-2104.0;-163.0	87.007	245
1709	AT2G46240	BAG6	Chr2	18986239	18989753	FD_WT_pooled_peak_2820	1750	.	1	1	protein_coding	0	175.067	1147
1710	AT2G46260;AT2G46270	LRB1;GBF3	Chr2	18998369	19000696	FD_WT_pooled_peak_2821	7951	.	1	2	protein_coding	0	795.169	1778
1711	AT2G46290;AT2G46300	AT2G46290;AT2G46300	Chr2	19007685	19008212	FD_WT_pooled_peak_2822	481	.	1	2	protein_coding	0	48.1868	218
1712	AT2G46330	AGP16	Chr2	19019900	19020212	FD_WT_pooled_peak_2826	176	.	1	1	protein_coding	-537	17.6023	131
1713	AT2G46340;AT2G46370	SPA1;JAR1	Chr2	19031379	19032371	FD_WT_pooled_peak_2827	5164	.	1	2	protein_coding	-3852.0;-1215.0	516.482	529
1714	AT2G46370	JAR1	Chr2	19035132	19035739	FD_WT_pooled_peak_2828	131	.	1	1	protein_coding	0	13.1042	346
1715	AT2G46370	JAR1	Chr2	19035901	19036496	FD_WT_pooled_peak_2829	147	.	1	1	protein_coding	0	14.7548	221
1716	AT2G46400	WRKY46	Chr2	19043512	19044185	FD_WT_pooled_peak_2830	134	.	1	1	protein_coding	0	13.4288	304
1717	AT2G46410;AT2G46420	CPC;AT2G46420	Chr2	19051655	19052554	FD_WT_pooled_peak_2831	4858	.	1	2	protein_coding	-1287.0;-916.0	485.85	445
1718	AT2G46500	PI4K GAMMA 4	Chr2	19088666	19089401	FD_WT_pooled_peak_2833	1774	.	1	1	protein_coding	0	177.436	365
1719	AT2G46510	AIB	Chr2	19091024	19093250	FD_WT_pooled_peak_2834	392	.	1	1	protein_coding	0	39.298	685
1720	AT2G46510;AT2G46520	AIB;AT2G46520	Chr2	19095615	19096377	FD_WT_pooled_peak_2835	448	.	1	2	protein_coding	-2243.0;-36.0	44.8386	249
1721	AT2G46530	ARF11	Chr2	19104105	19104395	FD_WT_pooled_peak_2838	138	.	1	1	protein_coding	-237	13.8738	108
1722	AT2G46580;AT2G46590	AT2G46580;DAG2	Chr2	19132278	19132673	FD_WT_pooled_peak_2843	161	.	1	2	protein_coding	-1567.0;-252.0	16.1675	148
1723	AT2G46600;AT2G46610	AT2G46600;RS31a	Chr2	19136071	19136849	FD_WT_pooled_peak_2844	228	.	1	2	protein_coding	0	22.8616	310
1724	AT2G46610;AT2G46620	RS31a;AT2G46620	Chr2	19138707	19139413	FD_WT_pooled_peak_2845	3485	.	1	2	protein_coding	0	348.588	339
1725	AT2G46640	AT2G46640	Chr2	19148098	19148994	FD_WT_pooled_peak_2847	5763	.	1	1	protein_coding	0	576.359	530
1726	AT2G46640	AT2G46640	Chr2	19149921	19150318	FD_WT_pooled_peak_2848	211	.	1	1	protein_coding	0	21.1109	190
1727	AT2G46660	CYP78A6	Chr2	19153669	19154246	FD_WT_pooled_peak_2849	264	.	1	1	protein_coding	0	26.4875	260
1728	AT2G46680	HB-7	Chr2	19166890	19167179	FD_WT_pooled_peak_2851	180	.	1	1	protein_coding	0	18.0908	119
1729	AT2G46680	HB-7	Chr2	19168492	19170276	FD_WT_pooled_peak_2852	3029	.	1	1	protein_coding	-1526	302.959	329
1730	AT2G46700	CRK3	Chr2	19186884	19187209	FD_WT_pooled_peak_2853	147	.	1	1	protein_coding	-73	14.7759	163
1731	AT2G46720	KCS13	Chr2	19197960	19198506	FD_WT_pooled_peak_2854	766	.	1	1	protein_coding	0	76.6746	254
1732	AT2G46770	NST1	Chr2	19220859	19221477	FD_WT_pooled_peak_2857	652	.	1	1	protein_coding	0	65.2478	369
1733	AT2G46780	AT2G46780	Chr2	19227219	19227866	FD_WT_pooled_peak_2858	1309	.	1	1	protein_coding	-1204	130.967	275
1734	AT2G46790	PRR9	Chr2	19231967	19232855	FD_WT_pooled_peak_2859	5430	.	1	1	protein_coding	0	543.048	463
1735	AT2G46800	ZAT	Chr2	19237175	19237774	FD_WT_pooled_peak_2860	495	.	1	1	protein_coding	0	49.5458	167
1736	AT2G46820	PSI-P	Chr2	19243419	19243718	FD_WT_pooled_peak_2861	117	.	1	1	protein_coding	0	11.7965	110
1737	AT2G46820;AT2G46830	PSI-P;CCA1	Chr2	19244993	19246011	FD_WT_pooled_peak_2862	3954	.	1	2	protein_coding	0	395.457	416
1738	AT2G47000	ABCB4	Chr2	19309899	19310780	FD_WT_pooled_peak_2867	242	.	1	1	protein_coding	0	24.2865	212
1739	AT2G47060;AT2G47070	PTI1-4;SPL1	Chr2	19335346	19336377	FD_WT_pooled_peak_2873	104	.	1	2	protein_coding	-184.0;-276.0	10.4707	235
1740	AT2G47150	AT2G47150	Chr2	19352264	19352643	FD_WT_pooled_peak_2878	216	.	1	1	protein_coding	0	21.6304	195
1741	AT2G47170;AT2G47180	ARF1A1C;GolS1	Chr2	19368709	19370859	FD_WT_pooled_peak_2879	532	.	1	2	protein_coding	0	53.2935	1815
1742	AT2G47180	GolS1	Chr2	19371061	19371433	FD_WT_pooled_peak_2880	147	.	1	1	protein_coding	-584	14.7759	170
1743	AT2G47180;AT2G47190	GolS1;MYB2	Chr2	19374293	19374777	FD_WT_pooled_peak_2881	468	.	1	2	protein_coding	-3816.0;-1208.0	46.8377	289
1744	AT2G47190	MYB2	Chr2	19376738	19377256	FD_WT_pooled_peak_2882	529	.	1	1	protein_coding	0	52.9658	220
1745	AT2G47260	WRKY23	Chr2	19408300	19408885	FD_WT_pooled_peak_2885	495	.	1	1	protein_coding	-1203	49.5458	330
1746	AT2G47400	CP12-1	Chr2	19446464	19447647	FD_WT_pooled_peak_2887	193	.	1	1	protein_coding	0	19.3138	712
1747	AT2G47430;AT2G47440	CKI1;AT2G47440	Chr2	19467802	19468544	FD_WT_pooled_peak_2889	3266	.	1	2	protein_coding	-3716.0;-1027.0	326.699	374
1748	AT2G47450	CAO	Chr2	19472961	19474026	FD_WT_pooled_peak_2892	190	.	1	1	protein_coding	0	19.0341	705
1749	AT2G47460	MYB12	Chr2	19475974	19476450	FD_WT_pooled_peak_2893	688	.	1	1	protein_coding	0	68.8008	222
1750	AT2G47470	UNE5	Chr2	19481080	19481653	FD_WT_pooled_peak_2894	558	.	1	1	protein_coding	0	55.808	219
1751	AT2G47500	AT2G47500	Chr2	19491060	19491579	FD_WT_pooled_peak_2895	543	.	1	1	protein_coding	-1288	54.3968	246
1752	AT2G47520	ERF71	Chr2	19502767	19503448	FD_WT_pooled_peak_2897	188	.	1	1	protein_coding	0	18.8018	315
1753	AT2G47650	UXS4	Chr2	19540589	19541296	FD_WT_pooled_peak_2901	149	.	1	1	protein_coding	0	14.9748	534
1754	AT2G47670	AT2G47670	Chr2	19544128	19544364	FD_WT_pooled_peak_2902	126	.	1	1	protein_coding	0	12.6128	153
1755	AT2G47710	AT2G47710	Chr2	19555460	19556311	FD_WT_pooled_peak_2904	265	.	1	1	protein_coding	0	26.5173	689
1756	AT2G47730	GSTF8	Chr2	19557462	19560060	FD_WT_pooled_peak_2905	2576	.	1	1	protein_coding	0	257.605	1567
1757	AT2G47760;AT2G47770	ALG3;TSPO	Chr2	19568177	19568844	FD_WT_pooled_peak_2906	825	.	1	2	protein_coding	0	82.5983	380
1758	AT2G47780	AT2G47780	Chr2	19569537	19570346	FD_WT_pooled_peak_2907	1833	.	1	1	protein_coding	0	183.387	376
1759	AT2G47840	Tic20-II	Chr2	19594405	19594811	FD_WT_pooled_peak_2908	129	.	1	1	protein_coding	0	12.9924	303
1760	AT2G47950	AT2G47950	Chr2	19624239	19625012	FD_WT_pooled_peak_2913	777	.	1	1	protein_coding	0	77.7469	376
1761	AT2G47970	AT2G47970	Chr2	19629712	19630309	FD_WT_pooled_peak_2914	118	.	1	1	protein_coding	0	11.8534	255
1762	AT3G01060	AT3G01060	Chr3	18609	19216	FD_WT_pooled_peak_2916	845	.	1	1	protein_coding	0	84.5886	301
1763	AT3G01140;AT3G01150	MYB106;PTB1	Chr3	49656	50256	FD_WT_pooled_peak_2917	1843	.	1	2	protein_coding	-1361.0;-1240.0	184.384	290
1764	AT3G01280;AT3G01290	VDAC1;HIR2	Chr3	87925	88648	FD_WT_pooled_peak_2918	262	.	1	2	protein_coding	0	26.2298	372
1765	AT3G01340;AT3G01350	AT3G01340;AT3G01350	Chr3	131993	132401	FD_WT_pooled_peak_2919	735	.	1	2	protein_coding	-3000.0;-2524.0	73.575	190
1766	AT3G01420;AT3G01440	DOX1;PnsL3	Chr3	164800	165183	FD_WT_pooled_peak_2921	226	.	1	2	protein_coding	-1896.0;-3225.0	22.6798	208
1767	AT3G01470;AT3G01480	HB-1;CYP38	Chr3	186876	187864	FD_WT_pooled_peak_2924	281	.	1	2	protein_coding	-2474.0;-457.0	28.1778	680
1768	AT3G01490	AT3G01490	Chr3	193482	193775	FD_WT_pooled_peak_2925	176	.	1	1	protein_coding	0	17.6023	137
1769	AT3G01510;AT3G01513	LSF1;AT3G01513	Chr3	201523	202428	FD_WT_pooled_peak_2926	1019	.	1	2	protein_coding	0	101.92	329
1770	AT3G01513;AT3G01516	AT3G01513;AT3G01516	Chr3	204152	204664	FD_WT_pooled_peak_2927	250	.	1	2	protein_coding	-1399.0;-650.0	25.0605	283
1771	AT3G01570;AT3G01572	AT3G01570;AT3G01572	Chr3	222655	223059	FD_WT_pooled_peak_2930	175	.	1	2	protein_coding	0	17.5174	200
1772	AT3G01640	GLCAK	Chr3	239131	239442	FD_WT_pooled_peak_2932	103	.	1	1	protein_coding	0	10.3274	121
1773	AT3G01740	AT3G01740	Chr3	267474	267832	FD_WT_pooled_peak_2933	232	.	1	1	protein_coding	0	23.2121	189
1774	AT3G01830	AT3G01830	Chr3	293132	293745	FD_WT_pooled_peak_2934	195	.	1	1	protein_coding	-2279	19.5807	152
1775	AT3G01820	AT3G01820	Chr3	294939	295946	FD_WT_pooled_peak_2936	630	.	1	1	protein_coding	0	63.03	596
1776	AT3G01830;AT3G01840	AT3G01830;LYK2	Chr3	296025	297700	FD_WT_pooled_peak_2937	2092	.	1	2	protein_coding	0	209.266	362
1777	AT3G01850	AT3G01850	Chr3	301859	302294	FD_WT_pooled_peak_2938	409	.	1	1	protein_coding	0	40.9248	217
1778	AT3G01990	ACR6	Chr3	329883	330236	FD_WT_pooled_peak_2939	185	.	1	1	protein_coding	0	18.5838	158
1779	AT3G02040	SRG3	Chr3	349825	350320	FD_WT_pooled_peak_2941	223	.	1	1	protein_coding	0	22.3367	271
1780	AT3G02110;AT3G02120	scpl25;AT3G02120	Chr3	373983	374608	FD_WT_pooled_peak_2943	100	.	1	2	protein_coding	-179.0;-2417.0	10.065	414
1781	AT3G02140	TMAC2	Chr3	386107	387899	FD_WT_pooled_peak_2945	10280	.	1	1	protein_coding	0	1028.01	843
1782	AT3G02150	PTF1	Chr3	390651	391166	FD_WT_pooled_peak_2946	1174	.	1	1	protein_coding	0	117.49	284
1783	AT3G02230	RGP1	Chr3	415186	415758	FD_WT_pooled_peak_2947	143	.	1	1	protein_coding	0	14.3237	140
1784	AT3G02310;AT3G02320	SEP2;AT3G02320	Chr3	467629	468046	FD_WT_pooled_peak_2948	217	.	1	2	protein_coding	-479.0;-1821.0	21.7664	273
1785	AT3G02310;AT3G02320	SEP2;AT3G02320	Chr3	468867	469195	FD_WT_pooled_peak_2949	211	.	1	2	protein_coding	-1717.0;-672.0	21.1109	145
1786	AT3G02370;AT3G02380	AT3G02370;COL2	Chr3	486848	487294	FD_WT_pooled_peak_2953	138	.	1	2	protein_coding	0	13.8414	168
1787	AT3G02380;AT3G02390	COL2;AT3G02390	Chr3	488406	489270	FD_WT_pooled_peak_2954	1534	.	1	2	protein_coding	0	153.414	366
1788	AT3G02410;AT3G02430	ICME-LIKE2;AT3G02430	Chr3	495155	495533	FD_WT_pooled_peak_2955	230	.	1	2	protein_coding	-198.0;-3733.0	23.0593	182
1789	AT3G02460;AT3G02470	AT3G02460;SAMDC	Chr3	508155	509563	FD_WT_pooled_peak_2956	3327	.	1	2	protein_coding	0	332.74	521
1790	AT3G02470	SAMDC	Chr3	509908	511464	FD_WT_pooled_peak_2957	680	.	1	1	protein_coding	0	68.0483	1221
1791	AT3G02480	AT3G02480	Chr3	511795	512570	FD_WT_pooled_peak_2958	806	.	1	1	protein_coding	0	80.6035	422
1792	AT3G02500	AT3G02500	Chr3	520355	520718	FD_WT_pooled_peak_2959	328	.	1	1	protein_coding	0	32.8529	177
1793	AT3G02540;AT3G02550	RAD23C;LBD41	Chr3	535687	538671	FD_WT_pooled_peak_2962	8421	.	1	2	protein_coding	0	842.11	1359
1794	AT3G02570;AT3G02580	MEE31;STE1	Chr3	545386	546766	FD_WT_pooled_peak_2963	1893	.	1	2	protein_coding	0	189.388	422
1795	AT3G02750	AT3G02750	Chr3	594476	594973	FD_WT_pooled_peak_2965	129	.	1	1	protein_coding	0	12.9924	344
1796	AT3G02780;AT3G02820	IPP2;AT3G02820	Chr3	607511	608294	FD_WT_pooled_peak_2966	985	.	1	2	protein_coding	-2006.0;-3196.0	98.5493	447
1797	AT3G02840;AT3G02850	AT3G02840;SKOR	Chr3	618337	620026	FD_WT_pooled_peak_2968	2333	.	1	2	protein_coding	0	233.327	502
1798	AT3G02880	AT3G02880	Chr3	635523	636295	FD_WT_pooled_peak_2969	110	.	1	1	protein_coding	0	11.041	308
1799	AT3G02910	AT3G02910	Chr3	649142	649491	FD_WT_pooled_peak_2971	125	.	1	1	protein_coding	-323	12.5576	185
1800	AT3G02990	HSFA1E	Chr3	673039	673544	FD_WT_pooled_peak_2973	176	.	1	1	protein_coding	0	17.6023	173
1801	AT3G03050	CSLD3	Chr3	687884	688764	FD_WT_pooled_peak_2975	159	.	1	1	protein_coding	0	15.9127	670
1802	AT3G03050	CSLD3	Chr3	690249	690819	FD_WT_pooled_peak_2976	153	.	1	1	protein_coding	0	15.3422	392
1803	AT3G03150	AT3G03150	Chr3	728234	728838	FD_WT_pooled_peak_2977	217	.	1	1	protein_coding	0	21.7664	293
1804	AT3G03150;AT3G03160	AT3G03150;AT3G03160	Chr3	729219	730030	FD_WT_pooled_peak_2978	353	.	1	2	protein_coding	0	35.3561	457
1805	AT3G03170	AT3G03170	Chr3	731396	732236	FD_WT_pooled_peak_2979	1541	.	1	1	protein_coding	0	154.179	357
1806	AT3G03200;AT3G03210	NAC045;AT3G03210	Chr3	738845	739149	FD_WT_pooled_peak_2980	112	.	1	2	protein_coding	-217.0;-1555.0	11.2882	206
1807	AT3G03250	UGP1	Chr3	754054	754316	FD_WT_pooled_peak_2981	171	.	1	1	protein_coding	0	17.1213	158
1808	AT3G03270	AT3G03270	Chr3	761129	763100	FD_WT_pooled_peak_2982	216	.	1	1	protein_coding	0	21.6304	1002
1809	AT3G03341	AT3G03341	Chr3	790548	791098	FD_WT_pooled_peak_2983	1404	.	1	1	protein_coding	0	140.422	254
1810	AT3G03450	RGL2	Chr3	822282	822851	FD_WT_pooled_peak_2985	622	.	1	1	protein_coding	-631	62.2954	233
1811	AT3G03620;AT3G03640	AT3G03620;BGLU25	Chr3	877324	877803	FD_WT_pooled_peak_2988	1113	.	1	2	protein_coding	-525.0;-3185.0	111.36	207
1812	AT3G03680	AT3G03680	Chr3	907208	907818	FD_WT_pooled_peak_2989	171	.	1	1	protein_coding	0	17.1213	189
1813	AT3G03680	AT3G03680	Chr3	910228	910960	FD_WT_pooled_peak_2990	645	.	1	1	protein_coding	0	64.5602	206
1814	AT3G03790	AT3G03790	Chr3	961278	962191	FD_WT_pooled_peak_2992	2306	.	1	1	protein_coding	0	230.638	528
1815	AT3G03990	AT3G03990	Chr3	1033985	1034907	FD_WT_pooled_peak_2994	125	.	1	1	protein_coding	0	12.5576	299
1816	AT3G04070	NAC047	Chr3	1063732	1064348	FD_WT_pooled_peak_2997	722	.	1	1	protein_coding	-499	72.2721	283
1817	AT3G04070	NAC047	Chr3	1064920	1065240	FD_WT_pooled_peak_2998	161	.	1	1	protein_coding	-1687	16.1675	148
1818	AT3G04070	NAC047	Chr3	1066730	1067380	FD_WT_pooled_peak_2999	516	.	1	1	protein_coding	-3497	51.6068	290
1819	AT3G04110;AT3G04120;AT3G04130	GLR1.1;GAPC1;AT3G04130	Chr3	1080462	1083957	FD_WT_pooled_peak_3001	453	.	1	3	protein_coding	0	45.3927	2393
1820	AT3G04140	AT3G04140	Chr3	1087196	1087969	FD_WT_pooled_peak_3002	1363	.	1	1	protein_coding	0	136.363	465
1821	AT3G04240	SEC	Chr3	1120630	1121534	FD_WT_pooled_peak_3003	415	.	1	1	protein_coding	0	41.5228	341
1822	AT3G04430	NAC049	Chr3	1174946	1175713	FD_WT_pooled_peak_3005	3966	.	1	1	protein_coding	0	396.665	342
1823	AT3G04450;AT3G04460	AT3G04450;PEX12	Chr3	1186238	1186562	FD_WT_pooled_peak_3006	185	.	1	2	protein_coding	0	18.5838	197
1824	AT3G04500	AT3G04500	Chr3	1214138	1214982	FD_WT_pooled_peak_3007	579	.	1	1	protein_coding	-232	57.9462	234
1825	AT3G04620	DAN1	Chr3	1256770	1257114	FD_WT_pooled_peak_3008	190	.	1	1	protein_coding	0	19.0813	160
1826	AT3G04630;AT3G04640	WDL1;AT3G04640	Chr3	1260146	1261590	FD_WT_pooled_peak_3009	4259	.	1	2	protein_coding	0	425.913	997
1827	AT3G04670	WRKY39	Chr3	1268900	1269363	FD_WT_pooled_peak_3010	968	.	1	1	protein_coding	-523	96.8741	229
1828	AT3G04730	IAA16	Chr3	1289382	1291646	FD_WT_pooled_peak_3012	3490	.	1	1	protein_coding	0	349.052	1308
1829	AT3G04730;AT3G04740	IAA16;SWP	Chr3	1291945	1292280	FD_WT_pooled_peak_3013	108	.	1	2	protein_coding	-1055.0;-1518.0	10.875	122
1830	AT3G04930	AT3G04930	Chr3	1363204	1363695	FD_WT_pooled_peak_3015	161	.	1	1	protein_coding	0	16.1272	248
1831	AT3G05200	ATL6	Chr3	1476955	1478939	FD_WT_pooled_peak_3020	622	.	1	1	protein_coding	0	62.2048	1004
1832	AT3G05220	AT3G05220	Chr3	1489418	1491961	FD_WT_pooled_peak_3025	4531	.	1	1	protein_coding	0	453.17	799
1833	AT3G05260	AT3G05260	Chr3	1498907	1499261	FD_WT_pooled_peak_3026	140	.	1	1	protein_coding	0	14.0162	182
1834	AT3G05420;AT3G05425;AT3G05430	ACBP4;AT3G05425;AT3G05430	Chr3	1567192	1567811	FD_WT_pooled_peak_3027	1435	.	1	3	protein_coding	0	143.592	293
1835	AT3G05490	RALFL22	Chr3	1589706	1590093	FD_WT_pooled_peak_3028	328	.	1	1	protein_coding	-1022	32.8529	188
1836	AT3G05500	AT3G05500	Chr3	1593553	1595034	FD_WT_pooled_peak_3031	140	.	1	1	protein_coding	0	14.0923	1035
1837	AT3G05510;AT3G05520	AT3G05510;CPA	Chr3	1598217	1598582	FD_WT_pooled_peak_3032	176	.	1	2	protein_coding	0	17.6023	220
1838	AT3G05580	TOPP9	Chr3	1620413	1620850	FD_WT_pooled_peak_3033	259	.	1	1	protein_coding	0	25.9306	268
1839	AT3G05630	PLDP2	Chr3	1634918	1635285	FD_WT_pooled_peak_3034	195	.	1	1	protein_coding	0	19.5807	172
1840	AT3G05650	RLP32	Chr3	1643851	1645006	FD_WT_pooled_peak_3035	495	.	1	1	protein_coding	0	49.5458	677
1841	AT3G05670	AT3G05670	Chr3	1656552	1657492	FD_WT_pooled_peak_3036	1513	.	1	1	protein_coding	0	151.334	338
1842	AT3G05690	NF-YA2	Chr3	1679491	1679836	FD_WT_pooled_peak_3038	108	.	1	1	protein_coding	-431	10.875	123
1843	AT3G05710	SYP43	Chr3	1684635	1685180	FD_WT_pooled_peak_3040	200	.	1	1	protein_coding	0	20.0874	187
1844	AT3G05790;AT3G05800	LON4;AIF1	Chr3	1726676	1727077	FD_WT_pooled_peak_3042	299	.	1	2	protein_coding	-1409.0;-74.0	29.9027	196
1845	AT3G05800	AIF1	Chr3	1727713	1728191	FD_WT_pooled_peak_3043	120	.	1	1	protein_coding	0	12.0747	284
1846	AT3G05820	INVH	Chr3	1735675	1736306	FD_WT_pooled_peak_3045	1019	.	1	1	protein_coding	0	101.92	227
1847	AT3G05820;AT3G05840	INVH;ATSK12	Chr3	1738783	1739191	FD_WT_pooled_peak_3046	509	.	1	2	protein_coding	-3019.0;-586.0	50.9183	242
1848	AT3G05890	RCI2B	Chr3	1759293	1759978	FD_WT_pooled_peak_3047	1475	.	1	1	protein_coding	-487	147.563	353
1849	AT3G05890	RCI2B	Chr3	1760108	1760657	FD_WT_pooled_peak_3048	409	.	1	1	protein_coding	-1302	40.9248	340
1850	AT3G05936;AT3G05937	AT3G05936;AT3G05937	Chr3	1774521	1775947	FD_WT_pooled_peak_3050	488	.	1	2	protein_coding	0	48.8658	840
1851	AT3G06010	ATCHR12	Chr3	1808464	1808832	FD_WT_pooled_peak_3051	134	.	1	1	protein_coding	-935	13.4288	204
1852	AT3G06290	SAC3B	Chr3	1898825	1899241	FD_WT_pooled_peak_3055	248	.	1	1	protein_coding	0	24.8314	222
1853	AT3G06435;AT3G06436	AT3G06435;AT3G06436	Chr3	1970136	1971040	FD_WT_pooled_peak_3062	216	.	1	2	protein_coding	0	21.6304	420
1854	AT3G06490	MYB108	Chr3	2005668	2006512	FD_WT_pooled_peak_3063	204	.	1	1	protein_coding	0	20.4765	386
1855	AT3G06490	MYB108	Chr3	2006593	2009004	FD_WT_pooled_peak_3064	6647	.	1	1	protein_coding	0	664.719	1940
1856	AT3G06500	A/N-InvC	Chr3	2011331	2013939	FD_WT_pooled_peak_3065	1522	.	1	1	protein_coding	0	152.281	366
1857	AT3G06500	A/N-InvC	Chr3	2014150	2016145	FD_WT_pooled_peak_3066	963	.	1	1	protein_coding	0	96.3268	1254
1858	AT3G06600	AT3G06600	Chr3	2055879	2056314	FD_WT_pooled_peak_3067	402	.	1	1	protein_coding	0	40.285	223
1859	AT3G06670	AT3G06670	Chr3	2113440	2113986	FD_WT_pooled_peak_3068	758	.	1	1	protein_coding	0	75.8969	255
1860	AT3G06750;AT3G06760	AT3G06750;AT3G06760	Chr3	2130632	2131429	FD_WT_pooled_peak_3071	2661	.	1	2	protein_coding	-182.0;-1329.0	266.179	426
1861	AT3G06760	AT3G06760	Chr3	2131911	2132865	FD_WT_pooled_peak_3072	1036	.	1	1	protein_coding	0	103.62	751
1862	AT3G06780	AT3G06780	Chr3	2143266	2144376	FD_WT_pooled_peak_3073	179	.	1	1	protein_coding	0	17.9439	163
1863	AT3G07000	AT3G07000	Chr3	2209152	2209537	FD_WT_pooled_peak_3076	157	.	1	1	protein_coding	0	15.7008	165
1864	AT3G07080;AT3G07090	AT3G07080;AT3G07090	Chr3	2242678	2244029	FD_WT_pooled_peak_3077	259	.	1	2	protein_coding	0	25.9857	652
1865	AT3G07090	AT3G07090	Chr3	2244766	2245151	FD_WT_pooled_peak_3078	304	.	1	1	protein_coding	0	30.4859	219
1866	AT3G07255	AT3G07255	Chr3	2308386	2309268	FD_WT_pooled_peak_3082	670	.	1	1	protein_coding	0	67.0918	358
1867	AT3G07310	AT3G07310	Chr3	2329392	2330379	FD_WT_pooled_peak_3083	428	.	1	1	protein_coding	0	42.8674	548
1868	AT3G07340	AT3G07340	Chr3	2342550	2342893	FD_WT_pooled_peak_3086	121	.	1	1	protein_coding	0	12.1952	197
1869	AT3G07340;AT3G07350	AT3G07340;AT3G07350	Chr3	2345909	2346365	FD_WT_pooled_peak_3087	248	.	1	2	protein_coding	-2213.0;-821.0	24.8314	220
1870	AT3G07340;AT3G07350	AT3G07340;AT3G07350	Chr3	2346728	2347103	FD_WT_pooled_peak_3088	237	.	1	2	protein_coding	-3032.0;-83.0	23.7486	180
1871	AT3G07350	AT3G07350	Chr3	2347273	2349303	FD_WT_pooled_peak_3089	866	.	1	1	protein_coding	0	86.6424	1697
1872	AT3G07360	PUB9	Chr3	2352359	2354146	FD_WT_pooled_peak_3090	3052	.	1	1	protein_coding	-494	305.225	593
1873	AT3G07360	PUB9	Chr3	2354237	2355266	FD_WT_pooled_peak_3091	1255	.	1	1	protein_coding	0	125.503	385
1874	AT3G07360	PUB9	Chr3	2355846	2356723	FD_WT_pooled_peak_3092	112	.	1	1	protein_coding	0	11.2875	705
1875	AT3G07390	AIR12	Chr3	2365116	2366443	FD_WT_pooled_peak_3093	2849	.	1	1	protein_coding	0	284.979	225
1876	AT3G07460	AT3G07460	Chr3	2385483	2386215	FD_WT_pooled_peak_3094	242	.	1	1	protein_coding	0	24.2865	402
1877	AT3G07470;AT3G07480	AT3G07470;AT3G07480	Chr3	2388317	2388828	FD_WT_pooled_peak_3095	310	.	1	2	protein_coding	0	31.0705	329
1878	AT3G07650	COL9	Chr3	2440968	2441682	FD_WT_pooled_peak_3098	1715	.	1	1	protein_coding	0	171.54	387
1879	AT3G07670;AT3G07680	AT3G07670;P24BETA2	Chr3	2454955	2455428	FD_WT_pooled_peak_3099	612	.	1	2	protein_coding	0	61.2931	261
1880	AT3G07780	OBE1	Chr3	2486386	2487306	FD_WT_pooled_peak_3100	548	.	1	1	protein_coding	0	54.8353	338
1881	AT3G07790	AT3G07790	Chr3	2487579	2489068	FD_WT_pooled_peak_3101	176	.	1	1	protein_coding	0	17.6023	658
1882	AT3G08020	AT3G08020	Chr3	2561701	2562152	FD_WT_pooled_peak_3103	697	.	1	1	protein_coding	0	69.7522	167
1883	AT3G08580	AAC1	Chr3	2605586	2605893	FD_WT_pooled_peak_3105	116	.	1	1	protein_coding	0	11.6567	95
1884	AT3G08580	AAC1	Chr3	2606052	2606997	FD_WT_pooled_peak_3106	274	.	1	1	protein_coding	0	27.4686	607
1885	AT3G08620;AT3G08630	AT3G08620;AT3G08630	Chr3	2620496	2620944	FD_WT_pooled_peak_3109	334	.	1	2	protein_coding	0	33.4519	186
1886	AT3G08720;AT3G08730	S6K2;PK1	Chr3	2650632	2651906	FD_WT_pooled_peak_3112	1183	.	1	2	protein_coding	0	118.372	602
1887	AT3G08730	PK1	Chr3	2653867	2654407	FD_WT_pooled_peak_3114	1401	.	1	1	protein_coding	0	140.143	324
1888	AT3G08890	AT3G08890	Chr3	2706088	2706788	FD_WT_pooled_peak_3117	409	.	1	1	protein_coding	0	40.9248	332
1889	AT3G08930;AT3G08940	AT3G08930;LHCB4.2	Chr3	2717142	2718308	FD_WT_pooled_peak_3118	977	.	1	2	protein_coding	0	97.7108	304
1890	AT3G09350;AT3G09360	Fes1A;AT3G09360	Chr3	2871181	2873705	FD_WT_pooled_peak_3121	412	.	1	2	protein_coding	0	41.2751	1859
1891	AT3G09390	MT2A	Chr3	2889582	2890494	FD_WT_pooled_peak_3122	142	.	1	1	protein_coding	0	14.2885	234
1892	AT3G09430;AT3G09440	AT3G09430;AT3G09440	Chr3	2902859	2906149	FD_WT_pooled_peak_3123	4777	.	1	2	protein_coding	0	477.706	1781
1893	AT3G09830	AT3G09830	Chr3	3018360	3019120	FD_WT_pooled_peak_3130	204	.	1	1	protein_coding	0	20.4794	234
1894	AT3G09840	CDC48	Chr3	3020464	3021302	FD_WT_pooled_peak_3131	109	.	1	1	protein_coding	0	10.9922	649
1895	AT3G09840	CDC48	Chr3	3022020	3022451	FD_WT_pooled_peak_3132	101	.	1	1	protein_coding	0	10.1818	219
1896	AT3G10020	AT3G10020	Chr3	3090439	3091926	FD_WT_pooled_peak_3137	11398	.	1	1	protein_coding	0	1139.88	887
1897	AT3G10040	AT3G10040	Chr3	3096063	3098373	FD_WT_pooled_peak_3138	7382	.	1	1	protein_coding	0	738.235	700
1898	AT3G10250;AT3G10260	AT3G10250;AT3G10260	Chr3	3170806	3171262	FD_WT_pooled_peak_3140	264	.	1	2	protein_coding	0	26.4875	203
1899	AT3G10300	AT3G10300	Chr3	3186390	3187064	FD_WT_pooled_peak_3141	144	.	1	1	protein_coding	0	14.4098	325
1900	AT3G10330	AT3G10330	Chr3	3199423	3200060	FD_WT_pooled_peak_3142	415	.	1	1	protein_coding	0	41.5701	276
1901	AT3G10340	PAL4	Chr3	3203764	3204103	FD_WT_pooled_peak_3143	100	.	1	1	protein_coding	0	10.0686	145
1902	AT3G10405;AT3G10410	AT3G10405;SCPL49	Chr3	3234989	3235476	FD_WT_pooled_peak_3144	281	.	1	2	protein_coding	0	28.1778	194
1903	AT3G10410;AT3G10420	SCPL49;SPD1	Chr3	3237873	3239630	FD_WT_pooled_peak_3145	7754	.	1	2	protein_coding	0	775.413	1045
1904	AT3G10490;AT3G10500	NAC052;NAC053	Chr3	3271184	3271631	FD_WT_pooled_peak_3146	622	.	1	2	protein_coding	0	62.2954	197
1905	AT3G10570	CYP77A6	Chr3	3303323	3303696	FD_WT_pooled_peak_3149	125	.	1	1	protein_coding	0	12.5576	179
1906	AT3G10720	AT3G10720	Chr3	3356825	3357331	FD_WT_pooled_peak_3152	145	.	1	1	protein_coding	0	14.5551	343
1907	AT3G10800	BZIP28	Chr3	3379656	3380580	FD_WT_pooled_peak_3154	310	.	1	1	protein_coding	0	31.0705	213
1908	AT3G10870;AT3G10880	MES17;AT3G10880	Chr3	3404554	3404835	FD_WT_pooled_peak_3157	125	.	1	2	protein_coding	-1779.0;-965.0	12.5576	155
1909	AT3G10920;AT3G10930	MSD1;AT3G10930	Chr3	3419881	3420796	FD_WT_pooled_peak_3159	474	.	1	2	protein_coding	0	47.4569	620
1910	AT3G10980;AT3G10985	AT3G10980;SAG20	Chr3	3440992	3443997	FD_WT_pooled_peak_3162	4962	.	1	2	protein_coding	0	496.24	662
1911	AT3G11020	DREB2B	Chr3	3454982	3455628	FD_WT_pooled_peak_3163	1485	.	1	1	protein_coding	0	148.504	246
1912	AT3G11040;AT3G11050	ENGase85B;FER2	Chr3	3463347	3463661	FD_WT_pooled_peak_3165	118	.	1	2	protein_coding	0	11.8779	165
1913	AT3G11170	FAD7	Chr3	3501824	3502423	FD_WT_pooled_peak_3168	116	.	1	1	protein_coding	0	11.6522	234
1914	AT3G11402;AT3G11397	AT3G11402;PRA1.A3	Chr3	3575790	3576162	FD_WT_pooled_peak_3172	143	.	1	2	protein_coding	0	14.3237	170
1915	AT3G11410	PP2CA	Chr3	3585071	3586633	FD_WT_pooled_peak_3175	10639	.	1	1	protein_coding	0	1063.99	992
1916	AT3G11410;AT3G11420	PP2CA;AT3G11420	Chr3	3587458	3588116	FD_WT_pooled_peak_3176	743	.	1	2	protein_coding	-1609.0;-3135.0	74.3455	316
1917	AT3G11410;AT3G11420	PP2CA;AT3G11420	Chr3	3588351	3589884	FD_WT_pooled_peak_3177	1360	.	1	2	protein_coding	-2502.0;-1367.0	136.079	1136
1918	AT3G11420	AT3G11420	Chr3	3591990	3593208	FD_WT_pooled_peak_3179	1096	.	1	1	protein_coding	0	109.627	814
1919	AT3G11550;AT3G11560	CASP2;AT3G11560	Chr3	3639212	3639639	FD_WT_pooled_peak_3180	195	.	1	2	protein_coding	0	19.5807	228
1920	AT3G11590	AT3G11590	Chr3	3660068	3660476	FD_WT_pooled_peak_3183	264	.	1	1	protein_coding	0	26.4875	223
1921	AT3G11650	NHL2	Chr3	3676203	3676921	FD_WT_pooled_peak_3184	187	.	1	1	protein_coding	0	18.7939	387
1922	AT3G11670	DGD1	Chr3	3684404	3685019	FD_WT_pooled_peak_3185	579	.	1	1	protein_coding	0	57.9301	336
1923	AT3G11680;AT3G11690	AT3G11680;AT3G11690	Chr3	3692066	3692615	FD_WT_pooled_peak_3186	347	.	1	2	protein_coding	-2662.0;-2341.0	34.7841	272
1924	AT3G11700	FLA18	Chr3	3697679	3698263	FD_WT_pooled_peak_3187	461	.	1	1	protein_coding	-395	46.1695	313
1925	AT3G11770;AT3G11773	AT3G11770;AT3G11773	Chr3	3722511	3723041	FD_WT_pooled_peak_3190	1116	.	1	2	protein_coding	0	111.651	220
1926	AT3G11820	SYP121	Chr3	3729283	3730985	FD_WT_pooled_peak_3191	284	.	1	1	protein_coding	0	28.4081	1078
1927	AT3G11840	PUB24	Chr3	3737752	3738585	FD_WT_pooled_peak_3194	233	.	1	1	protein_coding	0	23.3082	177
1928	AT3G11900	ANT1	Chr3	3758161	3758679	FD_WT_pooled_peak_3195	791	.	1	1	protein_coding	0	79.1013	190
1929	AT3G11910	UBP13	Chr3	3770440	3770842	FD_WT_pooled_peak_3196	377	.	1	1	protein_coding	0	37.753	196
1930	AT3G12050	AT3G12050	Chr3	3839250	3840431	FD_WT_pooled_peak_3197	1014	.	1	1	protein_coding	0	101.46	550
1931	AT3G12150	AT3G12150	Chr3	3876538	3876891	FD_WT_pooled_peak_3200	119	.	1	1	protein_coding	0	11.953	276
1932	AT3G12280;AT3G12290	RBR1;AT3G12290	Chr3	3918999	3919564	FD_WT_pooled_peak_3202	402	.	1	2	protein_coding	0	40.2447	237
1933	AT3G12300;AT3G12320	BUG22;AT3G12320	Chr3	3922892	3924093	FD_WT_pooled_peak_3203	9436	.	1	2	protein_coding	0	943.607	493
1934	AT3G12400	ELC	Chr3	3944506	3945592	FD_WT_pooled_peak_3205	230	.	1	1	protein_coding	0	23.0593	636
1935	AT3G12480	NF-YC11	Chr3	3957490	3957941	FD_WT_pooled_peak_3206	358	.	1	1	protein_coding	0	35.8891	171
1936	AT3G12480	NF-YC11	Chr3	3959937	3960377	FD_WT_pooled_peak_3207	125	.	1	1	protein_coding	0	12.5578	270
1937	AT3G12510	AT3G12510	Chr3	3966735	3967563	FD_WT_pooled_peak_3209	558	.	1	1	protein_coding	0	55.808	240
1938	AT3G12560;AT3G12570	TRFL9;FYD	Chr3	3985735	3986319	FD_WT_pooled_peak_3210	461	.	1	2	protein_coding	-111.0;-2271.0	46.1695	213
1939	AT3G12570;AT3G12580	FYD;HSP70	Chr3	3990740	3993792	FD_WT_pooled_peak_3212	6972	.	1	2	protein_coding	0	697.3	1861
1940	AT3G12630	SAP5	Chr3	4012683	4013817	FD_WT_pooled_peak_3215	520	.	1	1	protein_coding	0	52.0866	379
1941	AT3G12690;AT3G12700	AGC1.5;NANA	Chr3	4035357	4035892	FD_WT_pooled_peak_3217	402	.	1	2	protein_coding	-1971.0;-1053.0	40.285	304
1942	AT3G12740	ALIS1	Chr3	4049201	4049991	FD_WT_pooled_peak_3218	529	.	1	1	protein_coding	0	52.9971	322
1943	AT3G12740	ALIS1	Chr3	4050094	4051554	FD_WT_pooled_peak_3219	176	.	1	1	protein_coding	0	17.6023	1239
1944	AT3G12740;AT3G12750	ALIS1;ZIP1	Chr3	4051678	4052682	FD_WT_pooled_peak_3220	165	.	1	2	protein_coding	0	16.5297	458
1945	AT3G12830	AT3G12830	Chr3	4079068	4079461	FD_WT_pooled_peak_3221	211	.	1	1	protein_coding	0	21.1109	186
1946	AT3G12830;AT3G12833	AT3G12830;AT3G12833	Chr3	4082577	4082863	FD_WT_pooled_peak_3222	205	.	1	2	protein_coding	-2951.0;-106.0	20.5982	179
1947	AT3G12833	AT3G12833	Chr3	4083791	4084362	FD_WT_pooled_peak_3223	601	.	1	1	protein_coding	0	60.1088	317
1948	AT3G12835	AT3G12835	Chr3	4084627	4084934	FD_WT_pooled_peak_3224	121	.	1	1	protein_coding	-1259	12.1278	184
1949	AT3G12920	BRG3	Chr3	4121176	4122619	FD_WT_pooled_peak_3228	304	.	1	1	protein_coding	0	30.4392	1036
1950	AT3G12920	BRG3	Chr3	4123498	4124916	FD_WT_pooled_peak_3229	1863	.	1	1	protein_coding	0	186.381	889
1951	AT3G12920;AT3G12930	BRG3;AT3G12930	Chr3	4127573	4128024	FD_WT_pooled_peak_3230	138	.	1	2	protein_coding	-3992.0;-310.0	13.8738	272
1952	AT3G13040	AT3G13040	Chr3	4175086	4175506	FD_WT_pooled_peak_3232	195	.	1	1	protein_coding	0	19.5807	211
1953	AT3G13100;AT3G13110	ABCC7;SERAT2;2	Chr3	4214476	4215946	FD_WT_pooled_peak_3233	887	.	1	2	protein_coding	0	88.7036	661
1954	AT3G13300;AT3G13310	VCS;AT3G13310	Chr3	4310013	4311435	FD_WT_pooled_peak_3237	5338	.	1	2	protein_coding	0	533.893	844
1955	AT3G13310;AT3G13320	AT3G13310;CAX2	Chr3	4311696	4312699	FD_WT_pooled_peak_3238	752	.	1	2	protein_coding	-68.0;-1806.0	75.2466	231
1956	AT3G13490;AT3G13510	OVA5;AT3G13510	Chr3	4402459	4403126	FD_WT_pooled_peak_3241	943	.	1	2	protein_coding	-3110.0;-229.0	94.3789	316
1957	AT3G13520	AGP12	Chr3	4408160	4408482	FD_WT_pooled_peak_3242	195	.	1	1	protein_coding	-443	19.5807	166
1958	AT3G13520	AGP12	Chr3	4409075	4410780	FD_WT_pooled_peak_3243	491	.	1	1	protein_coding	0	49.1589	200
1959	AT3G13590;AT3G13600	AT3G13590;AT3G13600	Chr3	4440987	4442234	FD_WT_pooled_peak_3244	1744	.	1	2	protein_coding	-3654.0;-2320.0	174.482	974
1960	AT3G13620	PUT4	Chr3	4452363	4452755	FD_WT_pooled_peak_3245	100	.	1	1	protein_coding	0	10.0686	205
1961	AT3G13650	AT3G13650	Chr3	4463564	4464432	FD_WT_pooled_peak_3247	774	.	1	1	protein_coding	0	77.4561	513
1962	AT3G13672;AT3G13674	AT3G13672;AT3G13674	Chr3	4474295	4474915	FD_WT_pooled_peak_3248	536	.	1	2	protein_coding	0	53.6948	368
1963	AT3G13682;AT3G13690	LDL2;AT3G13690	Chr3	4483812	4484147	FD_WT_pooled_peak_3249	176	.	1	2	protein_coding	-2046.0;-1476.0	17.6023	146
1964	AT3G13720	PRA8	Chr3	4495896	4496488	FD_WT_pooled_peak_3251	919	.	1	1	protein_coding	0	91.9024	326
1965	AT3G13740	AT3G13740	Chr3	4504055	4504383	FD_WT_pooled_peak_3252	138	.	1	1	protein_coding	0	13.8738	155
1966	AT3G13740	AT3G13740	Chr3	4506273	4507192	FD_WT_pooled_peak_3253	516	.	1	1	protein_coding	0	51.6068	673
1967	AT3G13790	ATBFRUCT1	Chr3	4534522	4535378	FD_WT_pooled_peak_3256	133	.	1	1	protein_coding	0	13.3254	673
1968	AT3G13800	AT3G13800	Chr3	4541337	4542569	FD_WT_pooled_peak_3257	4148	.	1	1	protein_coding	0	414.886	380
1969	AT3G13820	AT3G13820	Chr3	4547615	4548037	FD_WT_pooled_peak_3258	276	.	1	1	protein_coding	-1579	27.6097	251
1970	AT3G13920	EIF4A1	Chr3	4592408	4592968	FD_WT_pooled_peak_3262	167	.	1	1	protein_coding	0	16.7906	234
1971	AT3G13970	APG12B	Chr3	4616237	4617100	FD_WT_pooled_peak_3263	509	.	1	1	protein_coding	-1381	50.9183	545
1972	AT3G13980	AT3G13980	Chr3	4620018	4620739	FD_WT_pooled_peak_3264	583	.	1	1	protein_coding	0	58.3323	339
1973	AT3G14050	RSH2	Chr3	4650833	4652545	FD_WT_pooled_peak_3265	186	.	1	1	protein_coding	0	18.6416	161
1974	AT3G14050	RSH2	Chr3	4654810	4655140	FD_WT_pooled_peak_3267	211	.	1	1	protein_coding	-765	21.1467	172
1975	AT3G14050	RSH2	Chr3	4655404	4656395	FD_WT_pooled_peak_3268	3327	.	1	1	protein_coding	-1359	332.722	392
1976	AT3G14067;AT3G14070	AT3G14067;CAX9	Chr3	4660394	4661198	FD_WT_pooled_peak_3272	285	.	1	2	protein_coding	0	28.5817	516
1977	AT3G14150;AT3G14160	HAOX2;AT3G14160	Chr3	4693052	4693421	FD_WT_pooled_peak_3274	134	.	1	2	protein_coding	0	13.4288	197
1978	AT3G14180	ASIL2	Chr3	4708415	4708996	FD_WT_pooled_peak_3275	711	.	1	1	protein_coding	0	71.1195	359
1979	AT3G14190;AT3G14200	AT3G14190;AT3G14200	Chr3	4712012	4713588	FD_WT_pooled_peak_3276	151	.	1	2	protein_coding	0	15.1857	198
1980	AT3G14200	AT3G14200	Chr3	4715150	4715526	FD_WT_pooled_peak_3278	108	.	1	1	protein_coding	-453	10.875	125
1981	AT3G14205	AT3G14205	Chr3	4723472	4724259	FD_WT_pooled_peak_3279	5449	.	1	1	protein_coding	-2470	544.938	405
1982	AT3G14230	RAP2.2	Chr3	4737555	4738443	FD_WT_pooled_peak_3280	160	.	1	1	protein_coding	0	16.0422	147
1983	AT3G14230	RAP2.2	Chr3	4740790	4741099	FD_WT_pooled_peak_3282	129	.	1	1	protein_coding	-1493	12.9924	147
1984	AT3G14330;AT3G14340;AT3G14350	AT3G14330;AT3G14340;SRF7	Chr3	4782372	4782817	FD_WT_pooled_peak_3284	316	.	1	3	protein_coding	0	31.6611	235
1985	AT3G14350;AT3G14360	SRF7;AT3G14360	Chr3	4790325	4790732	FD_WT_pooled_peak_3285	232	.	1	2	protein_coding	-3083.0;-716.0	23.2121	300
1986	AT3G14430	AT3G14430	Chr3	4827708	4828088	FD_WT_pooled_peak_3286	143	.	1	1	protein_coding	-2796	14.3237	189
1987	AT3G14440	NCED3	Chr3	4833284	4833999	FD_WT_pooled_peak_3290	919	.	1	1	protein_coding	0	91.9024	386
1988	AT3G14440	NCED3	Chr3	4835514	4836024	FD_WT_pooled_peak_3291	390	.	1	1	protein_coding	-1500	39.0115	313
1989	AT3G14450	AT3G14450	Chr3	4845148	4845682	FD_WT_pooled_peak_3295	293	.	1	1	protein_coding	-3857	29.323	232
1990	AT3G14450	AT3G14450	Chr3	4845758	4846527	FD_WT_pooled_peak_3296	5100	.	1	1	protein_coding	-3012	510.064	380
1991	AT3G14590	NTMC2T6.2	Chr3	4907826	4908333	FD_WT_pooled_peak_3297	402	.	1	1	protein_coding	0	40.2447	285
1992	AT3G14595	AT3G14595	Chr3	4908690	4909212	FD_WT_pooled_peak_3298	601	.	1	1	protein_coding	0	60.1088	219
1993	AT3G14660	CYP72A13	Chr3	4925599	4926928	FD_WT_pooled_peak_3300	195	.	1	1	protein_coding	0	19.5807	721
1994	AT3G14690	CYP72A15	Chr3	4938110	4939383	FD_WT_pooled_peak_3303	143	.	1	1	protein_coding	0	14.3237	606
1995	AT3G14810;AT3G14820	MSL5;AT3G14820	Chr3	4975640	4976471	FD_WT_pooled_peak_3305	5023	.	1	2	protein_coding	-1107.0;-2255.0	502.389	433
1996	AT3G14840	AT3G14840	Chr3	4993531	4994102	FD_WT_pooled_peak_3307	143	.	1	1	protein_coding	0	14.3097	249
1997	AT3G14870	AT3G14870	Chr3	5001481	5002481	FD_WT_pooled_peak_3308	267	.	1	1	protein_coding	0	26.734	589
1998	AT3G14880	AT3G14880	Chr3	5007868	5008327	FD_WT_pooled_peak_3309	493	.	1	1	protein_coding	0	49.3505	226
1999	AT3G14920;AT3G14930	AT3G14920;HEME1	Chr3	5020286	5020698	FD_WT_pooled_peak_3310	310	.	1	2	protein_coding	0	31.0705	222
[truncated: 2,423 more rows]

## Sheet: TFL1_ChIPseq_peaks
Peak_number	AGI	Gene_Atlas	Chromosome	Peak_start	Peak_stop	Peak_name	Signal	Strand	Gene_number	Locus_type	Distance_from_gene	q_value	Summit
1	AT1G01030	NGA3	Chr1	11847	12218	TFL1_WTnSeg_pooled_peak_1	183	.	1	protein_coding	0	18.376	169
2	AT1G01040	DCL1	Chr1	22567	22909	TFL1_WTnSeg_pooled_peak_2	214	.	1	protein_coding	-212	21.4069	191
3	AT1G01060	LHY	Chr1	37674	38315	TFL1_WTnSeg_pooled_peak_3	879	.	1	protein_coding	0	87.9015	274
4	AT1G01120	KCS1	Chr1	58139	58593	TFL1_WTnSeg_pooled_peak_4	444	.	1	protein_coding	0	44.411	271
5	AT1G01183	MIR165A	Chr1	79146	79465	TFL1_WTnSeg_pooled_peak_5	128	.	1	miRNA	-110	12.8041	150
6	AT1G01190	CYP78A8	Chr1	84394	84705	TFL1_WTnSeg_pooled_peak_6	146	.	1	protein_coding	0	14.6793	137
7	AT1G01230;AT1G01240	AT1G01230;AT1G01240	Chr1	99110	99999	TFL1_WTnSeg_pooled_peak_7	2027	.	2	protein_coding	0	202.787	322
8	AT1G01250	AT1G01250	Chr1	104628	105073	TFL1_WTnSeg_pooled_peak_8	304	.	1	protein_coding	0	30.4791	217
9	AT1G01300	AT1G01300	Chr1	117889	118453	TFL1_WTnSeg_pooled_peak_9	192	.	1	protein_coding	0	19.2831	204
10	AT1G01320	AT1G01320	Chr1	128836	129144	TFL1_WTnSeg_pooled_peak_10	153	.	1	protein_coding	0	15.3758	160
11	AT1G01360	RCAR1	Chr1	140158	140676	TFL1_WTnSeg_pooled_peak_11	617	.	1	protein_coding	-1194	61.7863	216
12	AT1G01370	HTR12	Chr1	146163	146602	TFL1_WTnSeg_pooled_peak_12	418	.	1	protein_coding	0	41.861	233
13	AT1G01390	AT1G01390	Chr1	149170	149592	TFL1_WTnSeg_pooled_peak_13	546	.	1	protein_coding	0	54.6487	201
14	AT1G01460;AT1G01470	PIPK11;LEA14	Chr1	171262	171775	TFL1_WTnSeg_pooled_peak_15	623	.	2	protein_coding	0	62.3126	281
15	AT1G01470;AT1G01480	LEA14;ACS2	Chr1	173242	173801	TFL1_WTnSeg_pooled_peak_16	1006	.	2	protein_coding	-295.0;-1905.0	100.629	277
16	AT1G01480	ACS2	Chr1	176851	177247	TFL1_WTnSeg_pooled_peak_17	491	.	1	protein_coding	0	49.1364	197
17	AT1G01500	AT1G01500	Chr1	185473	185972	TFL1_WTnSeg_pooled_peak_18	311	.	1	protein_coding	0	31.1975	282
18	AT1G01510;AT1G01520	AN;ASG4	Chr1	190042	190635	TFL1_WTnSeg_pooled_peak_19	1490	.	2	protein_coding	0	149.096	312
19	AT1G01570	AT1G01570	Chr1	206716	207246	TFL1_WTnSeg_pooled_peak_20	588	.	1	protein_coding	0	58.8991	231
20	AT1G01570	AT1G01570	Chr1	207563	208133	TFL1_WTnSeg_pooled_peak_21	1208	.	1	protein_coding	0	120.894	322
21	AT1G01600	CYP86A4	Chr1	219833	220656	TFL1_WTnSeg_pooled_peak_23	1987	.	1	protein_coding	0	198.738	446
22	AT1G01620;AT1G01630	PIP1C;AT1G01630	Chr1	228042	228590	TFL1_WTnSeg_pooled_peak_24	1002	.	2	protein_coding	-500.0;-209.0	100.237	289
23	AT1G01660	AT1G01660	Chr1	239623	239973	TFL1_WTnSeg_pooled_peak_25	504	.	1	protein_coding	0	50.4974	164
24	AT1G01670	AT1G01670	Chr1	245869	246233	TFL1_WTnSeg_pooled_peak_26	262	.	1	protein_coding	0	26.2366	176
25	AT1G01720	ATAF1	Chr1	267944	268687	TFL1_WTnSeg_pooled_peak_28	2116	.	1	protein_coding	0	211.627	332
26	AT1G01830;AT1G01840	AT1G01830;AT1G01840	Chr1	302410	302798	TFL1_WTnSeg_pooled_peak_29	539	.	2	protein_coding	-101.0;-739.0	53.95	195
27	AT1G02030	AT1G02030	Chr1	356590	357191	TFL1_WTnSeg_pooled_peak_30	1318	.	1	protein_coding	0	131.878	317
28	AT1G02040;AT1G02050	AT1G02040;LAP6	Chr1	358826	359179	TFL1_WTnSeg_pooled_peak_31	109	.	2	protein_coding	0	10.9964	187
29	AT1G02060;AT1G02065	AT1G02060;SPL8	Chr1	364041	364666	TFL1_WTnSeg_pooled_peak_32	1623	.	2	protein_coding	-900.0;-499.0	162.341	268
30	AT1G02067	AT1G02067	Chr1	367937	368270	TFL1_WTnSeg_pooled_peak_33	182	.	1	protein_coding	-772	18.2319	181
31	AT1G02070;AT1G02080	AT1G02070;AT1G02080	Chr1	371993	372327	TFL1_WTnSeg_pooled_peak_34	198	.	2	protein_coding	-904.0;-1008.0	19.8712	174
32	AT1G02110	AT1G02110	Chr1	392993	393376	TFL1_WTnSeg_pooled_peak_35	310	.	1	protein_coding	0	31.0593	191
33	AT1G02220	NAC003	Chr1	434173	434530	TFL1_WTnSeg_pooled_peak_36	198	.	1	protein_coding	-3454	19.8712	149
34	AT1G02340	HFR1	Chr1	467662	468043	TFL1_WTnSeg_pooled_peak_37	251	.	1	protein_coding	0	25.134	172
35	AT1G02400	GA2OX6	Chr1	485444	486057	TFL1_WTnSeg_pooled_peak_40	1749	.	1	protein_coding	-743	174.911	298
36	AT1G02500	SAM1	Chr1	519072	519430	TFL1_WTnSeg_pooled_peak_42	150	.	1	protein_coding	0	15.0428	168
37	AT1G02640	BXL2	Chr1	565455	566138	TFL1_WTnSeg_pooled_peak_44	142	.	1	protein_coding	0	14.256	519
38	AT1G02640	BXL2	Chr1	567065	567642	TFL1_WTnSeg_pooled_peak_45	1237	.	1	protein_coding	0	123.788	311
39	AT1G02670	AT1G02670	Chr1	575345	576653	TFL1_WTnSeg_pooled_peak_46	4011	.	1	protein_coding	0	401.122	307
40	AT1G02700	AT1G02700	Chr1	588063	588481	TFL1_WTnSeg_pooled_peak_47	532	.	1	protein_coding	0	53.2544	193
41	AT1G02730	CSLD5	Chr1	597869	598265	TFL1_WTnSeg_pooled_peak_48	214	.	1	protein_coding	0	21.4069	197
42	AT1G02800;AT1G02810	CEL2;AT1G02810	Chr1	616798	617080	TFL1_WTnSeg_pooled_peak_49	102	.	2	protein_coding	-568.0;-981.0	10.2864	150
43	AT1G02810	AT1G02810	Chr1	618504	618818	TFL1_WTnSeg_pooled_peak_50	127	.	1	protein_coding	0	12.7855	156
44	AT1G02813;AT1G02816	AT1G02813;AT1G02816	Chr1	620797	621683	TFL1_WTnSeg_pooled_peak_51	1370	.	2	protein_coding	0	137.07	611
45	AT1G03030	AT1G03030	Chr1	701199	701718	TFL1_WTnSeg_pooled_peak_53	691	.	1	protein_coding	0	69.182	239
46	AT1G03050	AT1G03050	Chr1	707011	707664	TFL1_WTnSeg_pooled_peak_54	676	.	1	protein_coding	0	67.6818	398
47	AT1G03070	AT1G03070	Chr1	729671	730018	TFL1_WTnSeg_pooled_peak_56	305	.	1	protein_coding	0	30.5931	182
48	AT1G03110;AT1G03120	TRM82;RAB28	Chr1	751953	752648	TFL1_WTnSeg_pooled_peak_58	421	.	2	protein_coding	0	42.1461	291
49	AT1G03270	AT1G03270	Chr1	798845	799253	TFL1_WTnSeg_pooled_peak_59	245	.	1	protein_coding	0	24.5896	209
50	AT1G03290	AT1G03290	Chr1	807067	807414	TFL1_WTnSeg_pooled_peak_60	123	.	1	protein_coding	0	12.3718	165
51	AT1G03365	AT1G03365	Chr1	830183	830468	TFL1_WTnSeg_pooled_peak_61	111	.	1	protein_coding	0	11.104	136
52	AT1G03410;AT1G03440	2A6;AT1G03440	Chr1	851483	851932	TFL1_WTnSeg_pooled_peak_62	172	.	2	protein_coding	-3801.0;-219.0	17.2785	239
53	AT1G03470	NET3A	Chr1	867539	868126	TFL1_WTnSeg_pooled_peak_63	1112	.	1	protein_coding	0	111.292	273
54	AT1G03520;AT1G03530	AT1G03520;NAF1	Chr1	880140	880502	TFL1_WTnSeg_pooled_peak_64	240	.	2	protein_coding	0	24.0493	198
55	AT1G03600	PSB27	Chr1	898493	899198	TFL1_WTnSeg_pooled_peak_65	1864	.	1	protein_coding	0	186.486	324
56	AT1G03610	AT1G03610	Chr1	900815	901162	TFL1_WTnSeg_pooled_peak_66	123	.	1	protein_coding	0	12.3718	150
57	AT1G03620;AT1G03630	AT1G03620;POR C	Chr1	907369	907845	TFL1_WTnSeg_pooled_peak_67	1147	.	2	protein_coding	0	114.759	235
58	AT1G03800	ERF10	Chr1	956636	957334	TFL1_WTnSeg_pooled_peak_68	722	.	1	protein_coding	0	72.2089	381
59	AT1G03850	GRXS13	Chr1	977237	977691	TFL1_WTnSeg_pooled_peak_70	519	.	1	protein_coding	0	51.9824	209
60	AT1G03900;AT1G03905	ABCI18;ABCI19	Chr1	993064	993601	TFL1_WTnSeg_pooled_peak_72	795	.	2	protein_coding	0	79.5734	259
61	AT1G04000	AT1G04000	Chr1	1028197	1029035	TFL1_WTnSeg_pooled_peak_73	398	.	1	protein_coding	0	39.8229	227
62	AT1G04150;AT1G04160	AT1G04150;XIB	Chr1	1085219	1085615	TFL1_WTnSeg_pooled_peak_74	307	.	2	protein_coding	-789.0;-555.0	30.7902	181
63	AT1G04180	YUC9	Chr1	1103176	1103574	TFL1_WTnSeg_pooled_peak_75	386	.	1	protein_coding	-919	38.6773	200
64	AT1G04220;AT1G04230	KCS2;AT1G04230	Chr1	1123165	1123555	TFL1_WTnSeg_pooled_peak_76	218	.	2	protein_coding	-380.0;-1960.0	21.8784	187
65	AT1G04240	SHY2	Chr1	1131328	1131651	TFL1_WTnSeg_pooled_peak_77	164	.	1	protein_coding	-1640	16.4431	160
66	AT1G04270	RPS15	Chr1	1143025	1143383	TFL1_WTnSeg_pooled_peak_79	178	.	1	protein_coding	0	17.8864	190
67	AT1G04310	ERS2	Chr1	1156574	1156947	TFL1_WTnSeg_pooled_peak_80	183	.	1	protein_coding	0	18.376	198
68	AT1G04310	ERS2	Chr1	1158868	1159480	TFL1_WTnSeg_pooled_peak_81	1681	.	1	protein_coding	-1056	168.113	315
69	AT1G04410;AT1G04420	c-NAD-MDH1;AT1G04420	Chr1	1191211	1191692	TFL1_WTnSeg_pooled_peak_83	284	.	2	protein_coding	0	28.4825	191
70	AT1G04500	AT1G04500	Chr1	1224396	1224877	TFL1_WTnSeg_pooled_peak_84	654	.	1	protein_coding	0	65.4529	242
71	AT1G04560	AT1G04560	Chr1	1244720	1245022	TFL1_WTnSeg_pooled_peak_86	115	.	1	protein_coding	0	11.5208	119
72	AT1G04600	XIA	Chr1	1272444	1272768	TFL1_WTnSeg_pooled_peak_87	150	.	1	protein_coding	0	15.0428	173
73	AT1G04690	KAB1	Chr1	1312807	1313357	TFL1_WTnSeg_pooled_peak_88	919	.	1	protein_coding	-86	91.9615	271
74	AT1G04770	AT1G04770	Chr1	1337772	1338206	TFL1_WTnSeg_pooled_peak_89	588	.	1	protein_coding	0	58.8991	213
75	AT1G04820;AT1G04830	TUA4;AT1G04830	Chr1	1358180	1358643	TFL1_WTnSeg_pooled_peak_90	307	.	2	protein_coding	0	30.7902	257
76	AT1G04920;AT1G04930	SPS3F;AT1G04930	Chr1	1395786	1396281	TFL1_WTnSeg_pooled_peak_91	477	.	2	protein_coding	0	47.7857	259
77	AT1G04990	AT1G04990	Chr1	1422153	1422461	TFL1_WTnSeg_pooled_peak_92	155	.	1	protein_coding	-291	15.5048	126
78	AT1G05100	MAPKKK18	Chr1	1467568	1467985	TFL1_WTnSeg_pooled_peak_93	386	.	1	protein_coding	-1556	38.6773	211
79	AT1G05100	MAPKKK18	Chr1	1468875	1469514	TFL1_WTnSeg_pooled_peak_94	1407	.	1	protein_coding	-27	140.741	266
80	AT1G05170	AT1G05170	Chr1	1495226	1495607	TFL1_WTnSeg_pooled_peak_95	393	.	1	protein_coding	-979	39.3072	181
81	AT1G05340	AT1G05340	Chr1	1559812	1560198	TFL1_WTnSeg_pooled_peak_96	330	.	1	protein_coding	0	33.0894	179
82	AT1G05350;AT1G05360	AT1G05350;KMS2	Chr1	1564306	1564741	TFL1_WTnSeg_pooled_peak_97	224	.	2	protein_coding	0	22.4513	193
83	AT1G05370	AT1G05370	Chr1	1569288	1570161	TFL1_WTnSeg_pooled_peak_98	610	.	1	protein_coding	0	61.0202	568
84	AT1G05500	NTMC2T2.1	Chr1	1624593	1625022	TFL1_WTnSeg_pooled_peak_99	380	.	1	protein_coding	0	38.0507	210
85	AT1G05530	UGT75B2	Chr1	1637545	1637917	TFL1_WTnSeg_pooled_peak_100	209	.	1	protein_coding	0	20.9523	193
86	AT1G05570	CALS1	Chr1	1659324	1659765	TFL1_WTnSeg_pooled_peak_101	385	.	1	protein_coding	0	38.5906	198
87	AT1G05680;AT1G05690	UGT74E2;BT3	Chr1	1705071	1705453	TFL1_WTnSeg_pooled_peak_102	525	.	2	protein_coding	-234.0;-1283.0	52.5612	203
88	AT1G05805	AT1G05805	Chr1	1745665	1746009	TFL1_WTnSeg_pooled_peak_104	119	.	1	protein_coding	0	11.9395	156
89	AT1G05870;AT1G05880	AT1G05870;ARI12	Chr1	1773543	1774170	TFL1_WTnSeg_pooled_peak_105	791	.	2	protein_coding	-159.0;-1473.0	79.159	281
90	AT1G06110	SKIP16	Chr1	1854868	1855272	TFL1_WTnSeg_pooled_peak_106	313	.	1	protein_coding	0	31.3757	199
91	AT1G06400;AT1G06410	ARA-2;TPS7	Chr1	1953390	1954221	TFL1_WTnSeg_pooled_peak_108	2275	.	2	protein_coding	-511.0;-453.0	227.523	412
92	AT1G06630	AT1G06630	Chr1	2029655	2030128	TFL1_WTnSeg_pooled_peak_109	639	.	1	protein_coding	0	63.9778	263
93	AT1G06670;AT1G06680	NIH;PSBP-1	Chr1	2047435	2048132	TFL1_WTnSeg_pooled_peak_110	1303	.	2	protein_coding	0	130.359	304
94	AT1G06780	GAUT6	Chr1	2082899	2083314	TFL1_WTnSeg_pooled_peak_111	262	.	1	protein_coding	0	26.2366	196
95	AT1G06800	PLA-I%7Bgamma%7D1	Chr1	2090822	2091430	TFL1_WTnSeg_pooled_peak_112	581	.	1	protein_coding	0	58.1924	353
96	AT1G07030;AT1G07040	AT1G07030;AT1G07040	Chr1	2160673	2161005	TFL1_WTnSeg_pooled_peak_113	188	.	2	protein_coding	0	18.8047	186
97	AT1G07070;AT1G07080	AT1G07070;AT1G07080	Chr1	2169720	2170124	TFL1_WTnSeg_pooled_peak_114	391	.	2	protein_coding	0	39.1448	212
98	AT1G07090	LSH6	Chr1	2174465	2174719	TFL1_WTnSeg_pooled_peak_115	102	.	1	protein_coding	0	10.2864	85
99	AT1G07160;AT1G07175	AT1G07160;AT1G07175	Chr1	2201561	2201998	TFL1_WTnSeg_pooled_peak_118	418	.	2	protein_coding	-1789.0;-280.0	41.8467	204
100	AT1G07180	NDA1	Chr1	2204056	2204435	TFL1_WTnSeg_pooled_peak_119	295	.	1	protein_coding	0	29.5341	193
101	AT1G07200;AT1G07210	AT1G07200;AT1G07210	Chr1	2213981	2215125	TFL1_WTnSeg_pooled_peak_120	1458	.	2	protein_coding	-1264.0;-91.0	145.872	323
102	AT1G07240	UGT71C5	Chr1	2224973	2225245	TFL1_WTnSeg_pooled_peak_121	134	.	1	protein_coding	0	13.4543	143
103	AT1G07260	UGT71C3	Chr1	2227906	2228163	TFL1_WTnSeg_pooled_peak_122	116	.	1	protein_coding	0	11.6465	122
104	AT1G07400	AT1G07400	Chr1	2275126	2275728	TFL1_WTnSeg_pooled_peak_126	388	.	1	protein_coding	0	38.855	300
105	AT1G07420;AT1G07430	SMO2-1;HAI2	Chr1	2280453	2280819	TFL1_WTnSeg_pooled_peak_127	183	.	2	protein_coding	0	18.376	179
106	AT1G07430	HAI2	Chr1	2282876	2283314	TFL1_WTnSeg_pooled_peak_128	240	.	1	protein_coding	-49	24.0493	227
107	AT1G07470	AT1G07470	Chr1	2291213	2291579	TFL1_WTnSeg_pooled_peak_130	325	.	1	protein_coding	0	32.5579	199
108	AT1G07480	AT1G07480	Chr1	2299318	2299941	TFL1_WTnSeg_pooled_peak_131	2222	.	1	protein_coding	0	222.224	218
109	AT1G07510;AT1G07500	ftsh10;AT1G07500	Chr1	2304978	2305409	TFL1_WTnSeg_pooled_peak_132	903	.	2	protein_coding	0	90.33	207
110	AT1G07540	TRFL2	Chr1	2321668	2321982	TFL1_WTnSeg_pooled_peak_133	161	.	1	protein_coding	-5	16.1572	170
111	AT1G07570	APK1A	Chr1	2335618	2336034	TFL1_WTnSeg_pooled_peak_134	418	.	1	protein_coding	-1852	41.861	203
112	AT1G07620;AT1G07630	ATOBGM;PLL5	Chr1	2347874	2348366	TFL1_WTnSeg_pooled_peak_136	491	.	2	protein_coding	-986.0;-549.0	49.1364	205
113	AT1G07650	AT1G07650	Chr1	2365810	2366193	TFL1_WTnSeg_pooled_peak_137	115	.	1	protein_coding	0	11.5261	175
114	AT1G07645	DSI-1VOC	Chr1	2368291	2368634	TFL1_WTnSeg_pooled_peak_138	302	.	1	protein_coding	0	30.2083	145
115	AT1G07670;AT1G07680	ECA4;AT1G07680	Chr1	2374681	2375166	TFL1_WTnSeg_pooled_peak_139	1027	.	2	protein_coding	-75.0;-846.0	102.759	275
116	AT1G07870	AT1G07870	Chr1	2431905	2433161	TFL1_WTnSeg_pooled_peak_141	3080	.	1	protein_coding	0	308.005	911
117	AT1G08170	AT1G08170	Chr1	2563335	2564005	TFL1_WTnSeg_pooled_peak_143	1407	.	1	protein_coding	0	140.741	435
118	AT1G08180;AT1G08190	AT1G08180;VPS41	Chr1	2565522	2565854	TFL1_WTnSeg_pooled_peak_144	145	.	2	protein_coding	-205.0;-1566.0	14.5857	188
119	AT1G08190	VPS41	Chr1	2567198	2567608	TFL1_WTnSeg_pooled_peak_145	634	.	1	protein_coding	0	63.4563	217
120	AT1G08560;AT1G08570	SYP111;ACHT4	Chr1	2712101	2712388	TFL1_WTnSeg_pooled_peak_149	131	.	2	protein_coding	-1102.0;-306.0	13.1033	117
121	AT1G08630	THA1	Chr1	2746614	2747003	TFL1_WTnSeg_pooled_peak_150	256	.	1	protein_coding	0	25.6826	196
122	AT1G08890	AT1G08890	Chr1	2848084	2848546	TFL1_WTnSeg_pooled_peak_151	579	.	1	protein_coding	0	57.9045	213
123	AT1G08990	PGSIP5	Chr1	2888928	2889271	TFL1_WTnSeg_pooled_peak_153	161	.	1	protein_coding	0	16.179	165
124	AT1G09080	BIP3	Chr1	2931730	2932270	TFL1_WTnSeg_pooled_peak_155	765	.	1	protein_coding	0	76.5695	251
125	AT1G09176;AT1G09180	AT1G09176;SARA1A	Chr1	2964497	2965086	TFL1_WTnSeg_pooled_peak_157	2480	.	2	protein_coding	0	248.025	300
126	AT1G09210	CRT1b	Chr1	2976570	2977152	TFL1_WTnSeg_pooled_peak_158	854	.	1	protein_coding	0	85.4906	259
127	AT1G09260	AT1G09260	Chr1	2991643	2992267	TFL1_WTnSeg_pooled_peak_159	1191	.	1	protein_coding	-1114	119.133	294
128	AT1G09350	GolS3	Chr1	3019338	3019752	TFL1_WTnSeg_pooled_peak_160	669	.	1	protein_coding	0	66.9364	211
129	AT1G09520	AT1G09520	Chr1	3071892	3072471	TFL1_WTnSeg_pooled_peak_161	267	.	1	protein_coding	0	26.7923	197
130	AT1G09590;AT1G09600	AT1G09590;AT1G09600	Chr1	3107709	3108047	TFL1_WTnSeg_pooled_peak_163	141	.	2	protein_coding	0	14.1315	165
131	AT1G09750	AT1G09750	Chr1	3158538	3158906	TFL1_WTnSeg_pooled_peak_164	329	.	1	protein_coding	0	32.9897	170
132	AT1G09870	AT1G09870	Chr1	3205461	3205915	TFL1_WTnSeg_pooled_peak_165	911	.	1	protein_coding	0	91.144	245
133	AT1G09950;AT1G09960	RAS1;SUT4	Chr1	3241910	3242364	TFL1_WTnSeg_pooled_peak_166	393	.	2	protein_coding	-48.0;-1622.0	39.3072	201
134	AT1G10090;AT1G10095	AT1G10090;AT1G10095	Chr1	3295944	3296627	TFL1_WTnSeg_pooled_peak_168	1052	.	2	protein_coding	0	105.298	420
135	AT1G10240	FRS11	Chr1	3356255	3356828	TFL1_WTnSeg_pooled_peak_169	1052	.	1	protein_coding	0	105.298	263
136	AT1G10280	AT1G10280	Chr1	3369014	3369480	TFL1_WTnSeg_pooled_peak_170	1010	.	1	protein_coding	0	101.075	236
137	AT1G10350	AT1G10350	Chr1	3394918	3395346	TFL1_WTnSeg_pooled_peak_171	728	.	1	protein_coding	0	72.8255	201
138	AT1G10360;AT1G10370	GSTU18;ERD9	Chr1	3396719	3397115	TFL1_WTnSeg_pooled_peak_172	238	.	2	protein_coding	0	23.8525	216
139	AT1G10370	ERD9	Chr1	3397990	3398670	TFL1_WTnSeg_pooled_peak_173	536	.	1	protein_coding	0	53.6367	461
140	AT1G10400	AT1G10400	Chr1	3415695	3416357	TFL1_WTnSeg_pooled_peak_174	1631	.	1	protein_coding	0	163.139	322
141	AT1G10410	AT1G10410	Chr1	3419974	3420274	TFL1_WTnSeg_pooled_peak_175	123	.	1	protein_coding	-284	12.3718	149
142	AT1G10410	AT1G10410	Chr1	3421033	3421532	TFL1_WTnSeg_pooled_peak_176	262	.	1	protein_coding	-1343	26.2613	285
143	AT1G10470	ARR4	Chr1	3442346	3442813	TFL1_WTnSeg_pooled_peak_177	251	.	1	protein_coding	0	25.134	177
144	AT1G10520;AT1G10522	Pol%7Blambda%7D;PRIN2	Chr1	3469288	3469730	TFL1_WTnSeg_pooled_peak_179	567	.	2	protein_coding	0	56.7626	221
145	AT1G10530	AT1G10530	Chr1	3472626	3473082	TFL1_WTnSeg_pooled_peak_180	610	.	1	protein_coding	0	61.0607	248
146	AT1G10560	PUB18	Chr1	3484223	3484664	TFL1_WTnSeg_pooled_peak_181	327	.	1	protein_coding	0	32.7702	210
147	AT1G10590;AT1G10600	AT1G10590;AMSH2	Chr1	3503302	3503721	TFL1_WTnSeg_pooled_peak_182	438	.	2	protein_coding	0	43.8083	204
148	AT1G10850;AT1G10865	AT1G10850;AT1G10865	Chr1	3614184	3614556	TFL1_WTnSeg_pooled_peak_186	224	.	2	protein_coding	0	22.4513	187
149	AT1G10880	AT1G10880	Chr1	3625916	3626340	TFL1_WTnSeg_pooled_peak_187	400	.	1	protein_coding	0	40.0548	208
150	AT1G10950;AT1G10960	TMN1;FD1	Chr1	3664023	3664648	TFL1_WTnSeg_pooled_peak_188	2348	.	2	protein_coding	0	234.875	312
151	AT1G10990	AT1G10990	Chr1	3671072	3671392	TFL1_WTnSeg_pooled_peak_189	141	.	1	protein_coding	0	14.1315	158
152	AT1G11070	AT1G11070	Chr1	3693651	3693934	TFL1_WTnSeg_pooled_peak_190	111	.	1	protein_coding	0	11.104	146
153	AT1G11180	SCAMP2	Chr1	3745336	3745769	TFL1_WTnSeg_pooled_peak_192	391	.	1	protein_coding	-5	39.1735	215
154	AT1G11210	AT1G11210	Chr1	3757054	3757386	TFL1_WTnSeg_pooled_peak_193	102	.	1	protein_coding	-57	10.2864	183
155	AT1G11230;AT1G11250	AT1G11230;SYP125	Chr1	3764589	3765145	TFL1_WTnSeg_pooled_peak_194	760	.	2	protein_coding	-107.0;-3376.0	76.0467	278
156	AT1G11380	AT1G11380	Chr1	3832317	3832625	TFL1_WTnSeg_pooled_peak_195	141	.	1	protein_coding	0	14.1315	160
157	AT1G11480	AT1G11480	Chr1	3866915	3867250	TFL1_WTnSeg_pooled_peak_196	229	.	1	protein_coding	0	22.981	162
158	AT1G11545	XTH8	Chr1	3878625	3879044	TFL1_WTnSeg_pooled_peak_197	491	.	1	protein_coding	0	49.1364	197
159	AT1G11670	AT1G11670	Chr1	3929618	3929992	TFL1_WTnSeg_pooled_peak_200	107	.	1	protein_coding	0	10.7647	176
160	AT1G11710;AT1G11720	AT1G11710;SS3	Chr1	3950740	3951417	TFL1_WTnSeg_pooled_peak_201	1632	.	2	protein_coding	0	163.299	334
161	AT1G11840	GLX1	Chr1	3994879	3995598	TFL1_WTnSeg_pooled_peak_202	3001	.	1	protein_coding	0	300.147	338
162	AT1G11860;AT1G11870	AT1G11860;SRS	Chr1	4003573	4003968	TFL1_WTnSeg_pooled_peak_203	343	.	2	protein_coding	0	34.3588	193
163	AT1G11970	AT1G11970	Chr1	4044047	4044607	TFL1_WTnSeg_pooled_peak_205	1104	.	1	protein_coding	0	110.431	288
164	AT1G12030	AT1G12030	Chr1	4064892	4065180	TFL1_WTnSeg_pooled_peak_206	132	.	1	protein_coding	0	13.2168	187
165	AT1G12030;AT1G12040	AT1G12030;LRX1	Chr1	4066639	4067107	TFL1_WTnSeg_pooled_peak_207	723	.	2	protein_coding	-296.0;-2885.0	72.3483	259
166	AT1G12070;AT1G12080	AT1G12070;AT1G12080	Chr1	4082522	4082792	TFL1_WTnSeg_pooled_peak_209	106	.	2	protein_coding	-2287.0;-1370.0	10.6926	153
167	AT1G12170	AT1G12170	Chr1	4132275	4132612	TFL1_WTnSeg_pooled_peak_212	148	.	1	protein_coding	-2575	14.813	138
168	AT1G12200	FMO	Chr1	4137236	4137896	TFL1_WTnSeg_pooled_peak_213	935	.	1	protein_coding	0	93.5994	393
169	AT1G12300	AT1G12300	Chr1	4186211	4186498	TFL1_WTnSeg_pooled_peak_215	115	.	1	protein_coding	0	11.5208	122
170	AT1G12370	PHR1	Chr1	4208776	4209276	TFL1_WTnSeg_pooled_peak_216	940	.	1	protein_coding	0	94.0617	241
171	AT1G12370	PHR1	Chr1	4211707	4212275	TFL1_WTnSeg_pooled_peak_217	1078	.	1	protein_coding	-2709	107.857	316
172	AT1G12420	ACR8	Chr1	4229373	4230890	TFL1_WTnSeg_pooled_peak_218	3216	.	1	protein_coding	-163	321.606	423
173	AT1G12450	AT1G12450	Chr1	4243964	4244447	TFL1_WTnSeg_pooled_peak_219	985	.	1	protein_coding	0	98.5655	240
174	AT1G12570	AT1G12570	Chr1	4280676	4281272	TFL1_WTnSeg_pooled_peak_220	1130	.	1	protein_coding	0	113.022	292
175	AT1G12610	DDF1	Chr1	4289271	4289966	TFL1_WTnSeg_pooled_peak_222	632	.	1	protein_coding	0	63.2447	217
176	AT1G12630	AT1G12630	Chr1	4298659	4299054	TFL1_WTnSeg_pooled_peak_223	267	.	1	protein_coding	0	26.7099	194
177	AT1G12620	AT1G12620	Chr1	4301011	4301583	TFL1_WTnSeg_pooled_peak_224	1156	.	1	protein_coding	-3834	115.63	292
178	AT1G12740	CYP87A2	Chr1	4340193	4340577	TFL1_WTnSeg_pooled_peak_225	361	.	1	protein_coding	-1632	36.1887	187
179	AT1G12800	AT1G12800	Chr1	4365179	4365611	TFL1_WTnSeg_pooled_peak_226	525	.	1	protein_coding	0	52.5612	237
180	AT1G12850	AT1G12850	Chr1	4380960	4381282	TFL1_WTnSeg_pooled_peak_228	196	.	1	protein_coding	0	19.6588	177
181	AT1G12990	AT1G12990	Chr1	4433139	4433600	TFL1_WTnSeg_pooled_peak_230	557	.	1	protein_coding	-5	55.729	239
182	AT1G13245	RTFL17	Chr1	4525879	4526587	TFL1_WTnSeg_pooled_peak_231	977	.	1	protein_coding	0	97.7522	411
183	AT1G13250	GATL3	Chr1	4528534	4529212	TFL1_WTnSeg_pooled_peak_232	4090	.	1	protein_coding	0	409.053	324
184	AT1G13260	RAV1	Chr1	4540115	4540404	TFL1_WTnSeg_pooled_peak_235	145	.	1	protein_coding	-1764	14.5857	158
185	AT1G13600;AT1G13605	bZIP58;AT1G13605	Chr1	4655532	4656064	TFL1_WTnSeg_pooled_peak_238	935	.	2	protein_coding	-3984.0;-2474.0	93.5994	266
186	AT1G13640;AT1G13650	AT1G13640;AT1G13650	Chr1	4679697	4680501	TFL1_WTnSeg_pooled_peak_239	1585	.	2	protein_coding	0	158.525	485
187	AT1G13670	AT1G13670	Chr1	4688273	4688678	TFL1_WTnSeg_pooled_peak_240	306	.	1	protein_coding	0	30.6998	198
188	AT1G13730;AT1G13740	AT1G13730;AFP2	Chr1	4712630	4713934	TFL1_WTnSeg_pooled_peak_241	2801	.	2	protein_coding	0	280.17	937
189	AT1G13810;AT1G13820	AT1G13810;AT1G13820	Chr1	4735263	4735886	TFL1_WTnSeg_pooled_peak_242	1877	.	2	protein_coding	0	187.719	292
190	AT1G13830	AT1G13830	Chr1	4739868	4740197	TFL1_WTnSeg_pooled_peak_243	208	.	1	protein_coding	0	20.8913	158
191	AT1G13930;AT1G13940	AT1G13930;AT1G13940	Chr1	4762212	4762607	TFL1_WTnSeg_pooled_peak_244	198	.	2	protein_coding	0	19.8712	219
192	AT1G14010	AT1G14010	Chr1	4801584	4802319	TFL1_WTnSeg_pooled_peak_247	1927	.	1	protein_coding	0	192.707	311
193	AT1G14200	AT1G14200	Chr1	4854447	4855069	TFL1_WTnSeg_pooled_peak_248	853	.	1	protein_coding	0	85.3704	332
194	AT1G14290	SBH2	Chr1	4881810	4882296	TFL1_WTnSeg_pooled_peak_249	944	.	1	protein_coding	0	94.4213	227
195	AT1G14330;AT1G14340	AT1G14330;AT1G14340	Chr1	4893489	4893926	TFL1_WTnSeg_pooled_peak_250	741	.	2	protein_coding	-1158.0;-3420.0	74.1808	220
196	AT1G14340;AT1G14345	AT1G14340;AT1G14345	Chr1	4898761	4899387	TFL1_WTnSeg_pooled_peak_251	1332	.	2	protein_coding	0	133.277	330
197	AT1G14430	AT1G14430	Chr1	4934481	4934991	TFL1_WTnSeg_pooled_peak_253	699	.	1	protein_coding	0	69.9348	242
198	AT1G14430	AT1G14430	Chr1	4935176	4936057	TFL1_WTnSeg_pooled_peak_254	557	.	1	protein_coding	0	55.7851	213
199	AT1G14490	AT1G14490	Chr1	4959171	4959477	TFL1_WTnSeg_pooled_peak_255	207	.	1	protein_coding	0	20.7817	141
200	AT1G14530;AT1G14540	THH1;PER4	Chr1	4973671	4974083	TFL1_WTnSeg_pooled_peak_256	327	.	2	protein_coding	0	32.7122	200
201	AT1G15000	scpl50	Chr1	5169537	5170055	TFL1_WTnSeg_pooled_peak_259	650	.	1	protein_coding	0	65.0875	264
202	AT1G15140;AT1G15150	AT1G15140;AT1G15150	Chr1	5212082	5212626	TFL1_WTnSeg_pooled_peak_262	313	.	2	protein_coding	0	31.3153	194
203	AT1G15165	AT1G15165	Chr1	5220006	5220347	TFL1_WTnSeg_pooled_peak_263	141	.	1	protein_coding	0	14.1315	174
204	AT1G15180	AT1G15180	Chr1	5223886	5224448	TFL1_WTnSeg_pooled_peak_264	553	.	1	protein_coding	0	55.3501	287
205	AT1G15190;AT1G15200	AT1G15190;AT1G15200	Chr1	5227735	5228402	TFL1_WTnSeg_pooled_peak_265	791	.	2	protein_coding	0	79.159	297
206	AT1G15290	AT1G15290	Chr1	5265005	5265425	TFL1_WTnSeg_pooled_peak_266	393	.	1	protein_coding	0	39.3818	186
207	AT1G15320;AT1G15330	AT1G15320;AT1G15330	Chr1	5273984	5274571	TFL1_WTnSeg_pooled_peak_267	728	.	2	protein_coding	0	72.8874	234
208	AT1G15340;AT1G15350	MBD10;AT1G15350	Chr1	5277527	5278086	TFL1_WTnSeg_pooled_peak_268	632	.	2	protein_coding	0	63.2447	226
209	AT1G15670	AT1G15670	Chr1	5390362	5391277	TFL1_WTnSeg_pooled_peak_269	295	.	1	protein_coding	0	29.5145	637
210	AT1G15740	AT1G15740	Chr1	5410572	5411108	TFL1_WTnSeg_pooled_peak_270	879	.	1	protein_coding	0	87.9015	250
211	AT1G15750	TPL	Chr1	5421026	5421443	TFL1_WTnSeg_pooled_peak_271	169	.	1	protein_coding	0	16.9193	203
212	AT1G15820;AT1G15830;AT1G15825	LHCB6;AT1G15830;AT1G15825	Chr1	5447852	5448252	TFL1_WTnSeg_pooled_peak_273	156	.	3	protein_coding	0	15.6077	110
213	AT1G16040	AT1G16040	Chr1	5506731	5507056	TFL1_WTnSeg_pooled_peak_274	192	.	1	protein_coding	0	19.2644	174
214	AT1G16120;AT1G16130	WAKL1;WAKL2	Chr1	5525211	5525553	TFL1_WTnSeg_pooled_peak_275	104	.	2	protein_coding	0	10.4406	165
215	AT1G16150	WAKL4	Chr1	5531900	5532490	TFL1_WTnSeg_pooled_peak_276	1885	.	1	protein_coding	0	188.549	271
216	AT1G16290;AT1G16300	AT1G16290;GAPCP-2	Chr1	5573632	5574355	TFL1_WTnSeg_pooled_peak_277	1307	.	2	protein_coding	0	130.713	401
217	AT1G16480	AT1G16480	Chr1	5628564	5629151	TFL1_WTnSeg_pooled_peak_278	610	.	1	protein_coding	0	61.0607	392
218	AT1G16510	AT1G16510	Chr1	5644744	5645075	TFL1_WTnSeg_pooled_peak_280	240	.	1	protein_coding	0	24.0493	171
219	AT1G16520	AT1G16520	Chr1	5648452	5648968	TFL1_WTnSeg_pooled_peak_281	475	.	1	protein_coding	0	47.5962	251
220	AT1G16610	SR45	Chr1	5678522	5679122	TFL1_WTnSeg_pooled_peak_282	1130	.	1	protein_coding	0	113.022	325
221	AT1G16730;AT1G16740	UP6;AT1G16740	Chr1	5727273	5727720	TFL1_WTnSeg_pooled_peak_283	623	.	2	protein_coding	0	62.3779	243
222	AT1G16780;AT1G16790;AT1G16800	VHP2%3B2;AT1G16790;AT1G16800	Chr1	5744066	5744489	TFL1_WTnSeg_pooled_peak_284	360	.	3	protein_coding	0	36.0601	243
223	AT1G16850	AT1G16850	Chr1	5765545	5766013	TFL1_WTnSeg_pooled_peak_285	550	.	1	protein_coding	0	55.0629	247
224	AT1G17050	SPS2	Chr1	5828678	5828962	TFL1_WTnSeg_pooled_peak_286	111	.	1	protein_coding	0	11.104	162
225	AT1G17120	CAT8	Chr1	5851355	5851935	TFL1_WTnSeg_pooled_peak_287	1435	.	1	protein_coding	0	143.512	270
226	AT1G17210;AT1G17220	ILP1;FUG1	Chr1	5884728	5885090	TFL1_WTnSeg_pooled_peak_288	299	.	2	protein_coding	0	29.9764	185
227	AT1G17380	JAZ5	Chr1	5957927	5958395	TFL1_WTnSeg_pooled_peak_291	467	.	1	protein_coding	-417	46.7373	187
228	AT1G17400	AT1G17400	Chr1	5963632	5964094	TFL1_WTnSeg_pooled_peak_292	546	.	1	protein_coding	-1152	54.6487	256
229	AT1G17455;AT1G17460	ELF4-L4;TRFL3	Chr1	5998408	5998879	TFL1_WTnSeg_pooled_peak_294	525	.	2	protein_coding	0	52.5612	252
230	AT1G17500	AT1G17500	Chr1	6017180	6017513	TFL1_WTnSeg_pooled_peak_295	214	.	1	protein_coding	-295	21.4069	201
231	AT1G17550	HAB2	Chr1	6033962	6034395	TFL1_WTnSeg_pooled_peak_296	267	.	1	protein_coding	0	26.7923	219
232	AT1G17580	MYA1	Chr1	6049501	6049922	TFL1_WTnSeg_pooled_peak_297	240	.	1	protein_coding	0	24.0754	230
233	AT1G17710	PEPC1	Chr1	6091477	6091797	TFL1_WTnSeg_pooled_peak_299	159	.	1	protein_coding	0	15.9717	141
234	AT1G17744;AT1G17745	AT1G17744;PGDH	Chr1	6101967	6102316	TFL1_WTnSeg_pooled_peak_300	145	.	2	protein_coding	0	14.5857	146
235	AT1G17940;AT1G17950	AT1G17940;MYB52	Chr1	6174290	6175139	TFL1_WTnSeg_pooled_peak_302	2995	.	2	protein_coding	-1018.0;-2342.0	299.545	422
236	AT1G18080;AT1G18090	ATARCA;AT1G18090	Chr1	6224096	6224511	TFL1_WTnSeg_pooled_peak_303	553	.	2	protein_coding	0	55.3501	223
237	AT1G18100;AT1G18130	E12A11;AT1G18130	Chr1	6231396	6231919	TFL1_WTnSeg_pooled_peak_305	846	.	2	protein_coding	-1203.0;-3976.0	84.6914	245
238	AT1G18260;AT1G18265	EBS5;AT1G18265	Chr1	6281959	6282361	TFL1_WTnSeg_pooled_peak_307	443	.	2	protein_coding	0	44.3935	214
239	AT1G18280	AT1G18280	Chr1	6294461	6294913	TFL1_WTnSeg_pooled_peak_308	210	.	1	protein_coding	0	21.032	218
240	AT1G18310	AT1G18310	Chr1	6303881	6304314	TFL1_WTnSeg_pooled_peak_309	699	.	1	protein_coding	0	69.9348	229
241	AT1G18460	AT1G18460	Chr1	6352139	6352620	TFL1_WTnSeg_pooled_peak_310	831	.	1	protein_coding	0	83.1003	258
242	AT1G18570	MYB51	Chr1	6389097	6389516	TFL1_WTnSeg_pooled_peak_312	290	.	1	protein_coding	0	29.0536	227
243	AT1G18610	AT1G18610	Chr1	6405267	6405717	TFL1_WTnSeg_pooled_peak_313	714	.	1	protein_coding	0	71.4482	216
244	AT1G18690	XXT4	Chr1	6434054	6434392	TFL1_WTnSeg_pooled_peak_314	173	.	1	protein_coding	0	17.3177	160
245	AT1G18710	MYB47	Chr1	6450574	6450908	TFL1_WTnSeg_pooled_peak_316	155	.	1	protein_coding	0	15.5048	173
246	AT1G18740	AT1G18740	Chr1	6463441	6463907	TFL1_WTnSeg_pooled_peak_317	777	.	1	protein_coding	0	77.7384	206
247	AT1G18773	AT1G18773	Chr1	6474507	6475015	TFL1_WTnSeg_pooled_peak_319	464	.	1	protein_coding	0	46.4483	243
248	AT1G18830	AT1G18830	Chr1	6488923	6489301	TFL1_WTnSeg_pooled_peak_320	317	.	1	protein_coding	0	31.753	184
249	AT1G18870	ICS2	Chr1	6512497	6512821	TFL1_WTnSeg_pooled_peak_321	164	.	1	protein_coding	-2552	16.4431	178
250	AT1G18870	ICS2	Chr1	6515706	6516231	TFL1_WTnSeg_pooled_peak_323	760	.	1	protein_coding	0	76.0467	313
251	AT1G18890;AT1G18900	CDPK1;AT1G18900	Chr1	6528288	6528763	TFL1_WTnSeg_pooled_peak_324	617	.	2	protein_coding	-2214.0;-221.0	61.7863	259
252	AT1G18940	AT1G18940	Chr1	6543504	6543867	TFL1_WTnSeg_pooled_peak_325	546	.	1	protein_coding	0	54.6487	179
253	AT1G19000	AT1G19000	Chr1	6562571	6563140	TFL1_WTnSeg_pooled_peak_326	1416	.	1	protein_coding	0	141.662	263
254	AT1G19110	AT1G19110	Chr1	6601710	6602114	TFL1_WTnSeg_pooled_peak_327	610	.	1	protein_coding	0	61.0607	192
255	AT1G19140;AT1G19150	AT1G19140;Lhca6	Chr1	6612320	6612898	TFL1_WTnSeg_pooled_peak_328	617	.	2	protein_coding	0	61.7863	375
256	AT1G19180	JAZ1	Chr1	6620773	6621121	TFL1_WTnSeg_pooled_peak_329	167	.	1	protein_coding	-656	16.7561	175
257	AT1G19210;AT1G19220	AT1G19210;ARF19	Chr1	6627468	6628105	TFL1_WTnSeg_pooled_peak_330	1548	.	2	protein_coding	0	154.839	347
258	AT1G19230	AT1G19230	Chr1	6641315	6641741	TFL1_WTnSeg_pooled_peak_332	207	.	1	protein_coding	-2201	20.7308	209
259	AT1G19330	AT1G19330	Chr1	6683056	6683749	TFL1_WTnSeg_pooled_peak_333	119	.	1	protein_coding	0	11.9447	508
260	AT1G19350	BES1	Chr1	6688317	6689001	TFL1_WTnSeg_pooled_peak_334	1758	.	1	protein_coding	0	175.888	305
261	AT1G19394	AT1G19394	Chr1	6709304	6709648	TFL1_WTnSeg_pooled_peak_335	235	.	1	protein_coding	-125	23.5131	155
262	AT1G19400;AT1G19410	AT1G19400;AT1G19410	Chr1	6714120	6714947	TFL1_WTnSeg_pooled_peak_336	1156	.	2	protein_coding	0	115.63	244
263	AT1G19490;AT1G19500	AT1G19490;AT1G19500	Chr1	6753794	6754701	TFL1_WTnSeg_pooled_peak_337	3376	.	2	protein_coding	0	337.644	446
264	AT1G19530	AT1G19530	Chr1	6763018	6763425	TFL1_WTnSeg_pooled_peak_338	399	.	1	protein_coding	-340	39.9404	213
265	AT1G19565	AT1G19565	Chr1	6772385	6772698	TFL1_WTnSeg_pooled_peak_339	201	.	1	protein_coding	0	20.1938	186
266	AT1G19650;AT1G19660	AT1G19650;AT1G19660	Chr1	6799539	6800107	TFL1_WTnSeg_pooled_peak_340	1352	.	2	protein_coding	0	135.246	260
267	AT1G19660	AT1G19660	Chr1	6802620	6803155	TFL1_WTnSeg_pooled_peak_341	1289	.	1	protein_coding	0	128.913	252
268	AT1G19680	AT1G19680	Chr1	6805366	6805626	TFL1_WTnSeg_pooled_peak_342	129	.	1	protein_coding	0	12.9157	117
269	AT1G19800	ABCI14	Chr1	6844757	6845241	TFL1_WTnSeg_pooled_peak_344	467	.	1	protein_coding	-1097	46.7211	263
270	AT1G19835	AT1G19835	Chr1	6862056	6862596	TFL1_WTnSeg_pooled_peak_345	714	.	1	protein_coding	-1494	71.4482	212
271	AT1G19840	AT1G19840	Chr1	6872839	6873430	TFL1_WTnSeg_pooled_peak_346	1407	.	1	protein_coding	0	140.741	278
272	AT1G19840	AT1G19840	Chr1	6875554	6875908	TFL1_WTnSeg_pooled_peak_347	170	.	1	protein_coding	-2197	17.0483	191
273	AT1G19850	MP	Chr1	6882972	6883617	TFL1_WTnSeg_pooled_peak_348	1027	.	1	protein_coding	-3052	102.759	254
274	AT1G19850	MP	Chr1	6884479	6884845	TFL1_WTnSeg_pooled_peak_349	203	.	1	protein_coding	-1824	20.3802	175
275	AT1G19870	iqd32	Chr1	6899247	6900075	TFL1_WTnSeg_pooled_peak_351	1957	.	1	protein_coding	-430	195.718	469
276	AT1G20030	AT1G20030	Chr1	6946075	6947175	TFL1_WTnSeg_pooled_peak_354	581	.	1	protein_coding	0	58.1844	332
277	AT1G20070	AT1G20070	Chr1	6958351	6958724	TFL1_WTnSeg_pooled_peak_355	278	.	1	protein_coding	0	27.8776	222
278	AT1G20070;AT1G20080	AT1G20070;SYTB	Chr1	6959187	6959787	TFL1_WTnSeg_pooled_peak_356	969	.	2	protein_coding	-40.0;-2243.0	96.9023	385
279	AT1G20110	AT1G20110	Chr1	6971160	6971583	TFL1_WTnSeg_pooled_peak_358	530	.	1	protein_coding	0	53.0515	221
280	AT1G20180	AT1G20180	Chr1	6995854	6996352	TFL1_WTnSeg_pooled_peak_359	490	.	1	protein_coding	0	49.0544	244
281	AT1G20270	AT1G20270	Chr1	7022976	7023339	TFL1_WTnSeg_pooled_peak_360	214	.	1	protein_coding	0	21.4069	186
282	AT1G20330	SMT2	Chr1	7039236	7039635	TFL1_WTnSeg_pooled_peak_361	244	.	1	protein_coding	0	24.4212	203
283	AT1G20340;AT1G20350	DRT112;TIM17-1	Chr1	7043368	7043629	TFL1_WTnSeg_pooled_peak_362	136	.	2	protein_coding	0	13.6841	121
284	AT1G20440	COR47	Chr1	7086486	7086865	TFL1_WTnSeg_pooled_peak_364	430	.	1	protein_coding	0	43.0121	190
285	AT1G20450;AT1G20460	ERD10;AT1G20460	Chr1	7089788	7090375	TFL1_WTnSeg_pooled_peak_365	1368	.	2	protein_coding	-183.0;-566.0	136.838	313
286	AT1G20610	CYCB2%3B3	Chr1	7137555	7138556	TFL1_WTnSeg_pooled_peak_366	2254	.	1	protein_coding	0	225.434	348
287	AT1G20610;AT1G20620	CYCB2%3B3;CAT3	Chr1	7139937	7140535	TFL1_WTnSeg_pooled_peak_367	1556	.	2	protein_coding	-2110.0;-2437.0	155.681	293
288	AT1G20810;AT1G20816	AT1G20810;AT1G20816	Chr1	7233387	7233770	TFL1_WTnSeg_pooled_peak_368	361	.	2	protein_coding	0	36.1887	179
289	AT1G20823	AT1G20823	Chr1	7238950	7239696	TFL1_WTnSeg_pooled_peak_370	1460	.	1	protein_coding	0	146.055	362
290	AT1G20860	PHT1%3B8	Chr1	7258079	7258407	TFL1_WTnSeg_pooled_peak_371	118	.	1	protein_coding	0	11.8532	146
291	AT1G20870;AT1G20875	AT1G20870;AT1G20875	Chr1	7261342	7261843	TFL1_WTnSeg_pooled_peak_372	699	.	2	protein_coding	0	69.9348	257
292	AT1G20890	AT1G20890	Chr1	7267298	7267713	TFL1_WTnSeg_pooled_peak_373	451	.	1	protein_coding	0	45.1232	223
293	AT1G20960;AT1G20970	emb1507;AT1G20970	Chr1	7313155	7313491	TFL1_WTnSeg_pooled_peak_375	237	.	2	protein_coding	-2885.0;-410.0	23.739	143
294	AT1G21000	AT1G21000	Chr1	7336644	7337197	TFL1_WTnSeg_pooled_peak_376	290	.	1	protein_coding	-408	29.0536	172
295	AT1G21010	AT1G21010	Chr1	7344587	7344920	TFL1_WTnSeg_pooled_peak_378	123	.	1	protein_coding	-1236	12.3718	169
296	AT1G21170	SEC5B	Chr1	7418843	7419186	TFL1_WTnSeg_pooled_peak_379	208	.	1	protein_coding	0	20.8913	178
297	AT1G21350	AT1G21350	Chr1	7478769	7479255	TFL1_WTnSeg_pooled_peak_380	334	.	1	protein_coding	0	33.4177	268
298	AT1G21410	SKP2A	Chr1	7496813	7497225	TFL1_WTnSeg_pooled_peak_381	354	.	1	protein_coding	0	35.4838	203
299	AT1G21440	AT1G21440	Chr1	7503937	7504437	TFL1_WTnSeg_pooled_peak_382	445	.	1	protein_coding	0	44.5224	299
300	AT1G21510	AT1G21510	Chr1	7533156	7533464	TFL1_WTnSeg_pooled_peak_383	119	.	1	protein_coding	-412	11.9447	144
301	AT1G21670	AT1G21670	Chr1	7610602	7611523	TFL1_WTnSeg_pooled_peak_385	521	.	1	protein_coding	0	52.1003	279
302	AT1G21670;AT1G21680	AT1G21670;AT1G21680	Chr1	7612590	7613738	TFL1_WTnSeg_pooled_peak_386	1433	.	2	protein_coding	0	143.381	300
303	AT1G21750	PDIL1-1	Chr1	7645253	7645962	TFL1_WTnSeg_pooled_peak_388	1710	.	1	protein_coding	0	171.017	379
304	AT1G21760;AT1G21770;AT1G21780	FBP7;AT1G21770;AT1G21780	Chr1	7651734	7652615	TFL1_WTnSeg_pooled_peak_389	1217	.	3	protein_coding	0	121.778	636
305	AT1G21780;AT1G21790	AT1G21780;AT1G21790	Chr1	7653988	7654598	TFL1_WTnSeg_pooled_peak_390	1234	.	2	protein_coding	0	123.485	209
306	AT1G21830	AT1G21830	Chr1	7661315	7661732	TFL1_WTnSeg_pooled_peak_391	386	.	1	protein_coding	0	38.6773	192
307	AT1G21920	AT1G21920	Chr1	7706137	7706521	TFL1_WTnSeg_pooled_peak_392	218	.	1	protein_coding	0	21.8784	225
308	AT1G21940	AT1G21940	Chr1	7715213	7715544	TFL1_WTnSeg_pooled_peak_393	152	.	1	protein_coding	0	15.2195	178
309	AT1G21960	AT1G21960	Chr1	7722656	7723060	TFL1_WTnSeg_pooled_peak_395	245	.	1	protein_coding	-2912	24.5896	210
310	AT1G21950;AT1G21960	AT1G21950;AT1G21960	Chr1	7724106	7724575	TFL1_WTnSeg_pooled_peak_396	592	.	2	protein_coding	-153.0;-1397.0	59.2933	201
311	AT1G21970;AT1G21980	LEC1;PIP5K1	Chr1	7732078	7732557	TFL1_WTnSeg_pooled_peak_397	606	.	2	protein_coding	-2430.0;-2104.0	60.6782	265
312	AT1G22020	SHM6	Chr1	7754081	7754452	TFL1_WTnSeg_pooled_peak_398	131	.	1	protein_coding	0	13.1707	186
313	AT1G22060;AT1G22065	AT1G22060;AT1G22065	Chr1	7782272	7782842	TFL1_WTnSeg_pooled_peak_399	276	.	2	protein_coding	-734.0;-2866.0	27.6445	237
314	AT1G22180;AT1G22190	AT1G22180;AT1G22190	Chr1	7832444	7833106	TFL1_WTnSeg_pooled_peak_401	2007	.	2	protein_coding	-2021.0;-2675.0	200.76	340
315	AT1G22330	AT1G22330	Chr1	7886780	7887116	TFL1_WTnSeg_pooled_peak_404	164	.	1	protein_coding	0	16.4431	149
316	AT1G22370	UGT85A5	Chr1	7899855	7900169	TFL1_WTnSeg_pooled_peak_405	150	.	1	protein_coding	0	15.0428	152
317	AT1G22400;AT1G22410	UGT85A1;AT1G22410	Chr1	7909469	7909887	TFL1_WTnSeg_pooled_peak_406	610	.	2	protein_coding	-2501.0;-1956.0	61.0607	205
318	AT1G22490	AT1G22490	Chr1	7944765	7945146	TFL1_WTnSeg_pooled_peak_407	188	.	1	protein_coding	-3961	18.8701	199
319	AT1G22510;AT1G22520	AT1G22510;AT1G22520	Chr1	7952445	7953006	TFL1_WTnSeg_pooled_peak_408	1087	.	2	protein_coding	0	108.713	285
320	AT1G22600	AT1G22600	Chr1	7989019	7989633	TFL1_WTnSeg_pooled_peak_409	969	.	1	protein_coding	0	96.9023	280
321	AT1G22620;AT1G22640	ATSAC1;MYB3	Chr1	8005156	8005664	TFL1_WTnSeg_pooled_peak_410	676	.	2	protein_coding	-2168.0;-400.0	67.6818	238
322	AT1G22700	AT1G22700	Chr1	8032829	8033521	TFL1_WTnSeg_pooled_peak_411	1018	.	1	protein_coding	-2694	101.867	351
323	AT1G22740;AT1G22750	RABG3B;AT1G22750	Chr1	8050645	8050955	TFL1_WTnSeg_pooled_peak_413	113	.	2	protein_coding	0	11.3355	143
324	AT1G22770	GI	Chr1	8060583	8061135	TFL1_WTnSeg_pooled_peak_414	393	.	1	protein_coding	-616	39.3072	223
325	AT1G22850	AT1G22850	Chr1	8082718	8083178	TFL1_WTnSeg_pooled_peak_416	903	.	1	protein_coding	0	90.33	246
326	AT1G22930	AT1G22930	Chr1	8117126	8117445	TFL1_WTnSeg_pooled_peak_417	119	.	1	protein_coding	0	11.9447	140
327	AT1G23020	FRO3	Chr1	8153571	8153995	TFL1_WTnSeg_pooled_peak_419	193	.	1	protein_coding	0	19.3684	245
328	AT1G23050	AT1G23050	Chr1	8168829	8169178	TFL1_WTnSeg_pooled_peak_421	188	.	1	protein_coding	0	18.8701	189
329	AT1G23070	AT1G23070	Chr1	8175730	8176098	TFL1_WTnSeg_pooled_peak_422	279	.	1	protein_coding	0	27.9152	169
330	AT1G23190	PGM3	Chr1	8219684	8219977	TFL1_WTnSeg_pooled_peak_424	107	.	1	protein_coding	0	10.78	131
331	AT1G23210	GH9B6	Chr1	8239800	8240254	TFL1_WTnSeg_pooled_peak_425	1129	.	1	protein_coding	0	112.907	250
332	AT1G23310	GGT1	Chr1	8271906	8272289	TFL1_WTnSeg_pooled_peak_426	349	.	1	protein_coding	0	34.9653	177
333	AT1G23340	AT1G23340	Chr1	8285219	8285729	TFL1_WTnSeg_pooled_peak_427	438	.	1	protein_coding	0	43.8083	259
334	AT1G23380	KNAT6	Chr1	8298074	8298552	TFL1_WTnSeg_pooled_peak_428	337	.	1	protein_coding	0	33.7556	243
335	AT1G23440	AT1G23440	Chr1	8321280	8321804	TFL1_WTnSeg_pooled_peak_430	799	.	1	protein_coding	0	79.9423	241
336	AT1G23480;AT1G23490	CSLA03;ARF1	Chr1	8336353	8336693	TFL1_WTnSeg_pooled_peak_431	155	.	2	protein_coding	0	15.5025	160
337	AT1G23710	AT1G23710	Chr1	8384719	8385278	TFL1_WTnSeg_pooled_peak_432	491	.	1	protein_coding	0	49.1364	234
338	AT1G23740;AT1G23750	AOR;AT1G23750	Chr1	8399456	8400214	TFL1_WTnSeg_pooled_peak_433	431	.	2	protein_coding	0	43.1562	279
339	AT1G23860;AT1G23870	RSZ21;TPS9	Chr1	8429846	8430409	TFL1_WTnSeg_pooled_peak_434	1309	.	2	protein_coding	-349.0;-1770.0	130.987	320
340	AT1G24095	AT1G24095	Chr1	8523439	8523713	TFL1_WTnSeg_pooled_peak_437	135	.	1	protein_coding	0	13.5206	121
341	AT1G24170	LGT9	Chr1	8558851	8559301	TFL1_WTnSeg_pooled_peak_438	424	.	1	protein_coding	0	42.4865	208
342	AT1G24260;AT1G24265	SEP3;AT1G24265	Chr1	8596277	8597007	TFL1_WTnSeg_pooled_peak_439	1998	.	2	protein_coding	-155.0;-3384.0	199.875	375
343	AT1G24330;AT1G24340	AT1G24330;EMB2421	Chr1	8634927	8635312	TFL1_WTnSeg_pooled_peak_440	103	.	2	protein_coding	0	10.3314	180
344	AT1G24530	AT1G24530	Chr1	8692764	8693507	TFL1_WTnSeg_pooled_peak_441	2035	.	1	protein_coding	0	203.579	388
345	AT1G24570;AT1G24580	AT1G24570;AT1G24580	Chr1	8709537	8710194	TFL1_WTnSeg_pooled_peak_442	380	.	2	protein_coding	0	38.0507	235
346	AT1G25330;AT1G25340	CES;MYB116	Chr1	8884125	8884494	TFL1_WTnSeg_pooled_peak_445	224	.	2	protein_coding	-2026.0;-526.0	22.4513	196
347	AT1G25440	BBX15	Chr1	8934811	8935249	TFL1_WTnSeg_pooled_peak_447	346	.	1	protein_coding	0	34.6658	227
348	AT1G25460;AT1G25470	AT1G25460;CRF12	Chr1	8944266	8944626	TFL1_WTnSeg_pooled_peak_448	198	.	2	protein_coding	0	19.8712	165
349	AT1G25510	AT1G25510	Chr1	8959131	8959747	TFL1_WTnSeg_pooled_peak_449	1305	.	1	protein_coding	0	130.565	292
350	AT1G25510	AT1G25510	Chr1	8959963	8960406	TFL1_WTnSeg_pooled_peak_450	134	.	1	protein_coding	0	13.4829	236
351	AT1G25520	AT1G25520	Chr1	8961924	8962200	TFL1_WTnSeg_pooled_peak_451	111	.	1	protein_coding	0	11.104	153
352	AT1G25570	AT1G25570	Chr1	8995783	8996150	TFL1_WTnSeg_pooled_peak_453	107	.	1	protein_coding	-167	10.7258	183
353	AT1G26620;AT1G26630	AT1G26620;FBR12	Chr1	9202314	9202664	TFL1_WTnSeg_pooled_peak_454	103	.	2	protein_coding	-2644.0;-3136.0	10.3981	169
354	AT1G26670	VTI1B	Chr1	9215559	9216256	TFL1_WTnSeg_pooled_peak_455	3068	.	1	protein_coding	0	306.875	330
355	AT1G26690	AT1G26690	Chr1	9225577	9225985	TFL1_WTnSeg_pooled_peak_456	399	.	1	protein_coding	0	39.9404	210
356	AT1G26761	AT1G26761	Chr1	9251493	9251854	TFL1_WTnSeg_pooled_peak_457	240	.	1	protein_coding	0	24.0493	215
357	AT1G26790;AT1G26795	AT1G26790;AT1G26795	Chr1	9275247	9275624	TFL1_WTnSeg_pooled_peak_458	111	.	2	protein_coding	-55.0;-757.0	11.104	220
358	AT1G26930	AT1G26930	Chr1	9338146	9338535	TFL1_WTnSeg_pooled_peak_460	284	.	1	protein_coding	-209	28.4825	184
359	AT1G26945	KDR	Chr1	9352066	9352521	TFL1_WTnSeg_pooled_peak_461	339	.	1	protein_coding	0	33.9487	241
360	AT1G27000	AT1G27000	Chr1	9373578	9374049	TFL1_WTnSeg_pooled_peak_462	1304	.	1	protein_coding	0	130.468	241
361	AT1G27050	AT1G27050	Chr1	9393293	9393717	TFL1_WTnSeg_pooled_peak_463	881	.	1	protein_coding	0	88.1081	212
362	AT1G27100	AT1G27100	Chr1	9407622	9408050	TFL1_WTnSeg_pooled_peak_464	117	.	1	protein_coding	0	11.728	116
363	AT1G27130	GSTU13	Chr1	9425319	9425637	TFL1_WTnSeg_pooled_peak_465	163	.	1	protein_coding	0	16.3444	197
364	AT1G27200	AT1G27200	Chr1	9451880	9452257	TFL1_WTnSeg_pooled_peak_466	111	.	1	protein_coding	-113	11.104	150
365	AT1G27310;AT1G27320	NTF2A;HK3	Chr1	9486230	9486632	TFL1_WTnSeg_pooled_peak_467	284	.	2	protein_coding	-229.0;-257.0	28.442	204
366	AT1G27320;AT1G27330	HK3;AT1G27330	Chr1	9492542	9493122	TFL1_WTnSeg_pooled_peak_468	1462	.	2	protein_coding	0	146.295	307
367	AT1G27350	AT1G27350	Chr1	9499344	9499760	TFL1_WTnSeg_pooled_peak_469	553	.	1	protein_coding	0	55.3501	199
368	AT1G27600	IRX9-L	Chr1	9605747	9606593	TFL1_WTnSeg_pooled_peak_470	3399	.	1	protein_coding	0	339.948	439
369	AT1G27620	AT1G27620	Chr1	9609506	9609946	TFL1_WTnSeg_pooled_peak_471	251	.	1	protein_coding	0	25.134	193
370	AT1G27670	AT1G27670	Chr1	9628674	9629095	TFL1_WTnSeg_pooled_peak_472	361	.	1	protein_coding	0	36.1887	204
371	AT1G27760	SAT32	Chr1	9668328	9668610	TFL1_WTnSeg_pooled_peak_473	159	.	1	protein_coding	0	15.9717	126
372	AT1G27910;AT1G27920	PUB45;MAP65-8	Chr1	9725720	9726046	TFL1_WTnSeg_pooled_peak_475	111	.	2	protein_coding	-921.0;-609.0	11.104	143
373	AT1G27930	AT1G27930	Chr1	9732046	9732890	TFL1_WTnSeg_pooled_peak_476	1697	.	1	protein_coding	0	169.795	519
374	AT1G27990	AT1G27990	Chr1	9753893	9754194	TFL1_WTnSeg_pooled_peak_477	188	.	1	protein_coding	0	18.8701	125
375	AT1G28180	AT1G28180	Chr1	9845998	9846309	TFL1_WTnSeg_pooled_peak_479	113	.	1	protein_coding	-1438	11.3913	121
376	AT1G28330	DYL1	Chr1	9934347	9934728	TFL1_WTnSeg_pooled_peak_480	153	.	1	protein_coding	0	15.3368	193
377	AT1G28330;AT1G28335	DYL1;LCR31	Chr1	9936016	9936485	TFL1_WTnSeg_pooled_peak_481	471	.	2	protein_coding	-577.0;-516.0	47.1155	237
378	AT1G28360	ERF12	Chr1	9949853	9950315	TFL1_WTnSeg_pooled_peak_482	176	.	1	protein_coding	-1447	17.671	194
379	AT1G28370	ERF11	Chr1	9956602	9957442	TFL1_WTnSeg_pooled_peak_483	240	.	1	protein_coding	0	24.0493	678
380	AT1G28395	AT1G28395	Chr1	9969056	9969333	TFL1_WTnSeg_pooled_peak_484	151	.	1	protein_coding	0	15.1333	146
381	AT1G28395	AT1G28395	Chr1	9971262	9971885	TFL1_WTnSeg_pooled_peak_485	1859	.	1	protein_coding	0	185.923	339
382	AT1G28530;AT1G28540	AT1G28530;AT1G28540	Chr1	10035223	10035819	TFL1_WTnSeg_pooled_peak_487	1394	.	2	protein_coding	0	139.419	382
383	AT1G28630	AT1G28630	Chr1	10064538	10064834	TFL1_WTnSeg_pooled_peak_488	102	.	1	protein_coding	-1079	10.2864	159
384	AT1G28815	AT1G28815	Chr1	10095960	10096263	TFL1_WTnSeg_pooled_peak_489	141	.	1	protein_coding	0	14.1315	146
385	AT1G29060	AT1G29060	Chr1	10147290	10147945	TFL1_WTnSeg_pooled_peak_490	2369	.	1	protein_coding	0	236.987	349
386	AT1G29280	WRKY65	Chr1	10237172	10237617	TFL1_WTnSeg_pooled_peak_492	240	.	1	protein_coding	0	24.0779	258
387	AT1G29310	AT1G29310	Chr1	10252063	10252427	TFL1_WTnSeg_pooled_peak_494	240	.	1	protein_coding	0	24.0493	164
388	AT1G29330	ERD2	Chr1	10260880	10261583	TFL1_WTnSeg_pooled_peak_495	1336	.	1	protein_coding	0	133.689	458
389	AT1G29330;AT1G29340	ERD2;PUB17	Chr1	10262575	10263062	TFL1_WTnSeg_pooled_peak_496	821	.	2	protein_coding	-1344.0;-981.0	82.1564	226
390	AT1G29930	CAB1	Chr1	10477549	10477997	TFL1_WTnSeg_pooled_peak_498	380	.	1	protein_coding	0	38.0507	231
391	AT1G30110	NUDX25	Chr1	10581724	10582102	TFL1_WTnSeg_pooled_peak_500	325	.	1	protein_coding	0	32.5579	180
392	AT1G30120	PDH-E1 BETA	Chr1	10586496	10587007	TFL1_WTnSeg_pooled_peak_501	1112	.	1	protein_coding	0	111.292	266
393	AT1G30290;AT1G30300	AT1G30290;AT1G30300	Chr1	10672795	10673083	TFL1_WTnSeg_pooled_peak_504	132	.	2	protein_coding	0	13.2416	129
394	AT1G30320	AT1G30320	Chr1	10679832	10680149	TFL1_WTnSeg_pooled_peak_505	115	.	1	protein_coding	0	11.5208	142
395	AT1G30380	PSAK	Chr1	10721976	10722344	TFL1_WTnSeg_pooled_peak_506	145	.	1	protein_coding	0	14.5857	169
396	AT1G30380	PSAK	Chr1	10722711	10723026	TFL1_WTnSeg_pooled_peak_507	189	.	1	protein_coding	0	18.9744	166
397	AT1G30420	ABCC11	Chr1	10756632	10757028	TFL1_WTnSeg_pooled_peak_508	345	.	1	protein_coding	0	34.5271	184
398	AT1G30520	AAE14	Chr1	10810747	10811158	TFL1_WTnSeg_pooled_peak_509	296	.	1	protein_coding	0	29.63	192
399	AT1G30530	UGT78D1	Chr1	10814826	10815120	TFL1_WTnSeg_pooled_peak_510	123	.	1	protein_coding	0	12.3718	134
400	AT1G30620	MUR4	Chr1	10851803	10852218	TFL1_WTnSeg_pooled_peak_511	431	.	1	protein_coding	-2299	43.1562	221
401	AT1G30630;AT1G30640	AT1G30630;AT1G30640	Chr1	10860237	10860964	TFL1_WTnSeg_pooled_peak_512	2202	.	2	protein_coding	0	220.232	325
402	AT1G30660	AT1G30660	Chr1	10876364	10876813	TFL1_WTnSeg_pooled_peak_513	515	.	1	protein_coding	0	51.5927	233
403	AT1G30690	AT1G30690	Chr1	10887179	10887599	TFL1_WTnSeg_pooled_peak_514	307	.	1	protein_coding	-8	30.7383	212
404	AT1G30840	PUP4	Chr1	10975252	10975776	TFL1_WTnSeg_pooled_peak_518	214	.	1	protein_coding	0	21.4069	172
405	AT1G31140	GOA	Chr1	11119382	11119761	TFL1_WTnSeg_pooled_peak_521	355	.	1	protein_coding	0	35.5754	184
406	AT1G31230;AT1G31240	AK-HSDH I;AT1G31240	Chr1	11162974	11163904	TFL1_WTnSeg_pooled_peak_522	2956	.	2	protein_coding	0	295.683	376
407	AT1G31320	LBD4	Chr1	11212904	11213340	TFL1_WTnSeg_pooled_peak_524	714	.	1	protein_coding	0	71.4482	196
408	AT1G31330	PSAF	Chr1	11215566	11216182	TFL1_WTnSeg_pooled_peak_525	256	.	1	protein_coding	0	25.6826	479
409	AT1G31410;AT1G31420	AT1G31410;FEI1	Chr1	11249379	11249631	TFL1_WTnSeg_pooled_peak_526	104	.	2	protein_coding	0	10.4964	128
410	AT1G31480	SGR2	Chr1	11265591	11265970	TFL1_WTnSeg_pooled_peak_527	256	.	1	protein_coding	0	25.6826	175
411	AT1G31880	BRX	Chr1	11445026	11445551	TFL1_WTnSeg_pooled_peak_529	952	.	1	protein_coding	0	95.2457	223
412	AT1G31940;AT1G31950	AT1G31940;AT1G31950	Chr1	11472272	11472873	TFL1_WTnSeg_pooled_peak_530	1191	.	2	protein_coding	-792.0;-2750.0	119.133	329
413	AT1G32060	PRK	Chr1	11531850	11532241	TFL1_WTnSeg_pooled_peak_531	451	.	1	protein_coding	0	45.1232	167
414	AT1G32130	IWS1	Chr1	11561747	11562204	TFL1_WTnSeg_pooled_peak_534	393	.	1	protein_coding	0	39.3072	216
415	AT1G32190	AT1G32190	Chr1	11598266	11598912	TFL1_WTnSeg_pooled_peak_535	2233	.	1	protein_coding	-2211	223.347	359
416	AT1G32210	ATDAD1	Chr1	11605591	11606004	TFL1_WTnSeg_pooled_peak_536	393	.	1	protein_coding	0	39.3072	208
417	AT1G32320	MKK10	Chr1	11654876	11655316	TFL1_WTnSeg_pooled_peak_539	632	.	1	protein_coding	0	63.2447	213
418	AT1G32330	HSFA1D	Chr1	11660372	11660653	TFL1_WTnSeg_pooled_peak_540	123	.	1	protein_coding	0	12.3718	149
419	AT1G32400	TOM2A	Chr1	11691259	11691776	TFL1_WTnSeg_pooled_peak_542	775	.	1	protein_coding	0	77.5977	256
420	AT1G32410	AT1G32410	Chr1	11693524	11693958	TFL1_WTnSeg_pooled_peak_543	791	.	1	protein_coding	0	79.159	207
421	AT1G32550;AT1G32560	FdC2;AtLEA4-1	Chr1	11774042	11774670	TFL1_WTnSeg_pooled_peak_545	1783	.	2	protein_coding	0	178.319	342
422	AT1G32630;AT1G32640	AT1G32630;MYC2	Chr1	11800529	11801348	TFL1_WTnSeg_pooled_peak_546	1867	.	2	protein_coding	0	186.726	547
423	AT1G32710	AT1G32710	Chr1	11830819	11831235	TFL1_WTnSeg_pooled_peak_547	179	.	1	protein_coding	-1878	17.9424	198
424	AT1G32870	NAC13	Chr1	11911414	11911782	TFL1_WTnSeg_pooled_peak_548	431	.	1	protein_coding	0	43.1562	164
425	AT1G32900	GBSS1	Chr1	11923420	11924101	TFL1_WTnSeg_pooled_peak_549	2119	.	1	protein_coding	0	211.976	326
426	AT1G33102	AT1G33102	Chr1	12002274	12002637	TFL1_WTnSeg_pooled_peak_555	273	.	1	protein_coding	0	27.3518	192
427	AT1G33240	GTL1	Chr1	12054622	12055225	TFL1_WTnSeg_pooled_peak_556	1967	.	1	protein_coding	0	196.724	306
428	AT1G33590	AT1G33590	Chr1	12177664	12178149	TFL1_WTnSeg_pooled_peak_557	689	.	1	protein_coding	0	68.9384	205
429	AT1G33600	AT1G33600	Chr1	12180566	12181101	TFL1_WTnSeg_pooled_peak_558	1277	.	1	protein_coding	0	127.766	285
430	AT1G33610	AT1G33610	Chr1	12188774	12189204	TFL1_WTnSeg_pooled_peak_559	768	.	1	protein_coding	0	76.8211	211
431	AT1G34420	AT1G34420	Chr1	12584238	12584640	TFL1_WTnSeg_pooled_peak_562	325	.	1	protein_coding	0	32.5579	169
432	AT1G34630	AT1G34630	Chr1	12684901	12685460	TFL1_WTnSeg_pooled_peak_563	1121	.	1	protein_coding	0	112.112	220
433	AT1G35140	PHI-1	Chr1	12852207	12852705	TFL1_WTnSeg_pooled_peak_564	202	.	1	protein_coding	0	20.2662	183
434	AT1G35515	HOS10	Chr1	13076519	13076792	TFL1_WTnSeg_pooled_peak_566	224	.	1	protein_coding	-1098	22.4513	116
435	AT1G35780	AT1G35780	Chr1	13280199	13280733	TFL1_WTnSeg_pooled_peak_570	741	.	1	protein_coding	0	74.1808	265
436	AT1G36070	AT1G36070	Chr1	13467888	13468113	TFL1_WTnSeg_pooled_peak_572	123	.	1	protein_coding	0	12.3027	102
437	AT1G36370	SHM7	Chr1	13698571	13698902	TFL1_WTnSeg_pooled_peak_574	164	.	1	protein_coding	0	16.4952	154
438	AT1G42440	AT1G42440	Chr1	15900805	15901120	TFL1_WTnSeg_pooled_peak_576	188	.	1	protein_coding	-701	18.8701	128
439	AT1G42990	BZIP60	Chr1	16137204	16137953	TFL1_WTnSeg_pooled_peak_577	788	.	1	protein_coding	0	78.869	412
440	AT1G43005	AT1G43005	Chr1	16149637	16150034	TFL1_WTnSeg_pooled_peak_578	319	.	1	protein_coding	-1061	31.9652	156
441	AT1G43130	LCV2	Chr1	16231067	16231496	TFL1_WTnSeg_pooled_peak_579	319	.	1	protein_coding	0	31.9652	238
442	AT1G43160	RAP2.6	Chr1	16263584	16263883	TFL1_WTnSeg_pooled_peak_580	144	.	1	protein_coding	0	14.4083	133
443	AT1G43580;AT1G43600	AT1G43580;AT1G43600	Chr1	16413272	16413705	TFL1_WTnSeg_pooled_peak_581	647	.	2	protein_coding	-537.0;-1652.0	64.7148	211
444	AT1G43600	AT1G43600	Chr1	16414872	16415392	TFL1_WTnSeg_pooled_peak_582	581	.	1	protein_coding	0	58.1844	168
445	AT1G43610	AT1G43610	Chr1	16424142	16424607	TFL1_WTnSeg_pooled_peak_583	661	.	1	protein_coding	0	66.1936	243
446	AT1G43670	FBP	Chr1	16467762	16468310	TFL1_WTnSeg_pooled_peak_584	1334	.	1	protein_coding	0	133.428	224
447	AT1G43890	RAB18	Chr1	16643324	16643755	TFL1_WTnSeg_pooled_peak_585	405	.	1	protein_coding	-2941	40.5783	212
448	AT1G44110	CYCA1%3B1	Chr1	16777119	16777769	TFL1_WTnSeg_pooled_peak_587	2497	.	1	protein_coding	0	249.752	316
449	AT1G44170	ALDH3H1	Chr1	16799800	16800105	TFL1_WTnSeg_pooled_peak_588	115	.	1	protein_coding	0	11.5208	149
450	AT1G44446	CH1	Chr1	16851026	16851564	TFL1_WTnSeg_pooled_peak_589	978	.	1	protein_coding	0	97.8093	287
451	AT1G44760	AT1G44760	Chr1	16900833	16901216	TFL1_WTnSeg_pooled_peak_590	159	.	1	protein_coding	-2189	15.9717	172
452	AT1G45474	Lhca5	Chr1	17179285	17179688	TFL1_WTnSeg_pooled_peak_592	231	.	1	protein_coding	0	23.1319	210
453	AT1G45688	AT1G45688	Chr1	17192808	17193173	TFL1_WTnSeg_pooled_peak_593	307	.	1	protein_coding	0	30.7902	197
454	AT1G46480	WOX4	Chr1	17241958	17242308	TFL1_WTnSeg_pooled_peak_594	183	.	1	protein_coding	-3774	18.376	153
455	AT1G47130	AT1G47130	Chr1	17290919	17291287	TFL1_WTnSeg_pooled_peak_596	159	.	1	protein_coding	-468	15.9717	176
456	AT1G47300	AT1G47300	Chr1	17340113	17340506	TFL1_WTnSeg_pooled_peak_598	171	.	1	protein_coding	0	17.1904	192
457	AT1G47510	5PTASE11	Chr1	17441673	17442008	TFL1_WTnSeg_pooled_peak_599	141	.	1	protein_coding	-3184	14.1315	162
458	AT1G47530	AT1G47530	Chr1	17451837	17452218	TFL1_WTnSeg_pooled_peak_600	188	.	1	protein_coding	0	18.8701	190
459	AT1G47550	SEC3A	Chr1	17465126	17465389	TFL1_WTnSeg_pooled_peak_601	106	.	1	protein_coding	0	10.6926	154
460	AT1G47610	AT1G47610	Chr1	17504277	17504853	TFL1_WTnSeg_pooled_peak_602	504	.	1	protein_coding	0	50.4974	220
461	AT1G47655	AT1G47655	Chr1	17525761	17526193	TFL1_WTnSeg_pooled_peak_603	764	.	1	protein_coding	0	76.4063	216
462	AT1G47980	AT1G47980	Chr1	17693786	17694157	TFL1_WTnSeg_pooled_peak_604	313	.	1	protein_coding	0	31.3757	193
463	AT1G47980;AT1G47990	AT1G47980;GA2OX4	Chr1	17696267	17696953	TFL1_WTnSeg_pooled_peak_605	1798	.	2	protein_coding	-2381.0;-1645.0	179.811	322
464	AT1G47990	GA2OX4	Chr1	17699968	17700384	TFL1_WTnSeg_pooled_peak_606	349	.	1	protein_coding	0	34.9653	209
465	AT1G48100	AT1G48100	Chr1	17763479	17763839	TFL1_WTnSeg_pooled_peak_610	169	.	1	protein_coding	-2899	16.9193	215
466	AT1G48100	AT1G48100	Chr1	17766612	17767057	TFL1_WTnSeg_pooled_peak_611	393	.	1	protein_coding	0	39.3072	195
467	AT1G48100	AT1G48100	Chr1	17769413	17769848	TFL1_WTnSeg_pooled_peak_612	386	.	1	protein_coding	0	38.6773	247
468	AT1G48130	PER1	Chr1	17780239	17780566	TFL1_WTnSeg_pooled_peak_613	203	.	1	protein_coding	0	20.3802	155
469	AT1G48300	DGAT3	Chr1	17846577	17847331	TFL1_WTnSeg_pooled_peak_614	1325	.	1	protein_coding	0	132.522	329
470	AT1G48410	AGO1	Chr1	17892428	17892883	TFL1_WTnSeg_pooled_peak_615	838	.	1	protein_coding	0	83.8949	243
471	AT1G48830;AT1G48840	AT1G48830;AT1G48840	Chr1	18061083	18061784	TFL1_WTnSeg_pooled_peak_616	1937	.	2	protein_coding	0	193.709	343
472	AT1G48870	AT1G48870	Chr1	18072308	18072670	TFL1_WTnSeg_pooled_peak_617	219	.	1	protein_coding	0	21.927	180
473	AT1G48900;AT1G48910	AT1G48900;YUC10	Chr1	18091017	18091578	TFL1_WTnSeg_pooled_peak_618	1147	.	2	protein_coding	-3084.0;-103.0	114.759	263
474	AT1G48953	AT1G48953	Chr1	18111359	18111836	TFL1_WTnSeg_pooled_peak_619	525	.	1	protein_coding	0	52.5612	256
475	AT1G49000	AT1G49000	Chr1	18123456	18123809	TFL1_WTnSeg_pooled_peak_620	383	.	1	protein_coding	0	38.3562	165
476	AT1G49330	AT1G49330	Chr1	18249561	18249950	TFL1_WTnSeg_pooled_peak_622	307	.	1	protein_coding	0	30.7902	198
477	AT1G49450	AT1G49450	Chr1	18304792	18305701	TFL1_WTnSeg_pooled_peak_626	791	.	1	protein_coding	0	79.159	661
478	AT1G49540;AT1G49560	ELP2;AT1G49560	Chr1	18340967	18341520	TFL1_WTnSeg_pooled_peak_628	1444	.	2	protein_coding	-3448.0;-931.0	144.438	271
479	AT1G49570	AT1G49570	Chr1	18348247	18348601	TFL1_WTnSeg_pooled_peak_629	188	.	1	protein_coding	0	18.8701	172
480	AT1G49820;AT1G49830	MTK;AT1G49830	Chr1	18444973	18445426	TFL1_WTnSeg_pooled_peak_631	630	.	2	protein_coding	0	63.0186	250
481	AT1G49830;AT1G49840	AT1G49830;AT1G49840	Chr1	18447311	18447807	TFL1_WTnSeg_pooled_peak_632	960	.	2	protein_coding	-540.0;-3939.0	96.0723	223
482	AT1G49860;AT1G49870	GSTF14;AT1G49870	Chr1	18459763	18460296	TFL1_WTnSeg_pooled_peak_633	1429	.	2	protein_coding	0	142.929	260
483	AT1G49980	AT1G49980	Chr1	18511781	18512299	TFL1_WTnSeg_pooled_peak_635	837	.	1	protein_coding	0	83.7829	239
484	AT1G50010	TUA2	Chr1	18517405	18517712	TFL1_WTnSeg_pooled_peak_636	164	.	1	protein_coding	0	16.4431	146
485	AT1G50260	NTMC2T5.1	Chr1	18621626	18621966	TFL1_WTnSeg_pooled_peak_637	150	.	1	protein_coding	0	15.0428	201
486	AT1G50290	AT1G50290	Chr1	18627540	18627897	TFL1_WTnSeg_pooled_peak_638	120	.	1	protein_coding	0	12.0985	147
487	AT1G50430;AT1G50440	DWF5;AT1G50440	Chr1	18685504	18685965	TFL1_WTnSeg_pooled_peak_640	249	.	2	protein_coding	0	24.9117	184
488	AT1G50450;AT1G50460	AT1G50450;HKL1	Chr1	18690618	18691109	TFL1_WTnSeg_pooled_peak_641	352	.	2	protein_coding	-116.0;-2535.0	35.2099	201
489	AT1G50600;AT1G50610	SCL5;PRK5	Chr1	18740446	18740787	TFL1_WTnSeg_pooled_peak_643	169	.	2	protein_coding	-798.0;-1240.0	16.9193	176
490	AT1G50630	AT1G50630	Chr1	18753911	18754467	TFL1_WTnSeg_pooled_peak_644	783	.	1	protein_coding	0	78.3887	271
491	AT1G50732	AT1G50732	Chr1	18802451	18802830	TFL1_WTnSeg_pooled_peak_645	214	.	1	protein_coding	0	21.4069	200
492	AT1G50960	GA2OX7	Chr1	18886342	18886724	TFL1_WTnSeg_pooled_peak_646	224	.	1	protein_coding	-2749	22.4513	218
493	AT1G51130	AT1G51130	Chr1	18942413	18942831	TFL1_WTnSeg_pooled_peak_647	491	.	1	protein_coding	-695	49.1364	213
494	AT1G51140	FBH3	Chr1	18945672	18946026	TFL1_WTnSeg_pooled_peak_648	267	.	1	protein_coding	0	26.7923	198
495	AT1G51400;AT1G51402	AT1G51400;AT1G51402	Chr1	19052332	19052944	TFL1_WTnSeg_pooled_peak_649	1997	.	2	protein_coding	0	199.747	317
496	AT1G51430	AT1G51430	Chr1	19067987	19068541	TFL1_WTnSeg_pooled_peak_650	1036	.	1	protein_coding	0	103.603	323
497	AT1G51700	DOF1	Chr1	19174592	19175009	TFL1_WTnSeg_pooled_peak_651	312	.	1	protein_coding	0	31.2911	222
498	AT1G51940;AT1G51950	LYK3;IAA18	Chr1	19302439	19303468	TFL1_WTnSeg_pooled_peak_652	1205	.	2	protein_coding	-3271.0;-1613.0	120.505	437
499	AT1G52000	AT1G52000	Chr1	19335402	19335762	TFL1_WTnSeg_pooled_peak_653	192	.	1	protein_coding	0	19.2644	170
500	AT1G52220;AT1G52230	AT1G52220;PSAH2	Chr1	19454434	19455163	TFL1_WTnSeg_pooled_peak_655	2713	.	2	protein_coding	0	271.392	354
501	AT1G52343;AT1G52360	AT1G52343;AT1G52360	Chr1	19496160	19496722	TFL1_WTnSeg_pooled_peak_657	1138	.	2	protein_coding	-294.0;-2424.0	113.89	264
502	AT1G52430	AT1G52430	Chr1	19536144	19536561	TFL1_WTnSeg_pooled_peak_658	148	.	1	protein_coding	0	14.8167	247
503	AT1G52565	AT1G52565	Chr1	19581654	19582144	TFL1_WTnSeg_pooled_peak_660	849	.	1	protein_coding	-678	84.947	233
504	AT1G52618	AT1G52618	Chr1	19602510	19602882	TFL1_WTnSeg_pooled_peak_662	188	.	1	protein_coding	-265	18.8701	184
505	AT1G52690	LEA7	Chr1	19619343	19619812	TFL1_WTnSeg_pooled_peak_663	164	.	1	protein_coding	0	16.4431	198
506	AT1G52880	NAM	Chr1	19691749	19692150	TFL1_WTnSeg_pooled_peak_665	1729	.	1	protein_coding	-1161	172.962	208
507	AT1G52890	NAC019	Chr1	19699094	19699722	TFL1_WTnSeg_pooled_peak_667	1462	.	1	protein_coding	-613	146.295	338
508	AT1G53090	SPA4	Chr1	19782558	19783060	TFL1_WTnSeg_pooled_peak_669	491	.	1	protein_coding	-125	49.1364	227
509	AT1G53163	AT1G53163	Chr1	19811922	19812388	TFL1_WTnSeg_pooled_peak_670	451	.	1	protein_coding	0	45.1232	281
510	AT1G53170	ERF8	Chr1	19822007	19822611	TFL1_WTnSeg_pooled_peak_673	2391	.	1	protein_coding	0	239.102	318
511	AT1G53170	ERF8	Chr1	19825172	19825760	TFL1_WTnSeg_pooled_peak_674	379	.	1	protein_coding	-2774	37.9255	368
512	AT1G53180	AT1G53180	Chr1	19832417	19832791	TFL1_WTnSeg_pooled_peak_676	453	.	1	protein_coding	0	45.3444	186
513	AT1G53380	AT1G53380	Chr1	19913211	19913671	TFL1_WTnSeg_pooled_peak_677	745	.	1	protein_coding	0	74.5054	213
514	AT1G53400	AT1G53400	Chr1	19924369	19924803	TFL1_WTnSeg_pooled_peak_678	546	.	1	protein_coding	0	54.6487	211
515	AT1G53460;AT1G53470	AT1G53460;MSL4	Chr1	19957674	19958083	TFL1_WTnSeg_pooled_peak_679	337	.	2	protein_coding	-760.0;-297.0	33.7556	214
516	AT1G53560	AT1G53560	Chr1	19985720	19986314	TFL1_WTnSeg_pooled_peak_680	1518	.	1	protein_coding	0	151.875	324
517	AT1G53670	MSRB1	Chr1	20036332	20036861	TFL1_WTnSeg_pooled_peak_681	911	.	1	protein_coding	0	91.144	261
518	AT1G54040;AT1G54060	ESP;ASIL1	Chr1	20176737	20177382	TFL1_WTnSeg_pooled_peak_684	2160	.	2	protein_coding	-2789.0;-3228.0	216.096	322
519	AT1G54130	RSH3	Chr1	20209491	20210300	TFL1_WTnSeg_pooled_peak_686	1182	.	1	protein_coding	-472	118.255	561
520	AT1G54200	AT1G54200	Chr1	20235415	20235918	TFL1_WTnSeg_pooled_peak_688	473	.	1	protein_coding	0	47.3153	197
521	AT1G54210	ATG12A	Chr1	20239598	20239872	TFL1_WTnSeg_pooled_peak_689	103	.	1	protein_coding	-1354	10.3332	115
522	AT1G54360	TAF6B	Chr1	20291823	20292325	TFL1_WTnSeg_pooled_peak_690	869	.	1	protein_coding	0	86.9684	292
523	AT1G54830	NF-YC3	Chr1	20450937	20451360	TFL1_WTnSeg_pooled_peak_691	307	.	1	protein_coding	0	30.7516	198
524	AT1G54840;AT1G54850	AT1G54840;AT1G54850	Chr1	20454131	20454540	TFL1_WTnSeg_pooled_peak_692	296	.	2	protein_coding	0	29.63	190
525	AT1G55120	FRUCT5	Chr1	20565856	20566278	TFL1_WTnSeg_pooled_peak_693	399	.	1	protein_coding	0	39.9404	210
526	AT1G55140;AT1G55150	AT1G55140;RH20	Chr1	20574123	20574790	TFL1_WTnSeg_pooled_peak_694	1783	.	2	protein_coding	0	178.333	286
527	AT1G55160;AT1G55152	AT1G55160;AT1G55152	Chr1	20577377	20577806	TFL1_WTnSeg_pooled_peak_695	654	.	2	protein_coding	0	65.4529	219
528	AT1G55180;AT1G55190	PLDEPSILON;PRA7	Chr1	20587820	20588181	TFL1_WTnSeg_pooled_peak_696	226	.	2	protein_coding	-98.0;-216.0	22.6469	201
529	AT1G55265	AT1G55265	Chr1	20616988	20617463	TFL1_WTnSeg_pooled_peak_697	1200	.	1	protein_coding	0	120.013	229
530	AT1G55330;AT1G55340	AGP21;AT1G55340	Chr1	20651407	20651798	TFL1_WTnSeg_pooled_peak_698	128	.	2	protein_coding	-2517.0;-16.0	12.8041	211
531	AT1G55365;AT1G55370	AT1G55365;NDF5	Chr1	20674094	20674514	TFL1_WTnSeg_pooled_peak_699	635	.	2	protein_coding	0	63.5615	204
532	AT1G55475;AT1G55480	AT1G55475;ZKT	Chr1	20713368	20713819	TFL1_WTnSeg_pooled_peak_700	949	.	2	protein_coding	0	94.9996	258
533	AT1G55520	TBP2	Chr1	20727860	20728531	TFL1_WTnSeg_pooled_peak_702	1937	.	1	protein_coding	0	193.709	373
534	AT1G55550	AT1G55550	Chr1	20749079	20749594	TFL1_WTnSeg_pooled_peak_703	911	.	1	protein_coding	0	91.144	223
535	AT1G55670;AT1G55673;AT1G55675	PSAG;AT1G55673;AT1G55675	Chr1	20803381	20804029	TFL1_WTnSeg_pooled_peak_704	107	.	3	protein_coding	0	10.7771	467
536	AT1G55690	AT1G55690	Chr1	20813686	20814254	TFL1_WTnSeg_pooled_peak_705	1271	.	1	protein_coding	-626	127.117	266
537	AT1G55810;AT1G55820	UKL3;AT1G55820	Chr1	20863946	20864377	TFL1_WTnSeg_pooled_peak_707	359	.	2	protein_coding	0	35.9796	213
538	AT1G56010	NAC1	Chr1	20947951	20948297	TFL1_WTnSeg_pooled_peak_708	188	.	1	protein_coding	0	18.8701	158
539	AT1G56045	AT1G56045	Chr1	20962277	20962618	TFL1_WTnSeg_pooled_peak_709	116	.	1	protein_coding	0	11.6681	169
540	AT1G56080;AT1G56085	AT1G56080;AT1G56085	Chr1	20975984	20976550	TFL1_WTnSeg_pooled_peak_710	799	.	2	protein_coding	0	79.9423	260
541	AT1G56170;AT1G56180	NF-YC2;AT1G56180	Chr1	21024492	21025043	TFL1_WTnSeg_pooled_peak_711	1346	.	2	protein_coding	0	134.688	205
542	AT1G56190;AT1G56200	AT1G56190;EMB1303	Chr1	21030340	21031142	TFL1_WTnSeg_pooled_peak_712	4275	.	2	protein_coding	0	427.55	392
543	AT1G56210	AT1G56210	Chr1	21036497	21037055	TFL1_WTnSeg_pooled_peak_713	904	.	1	protein_coding	0	90.4152	267
544	AT1G56220	AT1G56220	Chr1	21042963	21043553	TFL1_WTnSeg_pooled_peak_714	1146	.	1	protein_coding	0	114.614	306
545	AT1G56290;AT1G56300	AT1G56290;AT1G56300	Chr1	21078710	21079267	TFL1_WTnSeg_pooled_peak_715	737	.	2	protein_coding	0	73.738	342
546	AT1G56330	SAR1B	Chr1	21088302	21088879	TFL1_WTnSeg_pooled_peak_716	1182	.	1	protein_coding	0	118.255	329
547	AT1G56340	CRT1a	Chr1	21092578	21092984	TFL1_WTnSeg_pooled_peak_717	240	.	1	protein_coding	0	24.0493	224
548	AT1G56430	NAS4	Chr1	21133513	21133951	TFL1_WTnSeg_pooled_peak_718	617	.	1	protein_coding	-2884	61.7863	209
549	AT1G56580	SVB	Chr1	21199484	21199869	TFL1_WTnSeg_pooled_peak_719	267	.	1	protein_coding	-359	26.7923	187
550	AT1G56600	GolS2	Chr1	21206840	21207643	TFL1_WTnSeg_pooled_peak_720	3608	.	1	protein_coding	0	360.878	434
551	AT1G58270	ZW9	Chr1	21614112	21614439	TFL1_WTnSeg_pooled_peak_723	174	.	1	protein_coding	0	17.4014	163
552	AT1G58340	ZF14	Chr1	21652749	21653161	TFL1_WTnSeg_pooled_peak_724	251	.	1	protein_coding	0	25.134	198
553	AT1G58440;AT1G58460	XF1;AT1G58460	Chr1	21720182	21720515	TFL1_WTnSeg_pooled_peak_726	117	.	2	protein_coding	-2803.0;-780.0	11.7039	174
554	AT1G58520	RXW8	Chr1	21732144	21732895	TFL1_WTnSeg_pooled_peak_727	2270	.	1	protein_coding	0	227.093	338
555	AT1G58602	AT1G58602	Chr1	21745488	21745897	TFL1_WTnSeg_pooled_peak_728	319	.	1	protein_coding	-457	31.9652	209
556	AT1G59620	CW9	Chr1	21901926	21902456	TFL1_WTnSeg_pooled_peak_729	775	.	1	protein_coding	0	77.5977	253
557	AT1G59640	BPEp	Chr1	21912897	21913443	TFL1_WTnSeg_pooled_peak_730	985	.	1	protein_coding	-1609	98.5759	247
558	AT1G59650	CW14	Chr1	21917258	21917605	TFL1_WTnSeg_pooled_peak_731	128	.	1	protein_coding	-2140	12.8041	130
559	AT1G59860	AT1G59860	Chr1	22031555	22031975	TFL1_WTnSeg_pooled_peak_733	302	.	1	protein_coding	0	30.2961	186
560	AT1G59900;AT1G59910	E1 ALPHA;AT1G59910	Chr1	22053428	22053953	TFL1_WTnSeg_pooled_peak_735	1044	.	2	protein_coding	0	104.45	267
561	AT1G59950	AT1G59950	Chr1	22070545	22070979	TFL1_WTnSeg_pooled_peak_736	200	.	1	protein_coding	0	20.098	232
562	AT1G59970	AT1G59970	Chr1	22074350	22074976	TFL1_WTnSeg_pooled_peak_737	1652	.	1	protein_coding	0	165.22	302
563	AT1G60060	AT1G60060	Chr1	22140929	22141343	TFL1_WTnSeg_pooled_peak_738	382	.	1	protein_coding	0	38.2887	213
564	AT1G60190	PUB19	Chr1	22197870	22198443	TFL1_WTnSeg_pooled_peak_739	931	.	1	protein_coding	0	93.1987	326
565	AT1G60200	AT1G60200	Chr1	22205225	22205636	TFL1_WTnSeg_pooled_peak_740	484	.	1	protein_coding	0	48.4604	201
566	AT1G60390	PG1	Chr1	22247570	22247966	TFL1_WTnSeg_pooled_peak_741	262	.	1	protein_coding	0	26.2776	168
567	AT1G60430	ARPC3	Chr1	22265849	22266288	TFL1_WTnSeg_pooled_peak_742	513	.	1	protein_coding	0	51.3063	207
568	AT1G60590	AT1G60590	Chr1	22318204	22318657	TFL1_WTnSeg_pooled_peak_743	412	.	1	protein_coding	-1135	41.2182	199
569	AT1G60790	TBL2	Chr1	22382487	22382893	TFL1_WTnSeg_pooled_peak_744	541	.	1	protein_coding	-66	54.1433	181
570	AT1G60950	FED A	Chr1	22444111	22444859	TFL1_WTnSeg_pooled_peak_745	1493	.	1	protein_coding	0	149.379	329
571	AT1G61260	AT1G61260	Chr1	22598259	22598844	TFL1_WTnSeg_pooled_peak_747	1398	.	1	protein_coding	-2922	139.822	264
572	AT1G61340	FBS1	Chr1	22627785	22628228	TFL1_WTnSeg_pooled_peak_748	661	.	1	protein_coding	-36	66.1936	226
573	AT1G61340	FBS1	Chr1	22629139	22629497	TFL1_WTnSeg_pooled_peak_749	123	.	1	protein_coding	0	12.3849	184
574	AT1G61370;AT1G61380	AT1G61370;SD1-29	Chr1	22645857	22646398	TFL1_WTnSeg_pooled_peak_750	892	.	2	protein_coding	0	89.2767	281
575	AT1G61520	LHCA3	Chr1	22699737	22700185	TFL1_WTnSeg_pooled_peak_752	475	.	1	protein_coding	0	47.5855	227
576	AT1G61740	AT1G61740	Chr1	22801071	22801356	TFL1_WTnSeg_pooled_peak_753	169	.	1	protein_coding	0	16.9193	169
577	AT1G61780;AT1G61790	AT1G61780;AT1G61790	Chr1	22814039	22814430	TFL1_WTnSeg_pooled_peak_754	319	.	2	protein_coding	0	31.9652	175
578	AT1G61795	AT1G61795	Chr1	22819921	22820382	TFL1_WTnSeg_pooled_peak_755	854	.	1	protein_coding	0	85.4906	225
579	AT1G62180	2002-04-01	Chr1	22977440	22977929	TFL1_WTnSeg_pooled_peak_761	831	.	1	protein_coding	0	83.1003	240
580	AT1G62370	AT1G62370	Chr1	23072568	23073298	TFL1_WTnSeg_pooled_peak_764	1037	.	1	protein_coding	0	103.78	329
581	AT1G62390;AT1G62400	Phox2;HT1	Chr1	23088222	23088629	TFL1_WTnSeg_pooled_peak_765	574	.	2	protein_coding	-1082.0;-981.0	57.4722	183
582	AT1G62420	AT1G62420	Chr1	23104966	23105490	TFL1_WTnSeg_pooled_peak_766	639	.	1	protein_coding	-211	63.9778	253
583	AT1G62480	AT1G62480	Chr1	23124316	23124831	TFL1_WTnSeg_pooled_peak_767	952	.	1	protein_coding	-3820	95.2457	255
584	AT1G62480	AT1G62480	Chr1	23126493	23126780	TFL1_WTnSeg_pooled_peak_768	119	.	1	protein_coding	-1871	11.9447	175
585	AT1G62560	FMO GS-OX3	Chr1	23159818	23160152	TFL1_WTnSeg_pooled_peak_769	161	.	1	protein_coding	0	16.1781	130
586	AT1G62570	FMO GS-OX4	Chr1	23166155	23166646	TFL1_WTnSeg_pooled_peak_770	952	.	1	protein_coding	-2121	95.2457	204
587	AT1G62570	FMO GS-OX4	Chr1	23167573	23167952	TFL1_WTnSeg_pooled_peak_771	325	.	1	protein_coding	-815	32.5579	212
588	AT1G62570	FMO GS-OX4	Chr1	23168986	23169693	TFL1_WTnSeg_pooled_peak_772	290	.	1	protein_coding	0	29.0339	514
589	AT1G62600	AT1G62600	Chr1	23179383	23179791	TFL1_WTnSeg_pooled_peak_773	368	.	1	protein_coding	0	36.8072	205
590	AT1G62700	ANAC026	Chr1	23219635	23219948	TFL1_WTnSeg_pooled_peak_774	150	.	1	protein_coding	-427	15.0428	162
591	AT1G62780	AT1G62780	Chr1	23251103	23251463	TFL1_WTnSeg_pooled_peak_776	204	.	1	protein_coding	0	20.4461	180
592	AT1G63030	ddf2	Chr1	23371244	23371781	TFL1_WTnSeg_pooled_peak_778	497	.	1	protein_coding	-2829	49.7725	195
593	AT1G63240	AT1G63240	Chr1	23458490	23458814	TFL1_WTnSeg_pooled_peak_780	132	.	1	protein_coding	0	13.2416	197
594	AT1G63290	AT1G63290	Chr1	23473560	23473968	TFL1_WTnSeg_pooled_peak_781	596	.	1	protein_coding	0	59.6166	197
595	AT1G63390	AT1G63390	Chr1	23506769	23507103	TFL1_WTnSeg_pooled_peak_783	279	.	1	protein_coding	0	27.9152	156
596	AT1G63420	AT1G63420	Chr1	23515847	23516110	TFL1_WTnSeg_pooled_peak_784	102	.	1	protein_coding	0	10.2864	126
597	AT1G63710	CYP86A7	Chr1	23632775	23633609	TFL1_WTnSeg_pooled_peak_786	355	.	1	protein_coding	0	35.594	240
598	AT1G63720;AT1G63730	AT1G63720;AT1G63730	Chr1	23639047	23639486	TFL1_WTnSeg_pooled_peak_789	518	.	2	protein_coding	-1471.0;-2284.0	51.8712	243
599	AT1G63860	AT1G63860	Chr1	23706692	23706962	TFL1_WTnSeg_pooled_peak_791	102	.	1	protein_coding	-635	10.2864	108
600	AT1G63900	DAL1	Chr1	23716521	23716810	TFL1_WTnSeg_pooled_peak_792	124	.	1	protein_coding	0	12.438	153
601	AT1G64050	AT1G64050	Chr1	23761909	23762430	TFL1_WTnSeg_pooled_peak_793	504	.	1	protein_coding	0	50.4974	229
602	AT1G64065	AT1G64065	Chr1	23778216	23778810	TFL1_WTnSeg_pooled_peak_794	1462	.	1	protein_coding	0	146.295	287
603	AT1G64110	DAA1	Chr1	23800448	23800907	TFL1_WTnSeg_pooled_peak_795	911	.	1	protein_coding	0	91.144	219
604	AT1G64253	AT1G64253	Chr1	23844050	23844447	TFL1_WTnSeg_pooled_peak_796	441	.	1	protein_coding	0	44.1868	208
605	AT1G64280	NPR1	Chr1	23854749	23855140	TFL1_WTnSeg_pooled_peak_797	267	.	1	protein_coding	0	26.7923	196
606	AT1G64380;AT1G64385	AT1G64380;AT1G64385	Chr1	23895647	23896074	TFL1_WTnSeg_pooled_peak_798	722	.	2	protein_coding	-3455.0;-3920.0	72.2089	203
607	AT1G64385	AT1G64385	Chr1	23898872	23899392	TFL1_WTnSeg_pooled_peak_799	740	.	1	protein_coding	-602	74.0272	257
608	AT1G64430;AT1G64440	AT1G64430;RHD1	Chr1	23936835	23937189	TFL1_WTnSeg_pooled_peak_802	208	.	2	protein_coding	0	20.8913	158
609	AT1G64460	AT1G64460	Chr1	23945935	23946534	TFL1_WTnSeg_pooled_peak_803	1807	.	1	protein_coding	-126	180.795	305
610	AT1G64610;AT1G64620	AT1G64610;AT1G64620	Chr1	24005774	24006241	TFL1_WTnSeg_pooled_peak_804	1425	.	2	protein_coding	-3717.0;-672.0	142.585	206
611	AT1G65040	Hrd1B	Chr1	24163438	24163941	TFL1_WTnSeg_pooled_peak_808	539	.	1	protein_coding	0	53.95	206
612	AT1G65520	ECI1	Chr1	24361100	24361516	TFL1_WTnSeg_pooled_peak_809	227	.	1	protein_coding	0	22.7483	210
613	AT1G65810;AT1G65820	AT1G65810;AT1G65820	Chr1	24483593	24483895	TFL1_WTnSeg_pooled_peak_810	169	.	2	protein_coding	-2725.0;-1151.0	16.9193	159
614	AT1G65860	FMO GS-OX1	Chr1	24502430	24502824	TFL1_WTnSeg_pooled_peak_811	278	.	1	protein_coding	0	27.8756	202
615	AT1G66120;AT1G66130	AAE11;AT1G66130	Chr1	24614754	24615719	TFL1_WTnSeg_pooled_peak_813	419	.	2	protein_coding	0	41.9914	747
616	AT1G66180	AT1G66180	Chr1	24647886	24648590	TFL1_WTnSeg_pooled_peak_814	2263	.	1	protein_coding	0	226.341	335
617	AT1G66235	AT1G66235	Chr1	24684936	24685341	TFL1_WTnSeg_pooled_peak_815	307	.	1	protein_coding	-941	30.7902	193
618	AT1G66730	LIG6	Chr1	24884449	24884829	TFL1_WTnSeg_pooled_peak_817	338	.	1	protein_coding	0	33.8411	189
619	AT1G66760	AT1G66760	Chr1	24898588	24898910	TFL1_WTnSeg_pooled_peak_818	193	.	1	protein_coding	-2972	19.3684	142
620	AT1G66760	AT1G66760	Chr1	24904441	24904816	TFL1_WTnSeg_pooled_peak_819	229	.	1	protein_coding	0	22.981	173
621	AT1G66890	AT1G66890	Chr1	24957316	24957769	TFL1_WTnSeg_pooled_peak_820	155	.	1	protein_coding	0	15.5048	136
622	AT1G67090	RBCS1A	Chr1	25049242	25049729	TFL1_WTnSeg_pooled_peak_823	625	.	1	protein_coding	0	62.5142	274
623	AT1G67100	LBD40	Chr1	25054141	25054786	TFL1_WTnSeg_pooled_peak_824	591	.	1	protein_coding	0	59.1928	225
624	AT1G67300	AT1G67300	Chr1	25196967	25197298	TFL1_WTnSeg_pooled_peak_826	150	.	1	protein_coding	0	15.0428	147
625	AT1G67310	AT1G67310	Chr1	25202871	25203452	TFL1_WTnSeg_pooled_peak_827	985	.	1	protein_coding	0	98.5655	288
626	AT1G67370	ASY1	Chr1	25238754	25239181	TFL1_WTnSeg_pooled_peak_831	211	.	1	protein_coding	0	21.192	215
627	AT1G67510	AT1G67510	Chr1	25300890	25301165	TFL1_WTnSeg_pooled_peak_832	114	.	1	protein_coding	-538	11.4142	113
628	AT1G67700	AT1G67700	Chr1	25373982	25374349	TFL1_WTnSeg_pooled_peak_833	242	.	1	protein_coding	0	24.2964	199
629	AT1G67710;AT1G67720	ARR11;AT1G67720	Chr1	25381900	25382360	TFL1_WTnSeg_pooled_peak_834	273	.	2	protein_coding	-2684.0;-3771.0	27.3518	205
630	AT1G67785;AT1G67790	AT1G67785;AT1G67790	Chr1	25416835	25417675	TFL1_WTnSeg_pooled_peak_835	1462	.	2	protein_coding	0	146.295	324
631	AT1G67810	SUFE2	Chr1	25426902	25427218	TFL1_WTnSeg_pooled_peak_836	160	.	1	protein_coding	0	16.0798	153
632	AT1G67850;AT1G67855;AT1G67856	AT1G67850;AT1G67855;AT1G67856	Chr1	25441977	25442611	TFL1_WTnSeg_pooled_peak_837	1092	.	3	protein_coding	0	109.276	244
633	AT1G67880	AT1G67880	Chr1	25455759	25456105	TFL1_WTnSeg_pooled_peak_838	164	.	1	protein_coding	0	16.4431	174
634	AT1G67920	AT1G67920	Chr1	25473268	25473651	TFL1_WTnSeg_pooled_peak_839	132	.	1	protein_coding	0	13.2416	210
635	AT1G67960;AT1G67970	POD1;HSFA8	Chr1	25484059	25484770	TFL1_WTnSeg_pooled_peak_840	2938	.	2	protein_coding	0	293.869	347
636	AT1G68020	ATTPS6	Chr1	25496402	25496992	TFL1_WTnSeg_pooled_peak_841	2140	.	1	protein_coding	0	214.034	276
637	AT1G68190	BBX27	Chr1	25558725	25559405	TFL1_WTnSeg_pooled_peak_842	1566	.	1	protein_coding	0	156.628	285
638	AT1G68300;AT1G68310	AT1G68300;AE7	Chr1	25599134	25599546	TFL1_WTnSeg_pooled_peak_843	574	.	2	protein_coding	0	57.4722	205
639	AT1G68430;AT1G68440	AT1G68430;AT1G68440	Chr1	25656844	25657415	TFL1_WTnSeg_pooled_peak_844	1398	.	2	protein_coding	-1271.0;-342.0	139.822	296
640	AT1G68440	AT1G68440	Chr1	25657619	25658340	TFL1_WTnSeg_pooled_peak_845	2681	.	1	protein_coding	0	268.113	344
641	AT1G68460	IPT1	Chr1	25670500	25670897	TFL1_WTnSeg_pooled_peak_846	349	.	1	protein_coding	-156	34.9653	218
642	AT1G68470	AT1G68470	Chr1	25677035	25677881	TFL1_WTnSeg_pooled_peak_847	1049	.	1	protein_coding	0	104.93	540
643	AT1G68510	LBD42	Chr1	25703110	25703548	TFL1_WTnSeg_pooled_peak_849	617	.	1	protein_coding	-3334	61.7863	217
644	AT1G68550	CRF10	Chr1	25730534	25731061	TFL1_WTnSeg_pooled_peak_852	826	.	1	protein_coding	-2834	82.6788	253
645	AT1G68620	AT1G68620	Chr1	25765222	25765607	TFL1_WTnSeg_pooled_peak_854	284	.	1	protein_coding	-111	28.4825	211
646	AT1G68620	AT1G68620	Chr1	25765940	25766304	TFL1_WTnSeg_pooled_peak_855	208	.	1	protein_coding	0	20.8102	184
647	AT1G68650	AT1G68650	Chr1	25775368	25775939	TFL1_WTnSeg_pooled_peak_857	952	.	1	protein_coding	0	95.2457	307
648	AT1G69010	BIM2	Chr1	25941112	25941773	TFL1_WTnSeg_pooled_peak_859	375	.	1	protein_coding	0	37.5791	412
649	AT1G69120	AP1	Chr1	25986179	25986744	TFL1_WTnSeg_pooled_peak_861	423	.	1	protein_coding	0	42.3261	278
650	AT1G69240	MES15	Chr1	26028155	26028540	TFL1_WTnSeg_pooled_peak_862	164	.	1	protein_coding	0	16.4431	167
651	AT1G69260	AFP1	Chr1	26036372	26036734	TFL1_WTnSeg_pooled_peak_863	235	.	1	protein_coding	-2171	23.5131	158
652	AT1G69260	AFP1	Chr1	26037367	26037993	TFL1_WTnSeg_pooled_peak_864	119	.	1	protein_coding	-912	11.9447	484
653	AT1G69260	AFP1	Chr1	26038229	26038989	TFL1_WTnSeg_pooled_peak_865	1182	.	1	protein_coding	0	118.255	518
654	AT1G69270	RPK1	Chr1	26042906	26043443	TFL1_WTnSeg_pooled_peak_866	1481	.	1	protein_coding	-166	148.159	257
655	AT1G69295	PDCB4	Chr1	26052881	26053371	TFL1_WTnSeg_pooled_peak_867	639	.	1	protein_coding	-161	63.9778	291
656	AT1G69430	AT1G69430	Chr1	26097401	26097898	TFL1_WTnSeg_pooled_peak_870	691	.	1	protein_coding	0	69.182	204
657	AT1G69460	AT1G69460	Chr1	26113090	26113417	TFL1_WTnSeg_pooled_peak_871	159	.	1	protein_coding	0	15.9717	151
658	AT1G69480;AT1G69485	AT1G69480;AT1G69485	Chr1	26117544	26118469	TFL1_WTnSeg_pooled_peak_872	4992	.	2	protein_coding	0	499.298	448
659	AT1G69485;AT1G69490	AT1G69485;NAP	Chr1	26120690	26121168	TFL1_WTnSeg_pooled_peak_873	418	.	2	protein_coding	-981.0;-912.0	41.861	271
660	AT1G69570	AT1G69570	Chr1	26164202	26165098	TFL1_WTnSeg_pooled_peak_874	2068	.	1	protein_coding	-488	206.86	546
661	AT1G69600	ZFHD1	Chr1	26181608	26182118	TFL1_WTnSeg_pooled_peak_875	676	.	1	protein_coding	-38	67.6818	241
662	AT1G69610	AT1G69610	Chr1	26185022	26185359	TFL1_WTnSeg_pooled_peak_876	123	.	1	protein_coding	-1354	12.3718	153
663	AT1G69640	SBH1	Chr1	26195500	26195982	TFL1_WTnSeg_pooled_peak_877	313	.	1	protein_coding	0	31.3306	279
664	AT1G69800	AT1G69800	Chr1	26276145	26276439	TFL1_WTnSeg_pooled_peak_878	155	.	1	protein_coding	0	15.5048	121
665	AT1G69890	AT1G69890	Chr1	26323486	26323829	TFL1_WTnSeg_pooled_peak_879	197	.	1	protein_coding	0	19.7554	152
666	AT1G69910	AT1G69910	Chr1	26331854	26332269	TFL1_WTnSeg_pooled_peak_880	469	.	1	protein_coding	0	46.9276	206
667	AT1G69960	PP2A	Chr1	26350538	26351035	TFL1_WTnSeg_pooled_peak_881	1044	.	1	protein_coding	0	104.45	202
668	AT1G70000	AT1G70000	Chr1	26363633	26363903	TFL1_WTnSeg_pooled_peak_882	123	.	1	protein_coding	0	12.3435	122
669	AT1G70090	LGT8	Chr1	26400973	26401413	TFL1_WTnSeg_pooled_peak_884	110	.	1	protein_coding	0	11.0887	264
670	AT1G70210;AT1G70209	CYCD1%3B1;AT1G70209	Chr1	26439357	26439805	TFL1_WTnSeg_pooled_peak_885	457	.	2	protein_coding	0	45.7843	219
671	AT1G70220;AT1G70230	AT1G70220;TBL27	Chr1	26449402	26449819	TFL1_WTnSeg_pooled_peak_886	130	.	2	protein_coding	-1345.0;-347.0	13.0339	204
672	AT1G70230	TBL27	Chr1	26451497	26451857	TFL1_WTnSeg_pooled_peak_887	208	.	1	protein_coding	0	20.8913	179
673	AT1G70280	AT1G70280	Chr1	26469364	26469806	TFL1_WTnSeg_pooled_peak_888	553	.	1	protein_coding	-561	55.3501	212
674	AT1G70290	TPS8	Chr1	26476322	26476638	TFL1_WTnSeg_pooled_peak_889	102	.	1	protein_coding	-1490	10.2864	155
675	AT1G70370	PG2	Chr1	26512836	26513376	TFL1_WTnSeg_pooled_peak_891	1262	.	1	protein_coding	0	126.223	290
676	AT1G70370	PG2	Chr1	26517560	26517979	TFL1_WTnSeg_pooled_peak_892	477	.	1	protein_coding	-2306	47.7857	207
677	AT1G70420;AT1G70430	AT1G70420;AT1G70430	Chr1	26541314	26541700	TFL1_WTnSeg_pooled_peak_894	164	.	2	protein_coding	-497.0;-3489.0	16.4431	165
678	AT1G70480	AT1G70480	Chr1	26561453	26562145	TFL1_WTnSeg_pooled_peak_895	1739	.	1	protein_coding	0	173.935	379
679	AT1G70510	KNAT2	Chr1	26580971	26581321	TFL1_WTnSeg_pooled_peak_896	380	.	1	protein_coding	0	38.0507	206
680	AT1G70550	AT1G70550	Chr1	26598550	26599045	TFL1_WTnSeg_pooled_peak_897	1137	.	1	protein_coding	0	113.767	278
681	AT1G70590	AT1G70590	Chr1	26617921	26618509	TFL1_WTnSeg_pooled_peak_898	907	.	1	protein_coding	0	90.7654	278
682	AT1G70640	AT1G70640	Chr1	26636844	26637821	TFL1_WTnSeg_pooled_peak_900	854	.	1	protein_coding	0	85.4906	302
683	AT1G70710	GH9B1	Chr1	26662934	26663646	TFL1_WTnSeg_pooled_peak_901	661	.	1	protein_coding	0	66.1936	450
684	AT1G70730	PGM2	Chr1	26668411	26668724	TFL1_WTnSeg_pooled_peak_902	123	.	1	protein_coding	0	12.3718	174
685	AT1G70730	PGM2	Chr1	26672690	26673017	TFL1_WTnSeg_pooled_peak_903	269	.	1	protein_coding	0	26.9798	116
686	AT1G70750;AT1G70760	AT1G70750;NdhL	Chr1	26683822	26684147	TFL1_WTnSeg_pooled_peak_904	169	.	2	protein_coding	-468.0;-3055.0	16.9193	164
687	AT1G70760	NdhL	Chr1	26686962	26687332	TFL1_WTnSeg_pooled_peak_905	187	.	1	protein_coding	0	18.7927	178
688	AT1G70880	AT1G70880	Chr1	26722394	26722893	TFL1_WTnSeg_pooled_peak_907	610	.	1	protein_coding	0	61.0607	242
689	AT1G70940	PIN3	Chr1	26744646	26745200	TFL1_WTnSeg_pooled_peak_909	791	.	1	protein_coding	0	79.159	218
690	AT1G71000;AT1G09213	AT1G71000;AT1G09213	Chr1	26770189	26770577	TFL1_WTnSeg_pooled_peak_911	404	.	2	protein_coding;miRNA	-13.0;-2056.0	40.4178	208
691	AT1G71002	MIR858A	Chr1	26773819	26774202	TFL1_WTnSeg_pooled_peak_912	219	.	1	miRNA	-95	21.927	198
692	AT1G71020	AT1G71020	Chr1	26792876	26793435	TFL1_WTnSeg_pooled_peak_913	553	.	1	protein_coding	0	55.3501	353
693	AT1G71080	AT1G71080	Chr1	26811686	26812145	TFL1_WTnSeg_pooled_peak_915	546	.	1	protein_coding	0	54.6487	220
694	AT1G71220	EBS1	Chr1	26851879	26852162	TFL1_WTnSeg_pooled_peak_916	141	.	1	protein_coding	0	14.1315	121
695	AT1G71340	GDPD4	Chr1	26887419	26887880	TFL1_WTnSeg_pooled_peak_917	368	.	1	protein_coding	0	36.8072	185
696	AT1G71350	AT1G71350	Chr1	26890969	26891590	TFL1_WTnSeg_pooled_peak_918	1500	.	1	protein_coding	0	150.031	354
697	AT1G71360	AT1G71360	Chr1	26895954	26896401	TFL1_WTnSeg_pooled_peak_919	574	.	1	protein_coding	-1099	57.4722	233
698	AT1G71520	AT1G71520	Chr1	26938253	26938649	TFL1_WTnSeg_pooled_peak_920	102	.	1	protein_coding	0	10.2864	181
699	AT1G71695	AT1G71695	Chr1	26960072	26960432	TFL1_WTnSeg_pooled_peak_921	380	.	1	protein_coding	-3655	38.0507	150
700	AT1G71695	AT1G71695	Chr1	26966185	26966499	TFL1_WTnSeg_pooled_peak_922	196	.	1	protein_coding	0	19.6717	160
701	AT1G71710	AT1G71710	Chr1	26980937	26981368	TFL1_WTnSeg_pooled_peak_923	676	.	1	protein_coding	0	67.6818	221
702	AT1G71820	SEC6	Chr1	27009446	27009806	TFL1_WTnSeg_pooled_peak_924	136	.	1	protein_coding	0	13.6841	160
703	AT1G71840	AT1G71840	Chr1	27022181	27022521	TFL1_WTnSeg_pooled_peak_925	192	.	1	protein_coding	0	19.2567	191
704	AT1G71870	AT1G71870	Chr1	27036838	27037118	TFL1_WTnSeg_pooled_peak_926	123	.	1	protein_coding	-1657	12.3718	134
705	AT1G71880	SUC1	Chr1	27053649	27054332	TFL1_WTnSeg_pooled_peak_927	1907	.	1	protein_coding	0	190.708	357
706	AT1G71890	SUC5	Chr1	27058008	27058637	TFL1_WTnSeg_pooled_peak_928	1927	.	1	protein_coding	0	192.707	281
707	AT1G71930	VND7	Chr1	27073496	27073868	TFL1_WTnSeg_pooled_peak_929	161	.	1	protein_coding	-834	16.1801	193
708	AT1G71960	ABCG25	Chr1	27087981	27088645	TFL1_WTnSeg_pooled_peak_930	2150	.	1	protein_coding	0	215.065	369
709	AT1G71960;AT1G71970	ABCG25;AT1G71970	Chr1	27090437	27090877	TFL1_WTnSeg_pooled_peak_931	632	.	2	protein_coding	-2190.0;-2016.0	63.2447	235
710	AT1G72020;AT1G72030	AT1G72020;AT1G72030	Chr1	27110488	27110846	TFL1_WTnSeg_pooled_peak_932	164	.	2	protein_coding	0	16.4431	163
711	AT1G72090;AT1G72100	AT1G72090;AT1G72100	Chr1	27126890	27127270	TFL1_WTnSeg_pooled_peak_933	310	.	2	protein_coding	0	31.0895	197
712	AT1G72180	AT1G72180	Chr1	27163914	27164268	TFL1_WTnSeg_pooled_peak_934	188	.	1	protein_coding	0	18.8701	179
713	AT1G72200	AT1G72200	Chr1	27169852	27170925	TFL1_WTnSeg_pooled_peak_935	1778	.	1	protein_coding	0	177.847	796
714	AT1G72250	AT1G72250	Chr1	27192327	27192855	TFL1_WTnSeg_pooled_peak_938	826	.	1	protein_coding	0	82.6585	292
715	AT1G72450;AT1G72460	JAZ6;AT1G72460	Chr1	27276691	27277356	TFL1_WTnSeg_pooled_peak_939	1117	.	2	protein_coding	-130.0;-1985.0	111.729	385
716	AT1G72500	AT1G72500	Chr1	27298589	27298903	TFL1_WTnSeg_pooled_peak_940	208	.	1	protein_coding	0	20.8913	172
717	AT1G72510	AT1G72510	Chr1	27302237	27303482	TFL1_WTnSeg_pooled_peak_941	706	.	1	protein_coding	0	70.6902	1006
718	AT1G72645;AT1G72650	AT1G72645;TRFL6	Chr1	27349165	27349541	TFL1_WTnSeg_pooled_peak_942	198	.	2	protein_coding	0	19.8712	207
719	AT1G72710	CKL2	Chr1	27373233	27373499	TFL1_WTnSeg_pooled_peak_943	123	.	1	protein_coding	0	12.3718	116
720	AT1G72770	HAB1	Chr1	27389490	27390088	TFL1_WTnSeg_pooled_peak_945	464	.	1	protein_coding	0	46.4483	369
721	AT1G72810;AT1G72820	AT1G72810;AT1G72820	Chr1	27402019	27402788	TFL1_WTnSeg_pooled_peak_946	2027	.	2	protein_coding	-1546.0;-26.0	202.787	467
722	AT1G72840	AT1G72840	Chr1	27408835	27409266	TFL1_WTnSeg_pooled_peak_947	198	.	1	protein_coding	0	19.8712	195
723	AT1G73060	LPA3	Chr1	27478674	27479205	TFL1_WTnSeg_pooled_peak_949	1230	.	1	protein_coding	0	123.039	272
724	AT1G73120	AT1G73120	Chr1	27497936	27498334	TFL1_WTnSeg_pooled_peak_950	361	.	1	protein_coding	0	36.1887	217
725	AT1G73390;AT1G73400	AT1G73390;AT1G73400	Chr1	27595792	27596547	TFL1_WTnSeg_pooled_peak_951	2626	.	2	protein_coding	-41.0;-1486.0	262.683	389
726	AT1G73470	AT1G73470	Chr1	27627600	27628132	TFL1_WTnSeg_pooled_peak_953	724	.	1	protein_coding	0	72.4389	265
727	AT1G73490	AT1G73490	Chr1	27638422	27638769	TFL1_WTnSeg_pooled_peak_954	128	.	1	protein_coding	-3433	12.8041	184
728	AT1G73570	AT1G73570	Chr1	27650702	27651032	TFL1_WTnSeg_pooled_peak_956	203	.	1	protein_coding	0	20.3802	163
729	AT1G73590	PIN1	Chr1	27656119	27656483	TFL1_WTnSeg_pooled_peak_957	251	.	1	protein_coding	-3190	25.134	184
730	AT1G73660;AT1G73670	AT1G73660;MPK15	Chr1	27699024	27699333	TFL1_WTnSeg_pooled_peak_958	111	.	2	protein_coding	-1653.0;-538.0	11.104	137
731	AT1G73805	SARD1	Chr1	27746418	27746859	TFL1_WTnSeg_pooled_peak_960	546	.	1	protein_coding	0	54.6487	224
732	AT1G73805	SARD1	Chr1	27749302	27749668	TFL1_WTnSeg_pooled_peak_961	214	.	1	protein_coding	-55	21.4069	194
733	AT1G73860;AT1G73870	AT1G73860;BBX16	Chr1	27776907	27777284	TFL1_WTnSeg_pooled_peak_962	198	.	2	protein_coding	-25.0;-1700.0	19.8712	183
734	AT1G73870	BBX16	Chr1	27780056	27780523	TFL1_WTnSeg_pooled_peak_963	319	.	1	protein_coding	0	31.9652	222
735	AT1G73875;AT1G73880	AT1G73875;UGT89B1	Chr1	27784841	27785180	TFL1_WTnSeg_pooled_peak_964	214	.	2	protein_coding	0	21.4069	145
736	AT1G73880	UGT89B1	Chr1	27785698	27786407	TFL1_WTnSeg_pooled_peak_965	1130	.	1	protein_coding	0	113.07	424
737	AT1G73910;AT1G73920	ARP4A;AT1G73920	Chr1	27790515	27791124	TFL1_WTnSeg_pooled_peak_966	911	.	2	protein_coding	0	91.1992	280
738	AT1G74080	MYB122	Chr1	27855478	27855791	TFL1_WTnSeg_pooled_peak_967	188	.	1	protein_coding	0	18.8701	118
739	AT1G74450	AT1G74450	Chr1	27981867	27982667	TFL1_WTnSeg_pooled_peak_971	3492	.	1	protein_coding	0	349.212	357
740	AT1G74500	BS1	Chr1	27999895	28000170	TFL1_WTnSeg_pooled_peak_973	111	.	1	protein_coding	-1075	11.104	149
741	AT1G74560	NRP1	Chr1	28019819	28020378	TFL1_WTnSeg_pooled_peak_974	1253	.	1	protein_coding	0	125.331	292
742	AT1G74710	EDS16	Chr1	28070681	28071122	TFL1_WTnSeg_pooled_peak_975	661	.	1	protein_coding	0	66.1936	217
743	AT1G74780	AT1G74780	Chr1	28095505	28095892	TFL1_WTnSeg_pooled_peak_977	208	.	1	protein_coding	0	20.8913	175
744	AT1G74810	BOR5	Chr1	28107563	28108013	TFL1_WTnSeg_pooled_peak_978	927	.	1	protein_coding	0	92.7793	229
745	AT1G74840	AT1G74840	Chr1	28117228	28117663	TFL1_WTnSeg_pooled_peak_979	404	.	1	protein_coding	0	40.4287	262
746	AT1G74880	NdhO	Chr1	28130977	28131288	TFL1_WTnSeg_pooled_peak_981	164	.	1	protein_coding	0	16.4431	173
747	AT1G74930;AT1G74929	ORA47;AT1G74929	Chr1	28143772	28144660	TFL1_WTnSeg_pooled_peak_982	1623	.	2	protein_coding	0	162.341	263
748	AT1G75010;AT1G75030	ARC3;TLP-3	Chr1	28173763	28174109	TFL1_WTnSeg_pooled_peak_984	256	.	2	protein_coding	-3651.0;-78.0	25.6826	191
749	AT1G75060	AT1G75060	Chr1	28183007	28183866	TFL1_WTnSeg_pooled_peak_985	752	.	1	protein_coding	0	75.2751	587
750	AT1G75090	AT1G75090	Chr1	28189525	28190130	TFL1_WTnSeg_pooled_peak_986	229	.	1	protein_coding	0	22.9457	284
751	AT1G75160	AT1G75160	Chr1	28210977	28211270	TFL1_WTnSeg_pooled_peak_987	119	.	1	protein_coding	0	11.9447	147
752	AT1G75170	AT1G75170	Chr1	28213499	28214009	TFL1_WTnSeg_pooled_peak_988	553	.	1	protein_coding	0	55.3501	188
753	AT1G75180	AT1G75180	Chr1	28218265	28218850	TFL1_WTnSeg_pooled_peak_989	1307	.	1	protein_coding	0	130.713	292
754	AT1G75380	BBD1	Chr1	28284542	28285045	TFL1_WTnSeg_pooled_peak_991	935	.	1	protein_coding	-375	93.5994	234
755	AT1G75390	bZIP44	Chr1	28289945	28290595	TFL1_WTnSeg_pooled_peak_992	1937	.	1	protein_coding	-1103	193.709	326
756	AT1G75440	UBC16	Chr1	28313238	28313666	TFL1_WTnSeg_pooled_peak_993	325	.	1	protein_coding	0	32.5579	204
757	AT1G75450	CKX5	Chr1	28318427	28319208	TFL1_WTnSeg_pooled_peak_995	596	.	1	protein_coding	-53	59.6166	596
758	AT1G75490	AT1G75490	Chr1	28335162	28335487	TFL1_WTnSeg_pooled_peak_996	159	.	1	protein_coding	-15	15.9717	154
759	AT1G75500	WAT1	Chr1	28338278	28338730	TFL1_WTnSeg_pooled_peak_997	567	.	1	protein_coding	0	56.7626	223
760	AT1G75520	SRS5	Chr1	28353836	28354354	TFL1_WTnSeg_pooled_peak_998	815	.	1	protein_coding	-288	81.5163	201
761	AT1G75530	AT1G75530	Chr1	28358263	28358790	TFL1_WTnSeg_pooled_peak_999	658	.	1	protein_coding	-519	65.8745	248
762	AT1G75590	AT1G75590	Chr1	28383063	28383765	TFL1_WTnSeg_pooled_peak_1001	575	.	1	protein_coding	0	57.5631	266
763	AT1G75710	AT1G75710	Chr1	28430119	28430465	TFL1_WTnSeg_pooled_peak_1005	102	.	1	protein_coding	0	10.2864	186
764	AT1G75760	AT1G75760	Chr1	28448337	28448953	TFL1_WTnSeg_pooled_peak_1007	446	.	1	protein_coding	0	44.6615	347
765	AT1G75770	AT1G75770	Chr1	28449506	28450161	TFL1_WTnSeg_pooled_peak_1008	2327	.	1	protein_coding	0	232.77	367
766	AT1G75800	AT1G75800	Chr1	28459400	28459717	TFL1_WTnSeg_pooled_peak_1009	149	.	1	protein_coding	0	14.9505	158
767	AT1G75800	AT1G75800	Chr1	28459934	28460758	TFL1_WTnSeg_pooled_peak_1010	581	.	1	protein_coding	0	58.1844	431
768	AT1G76020;AT1G76030	AT1G76020;VAB1	Chr1	28533505	28533897	TFL1_WTnSeg_pooled_peak_1011	284	.	2	protein_coding	0	28.4779	204
769	AT1G76100	PETE1	Chr1	28554705	28555011	TFL1_WTnSeg_pooled_peak_1012	123	.	1	protein_coding	0	12.3718	163
770	AT1G76180;AT1G76185	ERD14;AT1G76185	Chr1	28588267	28588798	TFL1_WTnSeg_pooled_peak_1014	991	.	2	protein_coding	-337.0;-1527.0	99.1594	238
771	AT1G76290	AT1G76290	Chr1	28625080	28625441	TFL1_WTnSeg_pooled_peak_1015	123	.	1	protein_coding	0	12.3718	196
772	AT1G76360	AT1G76360	Chr1	28643653	28643951	TFL1_WTnSeg_pooled_peak_1016	115	.	1	protein_coding	0	11.5208	142
773	AT1G76400;AT1G76405	AT1G76400;AT1G76405	Chr1	28661482	28662197	TFL1_WTnSeg_pooled_peak_1017	3895	.	2	protein_coding	0	389.595	364
774	AT1G76410	ATL8	Chr1	28668934	28669571	TFL1_WTnSeg_pooled_peak_1018	1018	.	1	protein_coding	0	101.867	363
775	AT1G76430	PHT1%3B9	Chr1	28679232	28679533	TFL1_WTnSeg_pooled_peak_1020	150	.	1	protein_coding	0	15.0428	166
776	AT1G76440	AT1G76440	Chr1	28683564	28684098	TFL1_WTnSeg_pooled_peak_1021	663	.	1	protein_coding	0	66.3516	263
777	AT1G76560;AT1G76570	CP12-3;AT1G76570	Chr1	28728808	28729154	TFL1_WTnSeg_pooled_peak_1023	208	.	2	protein_coding	0	20.8913	189
778	AT1G76590	AT1G76590	Chr1	28739892	28740354	TFL1_WTnSeg_pooled_peak_1024	498	.	1	protein_coding	-186	49.8154	262
779	AT1G76620	AT1G76620	Chr1	28754027	28754372	TFL1_WTnSeg_pooled_peak_1026	169	.	1	protein_coding	-2149	16.9404	164
780	AT1G76620	AT1G76620	Chr1	28755535	28755953	TFL1_WTnSeg_pooled_peak_1027	178	.	1	protein_coding	-568	17.8619	247
781	AT1G76670	AT1G76670	Chr1	28774833	28775137	TFL1_WTnSeg_pooled_peak_1029	115	.	1	protein_coding	0	11.5073	144
782	AT1G76890;AT1G76900	GT2;TLP1	Chr1	28878062	28878380	TFL1_WTnSeg_pooled_peak_1030	155	.	2	protein_coding	-2628.0;-3159.0	15.5048	148
783	AT1G77000	SKP2B	Chr1	28939949	28940535	TFL1_WTnSeg_pooled_peak_1031	1262	.	1	protein_coding	0	126.223	262
784	AT1G77090	AT1G77090	Chr1	28961777	28962157	TFL1_WTnSeg_pooled_peak_1032	132	.	1	protein_coding	0	13.2416	207
785	AT1G77090	AT1G77090	Chr1	28963763	28964047	TFL1_WTnSeg_pooled_peak_1033	111	.	1	protein_coding	-1790	11.104	170
786	AT1G77120	ADH1	Chr1	28975028	28975592	TFL1_WTnSeg_pooled_peak_1034	661	.	1	protein_coding	0	66.1936	218
787	AT1G77250;AT1G77260	AT1G77250;AT1G77260	Chr1	29023348	29023779	TFL1_WTnSeg_pooled_peak_1035	370	.	2	protein_coding	0	37.0224	202
788	AT1G77280;AT1G77290	AT1G77280;AT1G77290	Chr1	29035346	29035964	TFL1_WTnSeg_pooled_peak_1036	1147	.	2	protein_coding	-525.0;-2402.0	114.759	250
789	AT1G77290	AT1G77290	Chr1	29038018	29038510	TFL1_WTnSeg_pooled_peak_1037	760	.	1	protein_coding	0	76.0467	265
790	AT1G77360;AT1G77370	APPR6;AT1G77370	Chr1	29073481	29074091	TFL1_WTnSeg_pooled_peak_1038	791	.	2	protein_coding	0	79.1827	289
791	AT1G77390;AT1G77400	CYCA1%3B2;AT1G77400	Chr1	29085126	29085456	TFL1_WTnSeg_pooled_peak_1039	123	.	2	protein_coding	-842.0;-119.0	12.3718	144
792	AT1G77450	NAC032	Chr1	29098675	29099269	TFL1_WTnSeg_pooled_peak_1040	567	.	1	protein_coding	-570	56.7626	353
793	AT1G77450	NAC032	Chr1	29099366	29100204	TFL1_WTnSeg_pooled_peak_1041	2923	.	1	protein_coding	0	292.347	431
794	AT1G77450	NAC032	Chr1	29100485	29101118	TFL1_WTnSeg_pooled_peak_1042	532	.	1	protein_coding	0	53.2472	269
795	AT1G77480;AT1G77490	AT1G77480;TAPX	Chr1	29117306	29118030	TFL1_WTnSeg_pooled_peak_1043	841	.	2	protein_coding	0	84.1172	323
796	AT1G77510	PDIL1-2	Chr1	29126343	29126814	TFL1_WTnSeg_pooled_peak_1044	862	.	1	protein_coding	0	86.2917	258
797	AT1G77740	PIP5K2	Chr1	29217622	29218254	TFL1_WTnSeg_pooled_peak_1048	1126	.	1	protein_coding	-2095	112.678	313
798	AT1G77765	AT1G77765	Chr1	29244812	29245219	TFL1_WTnSeg_pooled_peak_1050	159	.	1	protein_coding	0	15.9717	140
799	AT1G77780	AT1G77780	Chr1	29248695	29249083	TFL1_WTnSeg_pooled_peak_1051	235	.	1	protein_coding	0	23.5633	206
800	AT1G77800	AT1G77800	Chr1	29253078	29253458	TFL1_WTnSeg_pooled_peak_1052	198	.	1	protein_coding	0	19.8712	187
801	AT1G77830	AT1G77830	Chr1	29267022	29267370	TFL1_WTnSeg_pooled_peak_1053	198	.	1	protein_coding	0	19.8712	163
802	AT1G77855	AT1G77855	Chr1	29277979	29278324	TFL1_WTnSeg_pooled_peak_1054	159	.	1	protein_coding	0	15.9717	161
803	AT1G77940;AT1G77950	AT1G77940;AGL67	Chr1	29305968	29306333	TFL1_WTnSeg_pooled_peak_1055	232	.	2	protein_coding	-558.0;-491.0	23.2244	185
804	AT1G77950	AGL67	Chr1	29309040	29309467	TFL1_WTnSeg_pooled_peak_1056	691	.	1	protein_coding	0	69.182	230
805	AT1G77980	AGL66	Chr1	29315640	29316059	TFL1_WTnSeg_pooled_peak_1057	307	.	1	protein_coding	0	30.7902	199
806	AT1G78000	SULTR1%3B2	Chr1	29329158	29329665	TFL1_WTnSeg_pooled_peak_1058	511	.	1	protein_coding	0	51.1822	258
807	AT1G78020	AT1G78020	Chr1	29338412	29338762	TFL1_WTnSeg_pooled_peak_1059	188	.	1	protein_coding	0	18.8701	160
808	AT1G78040	AT1G78040	Chr1	29345564	29346022	TFL1_WTnSeg_pooled_peak_1060	251	.	1	protein_coding	0	25.134	210
809	AT1G78060;AT1G78070	AT1G78060;AT1G78070	Chr1	29353868	29354532	TFL1_WTnSeg_pooled_peak_1061	1495	.	2	protein_coding	-923.0;-412.0	149.591	266
810	AT1G78080	RAP2.4	Chr1	29359359	29360110	TFL1_WTnSeg_pooled_peak_1062	1947	.	1	protein_coding	-3962	194.714	397
811	AT1G78080	RAP2.4	Chr1	29362845	29363381	TFL1_WTnSeg_pooled_peak_1063	1017	.	1	protein_coding	-691	101.714	262
812	AT1G78090	TPPB	Chr1	29370363	29370744	TFL1_WTnSeg_pooled_peak_1064	267	.	1	protein_coding	-3059	26.7923	197
813	AT1G78100	AUF1	Chr1	29383981	29384299	TFL1_WTnSeg_pooled_peak_1065	128	.	1	protein_coding	-3373	12.8041	153
814	AT1G78150	AT1G78150	Chr1	29404466	29405139	TFL1_WTnSeg_pooled_peak_1066	791	.	1	protein_coding	0	79.159	319
815	AT1G78172	AT1G78172	Chr1	29415218	29415803	TFL1_WTnSeg_pooled_peak_1067	935	.	1	protein_coding	0	93.5994	233
816	AT1G78210	AT1G78210	Chr1	29423330	29424013	TFL1_WTnSeg_pooled_peak_1068	895	.	1	protein_coding	0	89.518	272
817	AT1G78220;AT1G78230	GRF13;AT1G78230	Chr1	29429152	29429587	TFL1_WTnSeg_pooled_peak_1069	451	.	2	protein_coding	-1972.0;-465.0	45.1232	219
818	AT1G78260	AT1G78260	Chr1	29444099	29444615	TFL1_WTnSeg_pooled_peak_1070	504	.	1	protein_coding	-2246	50.4974	292
819	AT1G78390	NCED9	Chr1	29492715	29493101	TFL1_WTnSeg_pooled_peak_1072	141	.	1	protein_coding	0	14.1315	184
820	AT1G78440	ATGA2OX1	Chr1	29516091	29516445	TFL1_WTnSeg_pooled_peak_1073	256	.	1	protein_coding	-2992	25.6826	162
821	AT1G78510	SPS1	Chr1	29537319	29537727	TFL1_WTnSeg_pooled_peak_1074	307	.	1	protein_coding	0	30.7902	217
822	AT1G78610;AT1G78630	MSL6;emb1473	Chr1	29572890	29573282	TFL1_WTnSeg_pooled_peak_1076	290	.	2	protein_coding	-319.0;-2524.0	29.0536	215
823	AT1G78710	TBL42	Chr1	29601845	29602467	TFL1_WTnSeg_pooled_peak_1077	1710	.	1	protein_coding	0	171.017	331
824	AT1G78850	AT1G78850	Chr1	29643902	29644553	TFL1_WTnSeg_pooled_peak_1078	122	.	1	protein_coding	-368	12.2013	442
825	AT1G78915;AT1G78920	AT1G78915;VP2	Chr1	29671191	29671703	TFL1_WTnSeg_pooled_peak_1080	815	.	2	protein_coding	0	81.5163	232
826	AT1G78995;AT1G79000	AT1G78995;HAC1	Chr1	29715849	29716474	TFL1_WTnSeg_pooled_peak_1081	1151	.	2	protein_coding	0	115.125	325
827	AT1G79040	PSBR	Chr1	29735639	29736284	TFL1_WTnSeg_pooled_peak_1082	1528	.	1	protein_coding	0	152.849	319
828	AT1G79110	BRG2	Chr1	29758077	29758699	TFL1_WTnSeg_pooled_peak_1083	977	.	1	protein_coding	-331	97.7331	252
829	AT1G79150;AT1G79170	AT1G79150;AT1G79170	Chr1	29778076	29778595	TFL1_WTnSeg_pooled_peak_1085	617	.	2	protein_coding	-61.0;-3678.0	61.7863	278
830	AT1G79270	ECT8	Chr1	29815592	29815906	TFL1_WTnSeg_pooled_peak_1088	150	.	1	protein_coding	0	15.0428	190
831	AT1G79350	EMB1135	Chr1	29853361	29853712	TFL1_WTnSeg_pooled_peak_1090	246	.	1	protein_coding	0	24.6126	188
832	AT1G79360;AT1G79370	OCT2;CYP79C1	Chr1	29857002	29857606	TFL1_WTnSeg_pooled_peak_1091	1519	.	2	protein_coding	-1131.0;-328.0	151.93	352
833	AT1G79410	2005-10-01	Chr1	29869226	29869556	TFL1_WTnSeg_pooled_peak_1092	129	.	1	protein_coding	0	12.9395	190
834	AT1G79440;AT1G79450	ALDH5F1;ALIS5	Chr1	29887166	29887763	TFL1_WTnSeg_pooled_peak_1093	1758	.	2	protein_coding	0	175.888	318
835	AT1G79520	AT1G79520	Chr1	29914719	29915178	TFL1_WTnSeg_pooled_peak_1094	870	.	1	protein_coding	0	87.0948	243
836	AT1G79530	GAPCP-1	Chr1	29919411	29919903	TFL1_WTnSeg_pooled_peak_1095	188	.	1	protein_coding	-4	18.8701	217
837	AT1G79630;AT1G79640	AT1G79630;AT1G79640	Chr1	29965528	29966355	TFL1_WTnSeg_pooled_peak_1096	1977	.	2	protein_coding	0	197.73	337
838	AT1G79770	AT1G79770	Chr1	30015033	30015568	TFL1_WTnSeg_pooled_peak_1097	956	.	1	protein_coding	0	95.6637	259
839	AT1G80110	PP2-B11	Chr1	30135052	30135472	TFL1_WTnSeg_pooled_peak_1100	214	.	1	protein_coding	0	21.438	186
840	AT1G80120	AT1G80120	Chr1	30138693	30139283	TFL1_WTnSeg_pooled_peak_1101	1450	.	1	protein_coding	0	145.052	316
841	AT1G80240	DGR1	Chr1	30171424	30171848	TFL1_WTnSeg_pooled_peak_1103	581	.	1	protein_coding	0	58.1844	206
842	AT1G80280;AT1G80300	AT1G80280;NTT1	Chr1	30189889	30190472	TFL1_WTnSeg_pooled_peak_1104	977	.	2	protein_coding	-3174.0;-1066.0	97.7331	232
843	AT1G80440	AT1G80440	Chr1	30241858	30242627	TFL1_WTnSeg_pooled_peak_1106	519	.	1	protein_coding	0	51.9048	385
844	AT1G80460	NHO1	Chr1	30249062	30249647	TFL1_WTnSeg_pooled_peak_1107	1556	.	1	protein_coding	0	155.681	297
845	AT1G80480;AT1G80490	PTAC17;TPR1	Chr1	30260625	30261092	TFL1_WTnSeg_pooled_peak_1108	1316	.	2	protein_coding	0	131.616	207
846	AT1G80530	AT1G80530	Chr1	30280862	30281265	TFL1_WTnSeg_pooled_peak_1109	284	.	1	protein_coding	-504	28.4825	210
847	AT1G80560;AT1G80570	IMD2;AT1G80570	Chr1	30290161	30290502	TFL1_WTnSeg_pooled_peak_1110	128	.	2	protein_coding	0	12.8041	162
848	AT1G80610	AT1G80610	Chr1	30304033	30304315	TFL1_WTnSeg_pooled_peak_1111	178	.	1	protein_coding	0	17.8864	129
849	AT1G80630	AT1G80630	Chr1	30310565	30310888	TFL1_WTnSeg_pooled_peak_1112	128	.	1	protein_coding	0	12.8041	135
850	AT1G80660;AT1G80670	HA9;RAE1	Chr1	30320110	30320561	TFL1_WTnSeg_pooled_peak_1113	377	.	2	protein_coding	0	37.7296	231
851	AT1G80850	AT1G80850	Chr1	30387539	30387939	TFL1_WTnSeg_pooled_peak_1115	530	.	1	protein_coding	0	53.0942	199
852	AT1G80920	J8	Chr1	30403764	30404089	TFL1_WTnSeg_pooled_peak_1116	193	.	1	protein_coding	0	19.399	176
853	AT2G01275;AT2G01280	AT2G01275;MEE65	Chr2	144735	145132	TFL1_WTnSeg_pooled_peak_1117	386	.	2	protein_coding	-212.0;-544.0	38.6773	197
854	AT2G01420	PIN4	Chr2	183058	183793	TFL1_WTnSeg_pooled_peak_1119	1165	.	1	protein_coding	0	116.502	421
855	AT2G01430	HB17	Chr2	190350	190851	TFL1_WTnSeg_pooled_peak_1120	1244	.	1	protein_coding	0	124.44	253
856	AT2G01480;AT2G01490	AT2G01480;PAHX	Chr2	220964	221333	TFL1_WTnSeg_pooled_peak_1121	361	.	2	protein_coding	0	36.1887	167
857	AT2G01570	RGA1	Chr2	258966	259355	TFL1_WTnSeg_pooled_peak_1123	319	.	1	protein_coding	-1399	31.9652	214
858	AT2G01570	RGA1	Chr2	261242	262259	TFL1_WTnSeg_pooled_peak_1124	1370	.	1	protein_coding	-3675	137.07	755
859	AT2G01670	NUDT17	Chr2	296216	297040	TFL1_WTnSeg_pooled_peak_1126	507	.	1	protein_coding	0	50.7726	253
860	AT2G01850	EXGT-A3	Chr2	383322	383802	TFL1_WTnSeg_pooled_peak_1127	251	.	1	protein_coding	-1369	25.134	334
861	AT2G01860	EMB975	Chr2	387717	388047	TFL1_WTnSeg_pooled_peak_1128	155	.	1	protein_coding	-8	15.5048	186
862	AT2G01900	AT2G01900	Chr2	403548	403953	TFL1_WTnSeg_pooled_peak_1129	337	.	1	protein_coding	-1809	33.7556	199
863	AT2G01918	PQL3	Chr2	425592	425996	TFL1_WTnSeg_pooled_peak_1131	625	.	1	protein_coding	0	62.5142	195
864	AT2G01960	TET14	Chr2	450095	450435	TFL1_WTnSeg_pooled_peak_1132	236	.	1	protein_coding	0	23.643	166
865	AT2G02160;AT2G02170	AT2G02160;AT2G02170	Chr2	555904	556455	TFL1_WTnSeg_pooled_peak_1134	1112	.	2	protein_coding	0	111.292	297
866	AT2G02180	TOM3	Chr2	560542	560905	TFL1_WTnSeg_pooled_peak_1135	501	.	1	protein_coding	0	50.1421	193
867	AT2G02400	AT2G02400	Chr2	632012	632399	TFL1_WTnSeg_pooled_peak_1137	438	.	1	protein_coding	0	43.8083	194
868	AT2G02540	HB21	Chr2	682635	683031	TFL1_WTnSeg_pooled_peak_1138	471	.	1	protein_coding	-594	47.1155	210
869	AT2G02710;AT2G02720	PLPB;AT2G02720	Chr2	761759	762139	TFL1_WTnSeg_pooled_peak_1139	251	.	2	protein_coding	-696.0;-788.0	25.134	134
870	AT2G02800;AT2G02810	APK2B;UTR1	Chr2	799597	800217	TFL1_WTnSeg_pooled_peak_1140	284	.	2	protein_coding	-7.0;-1310.0	28.4825	478
871	AT2G02810	UTR1	Chr2	801232	801746	TFL1_WTnSeg_pooled_peak_1141	1316	.	1	protein_coding	0	131.616	245
872	AT2G02930	GSTF3	Chr2	851230	851601	TFL1_WTnSeg_pooled_peak_1143	224	.	1	protein_coding	0	22.4964	176
873	AT2G02930	GSTF3	Chr2	852961	853358	TFL1_WTnSeg_pooled_peak_1144	654	.	1	protein_coding	-641	65.4529	195
874	AT2G03000	AT2G03000	Chr2	876410	876725	TFL1_WTnSeg_pooled_peak_1145	164	.	1	protein_coding	0	16.4431	149
875	AT2G03070	MED8	Chr2	908766	909311	TFL1_WTnSeg_pooled_peak_1146	1623	.	1	protein_coding	0	162.341	267
876	AT2G03340	WRKY3	Chr2	1017984	1018395	TFL1_WTnSeg_pooled_peak_1147	574	.	1	protein_coding	-763	57.4722	201
877	AT2G03690	AT2G03690	Chr2	1123947	1124661	TFL1_WTnSeg_pooled_peak_1149	2537	.	1	protein_coding	-681	253.779	343
878	AT2G03730	ACR5	Chr2	1137163	1137686	TFL1_WTnSeg_pooled_peak_1150	1481	.	1	protein_coding	0	148.159	216
879	AT2G03740	AT2G03740	Chr2	1143908	1144243	TFL1_WTnSeg_pooled_peak_1151	259	.	1	protein_coding	0	25.906	176
880	AT2G03810	AT2G03810	Chr2	1159785	1160246	TFL1_WTnSeg_pooled_peak_1152	676	.	1	protein_coding	-701	67.6818	248
881	AT2G03820;AT2G03821	NMD3;AT2G03821	Chr2	1166880	1167320	TFL1_WTnSeg_pooled_peak_1153	471	.	2	protein_coding	0	47.1155	229
882	AT2G03890	PI4K GAMMA 7	Chr2	1184351	1184699	TFL1_WTnSeg_pooled_peak_1154	313	.	1	protein_coding	-759	31.3757	161
883	AT2G03890	PI4K GAMMA 7	Chr2	1185205	1185585	TFL1_WTnSeg_pooled_peak_1155	284	.	1	protein_coding	0	28.4825	189
884	AT2G03980	AT2G03980	Chr2	1261879	1262197	TFL1_WTnSeg_pooled_peak_1156	155	.	1	protein_coding	0	15.5048	163
885	AT2G04340;AT2G04350	AT2G04340;LACS8	Chr2	1515441	1516036	TFL1_WTnSeg_pooled_peak_1159	815	.	2	protein_coding	0	81.5163	266
886	AT2G04550	IBR5	Chr2	1588136	1588507	TFL1_WTnSeg_pooled_peak_1160	504	.	1	protein_coding	0	50.4974	168
887	AT2G05070	LHCB2.2	Chr2	1800332	1800746	TFL1_WTnSeg_pooled_peak_1161	418	.	1	protein_coding	0	41.861	215
888	AT2G05100	LHCB2.1	Chr2	1824318	1824782	TFL1_WTnSeg_pooled_peak_1162	791	.	1	protein_coding	0	79.159	239
889	AT2G05160	AT2G05160	Chr2	1862007	1862407	TFL1_WTnSeg_pooled_peak_1163	256	.	1	protein_coding	0	25.6826	198
890	AT2G05310	AT2G05310	Chr2	1934067	1934390	TFL1_WTnSeg_pooled_peak_1164	203	.	1	protein_coding	0	20.3802	158
891	AT2G05620	PGR5	Chr2	2080362	2080725	TFL1_WTnSeg_pooled_peak_1165	142	.	1	protein_coding	0	14.2526	177
892	AT2G06025	AT2G06025	Chr2	2349913	2350240	TFL1_WTnSeg_pooled_peak_1167	224	.	1	protein_coding	0	22.4513	166
893	AT2G06990;AT2G07000	HEN2;AT2G07000	Chr2	2901693	2902223	TFL1_WTnSeg_pooled_peak_1169	706	.	2	protein_coding	0	70.6979	264
894	AT2G11890	AT2G11890	Chr2	4799509	4799829	TFL1_WTnSeg_pooled_peak_1172	102	.	1	protein_coding	-2954	10.2864	127
895	AT2G13360	AGT	Chr2	5541226	5541592	TFL1_WTnSeg_pooled_peak_1174	240	.	1	protein_coding	0	24.0493	205
896	AT2G13680	CALS5	Chr2	5694059	5694612	TFL1_WTnSeg_pooled_peak_1175	1788	.	1	protein_coding	0	178.829	254
897	AT2G14170	ALDH6B2	Chr2	5981474	5982023	TFL1_WTnSeg_pooled_peak_1176	1019	.	1	protein_coding	0	101.917	358
898	AT2G14210	AGL44	Chr2	6017971	6018693	TFL1_WTnSeg_pooled_peak_1177	1581	.	1	protein_coding	0	158.113	297
899	AT2G14247	AT2G14247	Chr2	6034368	6034760	TFL1_WTnSeg_pooled_peak_1178	617	.	1	protein_coding	0	61.7863	188
900	AT2G14260	PIP	Chr2	6043671	6044110	TFL1_WTnSeg_pooled_peak_1179	617	.	1	protein_coding	0	61.7863	223
901	AT2G14510	AT2G14510	Chr2	6175806	6176126	TFL1_WTnSeg_pooled_peak_1180	123	.	1	protein_coding	-712	12.3718	135
902	AT2G14520	AT2G14520	Chr2	6184779	6185098	TFL1_WTnSeg_pooled_peak_1181	198	.	1	protein_coding	0	19.8712	163
903	AT2G14560	LURP1	Chr2	6214259	6214633	TFL1_WTnSeg_pooled_peak_1182	108	.	1	protein_coding	0	10.844	207
904	AT2G14860	AT2G14860	Chr2	6392623	6393031	TFL1_WTnSeg_pooled_peak_1183	468	.	1	protein_coding	-2956	46.8836	206
905	AT2G14890	AGP9	Chr2	6399293	6399652	TFL1_WTnSeg_pooled_peak_1184	219	.	1	protein_coding	0	21.927	192
906	AT2G14890	AGP9	Chr2	6400260	6400780	TFL1_WTnSeg_pooled_peak_1185	712	.	1	protein_coding	0	71.2107	202
907	AT2G15350	FUT10	Chr2	6689881	6690438	TFL1_WTnSeg_pooled_peak_1186	1768	.	1	protein_coding	-63	176.866	275
908	AT2G15390;AT2G15400	FUT4;NRPE3B	Chr2	6711633	6711993	TFL1_WTnSeg_pooled_peak_1187	386	.	2	protein_coding	-478.0;-902.0	38.6773	180
909	AT2G15695	AT2G15695	Chr2	6836344	6836758	TFL1_WTnSeg_pooled_peak_1190	395	.	1	protein_coding	0	39.5603	197
910	AT2G15960	AT2G15960	Chr2	6946624	6946925	TFL1_WTnSeg_pooled_peak_1192	188	.	1	protein_coding	-171	18.8701	136
911	AT2G15970	COR413-PM1	Chr2	6949591	6950402	TFL1_WTnSeg_pooled_peak_1193	2462	.	1	protein_coding	0	246.269	426
912	AT2G16250	AT2G16250	Chr2	7044607	7044977	TFL1_WTnSeg_pooled_peak_1195	246	.	1	protein_coding	-1254	24.6478	178
913	AT2G16600	ROC3	Chr2	7200512	7200987	TFL1_WTnSeg_pooled_peak_1197	823	.	1	protein_coding	0	82.3502	217
914	AT2G16720	MYB7	Chr2	7258659	7259049	TFL1_WTnSeg_pooled_peak_1198	267	.	1	protein_coding	-1829	26.7923	169
915	AT2G17120	LYM2	Chr2	7458892	7459359	TFL1_WTnSeg_pooled_peak_1199	159	.	1	protein_coding	0	15.9717	142
916	AT2G17560;AT2G17570	HMGB4;cPT1	Chr2	7643646	7644015	TFL1_WTnSeg_pooled_peak_1200	240	.	2	protein_coding	0	24.0493	184
917	AT2G17680	AT2G17680	Chr2	7678685	7679022	TFL1_WTnSeg_pooled_peak_1201	203	.	1	protein_coding	0	20.3802	151
918	AT2G17700	STY8	Chr2	7689337	7689684	TFL1_WTnSeg_pooled_peak_1202	203	.	1	protein_coding	0	20.3802	182
919	AT2G17770	BZIP27	Chr2	7720813	7721229	TFL1_WTnSeg_pooled_peak_1203	393	.	1	protein_coding	-1596	39.3072	208
920	AT2G17860	AT2G17860	Chr2	7762216	7762574	TFL1_WTnSeg_pooled_peak_1204	105	.	1	protein_coding	0	10.5022	185
921	AT2G17870	CSP3	Chr2	7765134	7765472	TFL1_WTnSeg_pooled_peak_1205	203	.	1	protein_coding	0	20.3802	173
922	AT2G17940	AT2G17940	Chr2	7803475	7803813	TFL1_WTnSeg_pooled_peak_1206	108	.	1	protein_coding	0	10.8596	191
923	AT2G17950	WUS	Chr2	7810427	7810697	TFL1_WTnSeg_pooled_peak_1207	101	.	1	protein_coding	0	10.1801	147
924	AT2G17970;AT2G17972	AT2G17970;AT2G17972	Chr2	7821223	7821839	TFL1_WTnSeg_pooled_peak_1208	1877	.	2	protein_coding	0	187.719	288
925	AT2G17990;AT2G18000	AT2G17990;TAF14	Chr2	7828613	7829091	TFL1_WTnSeg_pooled_peak_1209	393	.	2	protein_coding	0	39.3072	304
926	AT2G18010	AT2G18010	Chr2	7831328	7832020	TFL1_WTnSeg_pooled_peak_1210	2702	.	1	protein_coding	-1762	270.299	345
927	AT2G18050	HIS1-3	Chr2	7845708	7846207	TFL1_WTnSeg_pooled_peak_1212	464	.	1	protein_coding	0	46.4483	209
928	AT2G18120	SRS4	Chr2	7877915	7878264	TFL1_WTnSeg_pooled_peak_1213	245	.	1	protein_coding	0	24.5896	165
929	AT2G18140	AT2G18140	Chr2	7890140	7890642	TFL1_WTnSeg_pooled_peak_1214	1173	.	1	protein_coding	-1263	117.378	201
930	AT2G18170	MPK7	Chr2	7910054	7910661	TFL1_WTnSeg_pooled_peak_1215	1435	.	1	protein_coding	-15	143.512	268
931	AT2G18240	AT2G18240	Chr2	7934418	7935512	TFL1_WTnSeg_pooled_peak_1217	1200	.	1	protein_coding	0	120.013	798
932	AT2G18330;AT2G18340	AT2G18330;AT2G18340	Chr2	7968944	7969583	TFL1_WTnSeg_pooled_peak_1218	1165	.	2	protein_coding	0	116.502	255
933	AT2G18350	HB24	Chr2	7971258	7971725	TFL1_WTnSeg_pooled_peak_1219	355	.	1	protein_coding	0	35.5754	191
934	AT2G18350	HB24	Chr2	7975331	7975684	TFL1_WTnSeg_pooled_peak_1220	180	.	1	protein_coding	-2936	18.0574	192
935	AT2G18540	AT2G18540	Chr2	8044858	8045351	TFL1_WTnSeg_pooled_peak_1222	684	.	1	protein_coding	0	68.43	257
936	AT2G18550	HB21	Chr2	8053256	8053577	TFL1_WTnSeg_pooled_peak_1223	141	.	1	protein_coding	-1941	14.1315	180
937	AT2G18550	HB21	Chr2	8053992	8054492	TFL1_WTnSeg_pooled_peak_1224	1010	.	1	protein_coding	-2677	101.075	255
938	AT2G18560	AT2G18560	Chr2	8057092	8057438	TFL1_WTnSeg_pooled_peak_1225	214	.	1	protein_coding	-1668	21.4069	186
939	AT2G18700	TPS11	Chr2	8107401	8108266	TFL1_WTnSeg_pooled_peak_1227	3796	.	1	protein_coding	-632	379.688	462
940	AT2G18860	AT2G18860	Chr2	8163845	8164480	TFL1_WTnSeg_pooled_peak_1229	1235	.	1	protein_coding	0	123.551	314
941	AT2G19210	AT2G19210	Chr2	8340079	8340407	TFL1_WTnSeg_pooled_peak_1232	134	.	1	protein_coding	-773	13.4561	135
942	AT2G19400	AT2G19400	Chr2	8402551	8402927	TFL1_WTnSeg_pooled_peak_1233	451	.	1	protein_coding	0	45.1232	193
943	AT2G19500	CKX2	Chr2	8448545	8448867	TFL1_WTnSeg_pooled_peak_1234	224	.	1	protein_coding	-1191	22.4513	140
944	AT2G19590	ACO1	Chr2	8475163	8475802	TFL1_WTnSeg_pooled_peak_1235	1052	.	1	protein_coding	0	105.298	349
945	AT2G19770	PRF5	Chr2	8521103	8521602	TFL1_WTnSeg_pooled_peak_1236	599	.	1	protein_coding	0	59.9258	270
946	AT2G19802	AT2G19802	Chr2	8539256	8539548	TFL1_WTnSeg_pooled_peak_1237	136	.	1	protein_coding	-40	13.6841	174
947	AT2G20080	AT2G20080	Chr2	8668259	8668771	TFL1_WTnSeg_pooled_peak_1240	518	.	1	protein_coding	-3234	51.8712	205
948	AT2G20250;AT2G20260	AT2G20250;PSAE-2	Chr2	8736388	8736924	TFL1_WTnSeg_pooled_peak_1242	538	.	2	protein_coding	0	53.8073	259
949	AT2G20370	MUR3	Chr2	8791545	8792148	TFL1_WTnSeg_pooled_peak_1243	1875	.	1	protein_coding	0	187.537	329
950	AT2G20560;AT2G20562	AT2G20560;AT2G20562	Chr2	8849940	8850219	TFL1_WTnSeg_pooled_peak_1244	115	.	2	protein_coding	0	11.5208	92
951	AT2G20725	AT2G20725	Chr2	8933047	8933843	TFL1_WTnSeg_pooled_peak_1246	1918	.	1	protein_coding	0	191.848	291
952	AT2G20835	AT2G20835	Chr2	8971202	8971552	TFL1_WTnSeg_pooled_peak_1248	132	.	1	protein_coding	0	13.2416	166
953	AT2G20890	PSB29	Chr2	8987307	8987938	TFL1_WTnSeg_pooled_peak_1249	1652	.	1	protein_coding	0	165.22	312
954	AT2G20980;AT2G20990	MCM10;SYTA	Chr2	9013908	9014598	TFL1_WTnSeg_pooled_peak_1250	1987	.	2	protein_coding	0	198.738	270
955	AT2G21060	GRP2B	Chr2	9037583	9037880	TFL1_WTnSeg_pooled_peak_1251	111	.	1	protein_coding	0	11.104	127
956	AT2G21130	AT2G21130	Chr2	9055911	9056651	TFL1_WTnSeg_pooled_peak_1252	2027	.	1	protein_coding	0	202.787	408
957	AT2G21235	AT2G21235	Chr2	9099809	9100378	TFL1_WTnSeg_pooled_peak_1253	1019	.	1	protein_coding	-1043	101.917	380
958	AT2G21300	AT2G21300	Chr2	9119826	9120404	TFL1_WTnSeg_pooled_peak_1254	2314	.	1	protein_coding	0	231.437	275
959	AT2G21330	FBA1	Chr2	9129931	9130495	TFL1_WTnSeg_pooled_peak_1255	419	.	1	protein_coding	0	41.9235	354
960	AT2G21410	VHA-A2	Chr2	9162391	9162775	TFL1_WTnSeg_pooled_peak_1256	211	.	1	protein_coding	0	21.1239	217
961	AT2G21430;AT2G21440	AT2G21430;AT2G21440	Chr2	9173220	9173611	TFL1_WTnSeg_pooled_peak_1257	349	.	2	protein_coding	0	34.9653	191
962	AT2G21510;AT2G21520	AT2G21510;AT2G21520	Chr2	9214347	9214949	TFL1_WTnSeg_pooled_peak_1259	1334	.	2	protein_coding	-1246.0;-570.0	133.428	282
963	AT2G21710;AT2G21720	EMB2219;AT2G21720	Chr2	9273440	9274088	TFL1_WTnSeg_pooled_peak_1262	1078	.	2	protein_coding	0	107.852	294
964	AT2G21780	AT2G21780	Chr2	9290411	9290737	TFL1_WTnSeg_pooled_peak_1263	159	.	1	protein_coding	0	15.9799	144
965	AT2G21860	AT2G21860	Chr2	9319893	9320172	TFL1_WTnSeg_pooled_peak_1264	106	.	1	protein_coding	0	10.6926	137
966	AT2G22010	RKP	Chr2	9368975	9369775	TFL1_WTnSeg_pooled_peak_1268	1668	.	1	protein_coding	0	166.87	458
967	AT2G22010;AT2G22030	RKP;AT2G22030	Chr2	9370408	9370828	TFL1_WTnSeg_pooled_peak_1269	237	.	2	protein_coding	-948.0;-1702.0	23.7473	206
968	AT2G22190	TPPE	Chr2	9436440	9436942	TFL1_WTnSeg_pooled_peak_1271	438	.	1	protein_coding	0	43.8083	288
969	AT2G22190	TPPE	Chr2	9437469	9437760	TFL1_WTnSeg_pooled_peak_1272	245	.	1	protein_coding	-812	24.5896	169
970	AT2G22240;AT2G22241	MIPS2;AT2G22241	Chr2	9453774	9454699	TFL1_WTnSeg_pooled_peak_1273	2615	.	2	protein_coding	0	261.597	575
971	AT2G22330	CYP79B3	Chr2	9490416	9491078	TFL1_WTnSeg_pooled_peak_1274	164	.	1	protein_coding	0	16.4628	434
972	AT2G22426	AT2G22426	Chr2	9517377	9517862	TFL1_WTnSeg_pooled_peak_1275	371	.	1	protein_coding	0	37.1441	209
973	AT2G22430	HB6	Chr2	9527819	9528138	TFL1_WTnSeg_pooled_peak_1277	115	.	1	protein_coding	0	11.5208	193
974	AT2G22450	RIBA2	Chr2	9530397	9530688	TFL1_WTnSeg_pooled_peak_1278	102	.	1	protein_coding	0	10.2864	142
975	AT2G22450	RIBA2	Chr2	9532499	9532948	TFL1_WTnSeg_pooled_peak_1279	722	.	1	protein_coding	0	72.2089	231
976	AT2G22470	AGP2	Chr2	9538639	9539531	TFL1_WTnSeg_pooled_peak_1280	2901	.	1	protein_coding	0	290.125	495
977	AT2G22500;AT2G22520	UCP5;AT2G22520	Chr2	9568325	9568732	TFL1_WTnSeg_pooled_peak_1283	256	.	2	protein_coding	-3476.0;-3334.0	25.6826	196
978	AT2G22590	AT2G22590	Chr2	9593526	9594033	TFL1_WTnSeg_pooled_peak_1284	802	.	1	protein_coding	0	80.2489	270
979	AT2G22630	AGL17	Chr2	9616092	9616527	TFL1_WTnSeg_pooled_peak_1285	380	.	1	protein_coding	-1680	38.0507	218
980	AT2G22630	AGL17	Chr2	9617604	9617975	TFL1_WTnSeg_pooled_peak_1286	325	.	1	protein_coding	-232	32.5579	202
981	AT2G22660	AT2G22660	Chr2	9631232	9631893	TFL1_WTnSeg_pooled_peak_1288	1435	.	1	protein_coding	0	143.512	343
982	AT2G22680	WAVH1	Chr2	9647080	9647560	TFL1_WTnSeg_pooled_peak_1289	371	.	1	protein_coding	0	37.1059	244
983	AT2G22790	AT2G22790	Chr2	9696584	9697029	TFL1_WTnSeg_pooled_peak_1290	405	.	1	protein_coding	0	40.525	240
984	AT2G22805	AT2G22805	Chr2	9710341	9710914	TFL1_WTnSeg_pooled_peak_1291	1325	.	1	protein_coding	-1350	132.522	275
985	AT2G22820	AT2G22820	Chr2	9721553	9721994	TFL1_WTnSeg_pooled_peak_1292	661	.	1	protein_coding	-129	66.1936	213
986	AT2G22850	bZIP6	Chr2	9731649	9732059	TFL1_WTnSeg_pooled_peak_1293	438	.	1	protein_coding	0	43.8083	202
987	AT2G22900	AT2G22900	Chr2	9744299	9744842	TFL1_WTnSeg_pooled_peak_1295	775	.	1	protein_coding	0	77.5977	209
988	AT2G22900	AT2G22900	Chr2	9745203	9745686	TFL1_WTnSeg_pooled_peak_1296	610	.	1	protein_coding	0	61.0607	218
989	AT2G23050;AT2G23060	NPY4;AT2G23060	Chr2	9812520	9813535	TFL1_WTnSeg_pooled_peak_1299	2551	.	2	protein_coding	0	255.118	359
990	AT2G23290	MYB70	Chr2	9906434	9906891	TFL1_WTnSeg_pooled_peak_1301	714	.	1	protein_coding	-403	71.4482	234
991	AT2G23380	CLF	Chr2	9955152	9955415	TFL1_WTnSeg_pooled_peak_1302	103	.	1	protein_coding	0	10.3276	135
992	AT2G23390	AT2G23390	Chr2	9963422	9963772	TFL1_WTnSeg_pooled_peak_1303	145	.	1	protein_coding	0	14.5857	201
993	AT2G23400	AT2G23400	Chr2	9964663	9964987	TFL1_WTnSeg_pooled_peak_1304	150	.	1	protein_coding	0	15.0428	160
994	AT2G23410	CPT	Chr2	9966969	9967283	TFL1_WTnSeg_pooled_peak_1305	115	.	1	protein_coding	0	11.5208	132
995	AT2G23410;AT2G23420	CPT;NAPRT2	Chr2	9970322	9970824	TFL1_WTnSeg_pooled_peak_1306	669	.	2	protein_coding	-2535.0;-779.0	66.9364	281
996	AT2G23430	ICK1	Chr2	9977870	9978605	TFL1_WTnSeg_pooled_peak_1307	1122	.	1	protein_coding	0	112.213	313
997	AT2G23670	YCF37	Chr2	10063679	10064103	TFL1_WTnSeg_pooled_peak_1308	219	.	1	protein_coding	0	21.927	241
998	AT2G23760	BLH4	Chr2	10107872	10108319	TFL1_WTnSeg_pooled_peak_1309	862	.	1	protein_coding	0	86.2917	241
999	AT2G23980;AT2G23985;AT2G23987	CNGC6;AT2G23985;AT2G23987	Chr2	10204589	10205277	TFL1_WTnSeg_pooled_peak_1312	1462	.	3	protein_coding	0	146.295	328
1000	AT2G23990;AT2G24000	ENODL11;scpl22	Chr2	10208201	10208577	TFL1_WTnSeg_pooled_peak_1313	511	.	2	protein_coding	-217.0;-844.0	51.1822	193
1001	AT2G24020	AT2G24020	Chr2	10219134	10219716	TFL1_WTnSeg_pooled_peak_1314	935	.	1	protein_coding	0	93.5994	272
1002	AT2G24100	ASG1	Chr2	10244368	10244970	TFL1_WTnSeg_pooled_peak_1315	1632	.	1	protein_coding	0	163.299	266
1003	AT2G24120;AT2G24130	SCA3;AT2G24130	Chr2	10257712	10258087	TFL1_WTnSeg_pooled_peak_1316	219	.	2	protein_coding	-3072.0;-20.0	21.927	197
1004	AT2G24260	LRL1	Chr2	10319577	10320091	TFL1_WTnSeg_pooled_peak_1317	854	.	1	protein_coding	0	85.4906	260
1005	AT2G24360	AT2G24360	Chr2	10366735	10367258	TFL1_WTnSeg_pooled_peak_1318	1087	.	1	protein_coding	0	108.713	273
1006	AT2G24420	AT2G24420	Chr2	10379610	10380290	TFL1_WTnSeg_pooled_peak_1319	1138	.	1	protein_coding	0	113.89	353
1007	AT2G24540	AFR	Chr2	10426779	10427615	TFL1_WTnSeg_pooled_peak_1321	691	.	1	protein_coding	0	69.18	372
1008	AT2G24570	WRKY17	Chr2	10440356	10441060	TFL1_WTnSeg_pooled_peak_1323	2282	.	1	protein_coding	-888	228.243	378
1009	AT2G24580	AT2G24580	Chr2	10445683	10446167	TFL1_WTnSeg_pooled_peak_1324	199	.	1	protein_coding	0	19.9482	162
1010	AT2G24765	ARF3	Chr2	10561194	10561763	TFL1_WTnSeg_pooled_peak_1325	1052	.	1	protein_coding	-925	105.298	269
1011	AT2G24790	COL3	Chr2	10566564	10567121	TFL1_WTnSeg_pooled_peak_1326	349	.	1	protein_coding	0	34.9653	232
1012	AT2G25110	SDF2	Chr2	10683863	10684246	TFL1_WTnSeg_pooled_peak_1327	525	.	1	protein_coding	0	52.5612	202
1013	AT2G25340	VAMP712	Chr2	10793547	10793856	TFL1_WTnSeg_pooled_peak_1328	118	.	1	protein_coding	0	11.8011	165
1014	AT2G25430	AT2G25430	Chr2	10822103	10822588	TFL1_WTnSeg_pooled_peak_1329	532	.	1	protein_coding	0	53.2544	204
1015	AT2G25430	AT2G25430	Chr2	10824324	10824810	TFL1_WTnSeg_pooled_peak_1330	219	.	1	protein_coding	0	21.927	296
1016	AT2G25460	AT2G25460	Chr2	10835377	10836566	TFL1_WTnSeg_pooled_peak_1331	960	.	1	protein_coding	0	96.0723	412
1017	AT2G25520	AT2G25520	Chr2	10860532	10860984	TFL1_WTnSeg_pooled_peak_1332	457	.	1	protein_coding	0	45.7843	213
1018	AT2G25530	AT2G25530	Chr2	10862983	10863374	TFL1_WTnSeg_pooled_peak_1333	521	.	1	protein_coding	0	52.1706	216
1019	AT2G25625	AT2G25625	Chr2	10906735	10907311	TFL1_WTnSeg_pooled_peak_1334	1226	.	1	protein_coding	0	122.665	330
1020	AT2G25690	AT2G25690	Chr2	10944740	10945490	TFL1_WTnSeg_pooled_peak_1335	1729	.	1	protein_coding	-2287	172.962	286
1021	AT2G25730	AT2G25730	Chr2	10960377	10960786	TFL1_WTnSeg_pooled_peak_1336	625	.	1	protein_coding	0	62.5142	197
1022	AT2G25770	AT2G25770	Chr2	10993091	10993568	TFL1_WTnSeg_pooled_peak_1337	513	.	1	protein_coding	0	51.358	237
1023	AT2G25790	AT2G25790	Chr2	11003689	11004035	TFL1_WTnSeg_pooled_peak_1338	106	.	1	protein_coding	0	10.6926	146
1024	AT2G25880;AT2G25890	AUR2;AT2G25890	Chr2	11036662	11037498	TFL1_WTnSeg_pooled_peak_1339	1741	.	2	protein_coding	0	174.162	360
1025	AT2G25900	ATCTH	Chr2	11041459	11041970	TFL1_WTnSeg_pooled_peak_1340	567	.	1	protein_coding	0	56.7626	188
1026	AT2G25900	ATCTH	Chr2	11042559	11043057	TFL1_WTnSeg_pooled_peak_1341	340	.	1	protein_coding	0	34.0819	240
1027	AT2G25950;AT2G25964	AT2G25950;AT2G25964	Chr2	11070619	11071032	TFL1_WTnSeg_pooled_peak_1342	464	.	2	protein_coding	0	46.4483	198
1028	AT2G26140;AT2G26150	ftsh4;HSFA2	Chr2	11135292	11135834	TFL1_WTnSeg_pooled_peak_1345	438	.	2	protein_coding	0	43.8083	282
1029	AT2G26210	AT2G26210	Chr2	11159260	11159624	TFL1_WTnSeg_pooled_peak_1346	151	.	1	protein_coding	0	15.1593	190
1030	AT2G26330	ER	Chr2	11208340	11208626	TFL1_WTnSeg_pooled_peak_1347	111	.	1	protein_coding	0	11.104	178
1031	AT2G26360	AT2G26360	Chr2	11220984	11221628	TFL1_WTnSeg_pooled_peak_1348	2296	.	1	protein_coding	0	229.617	339
1032	AT2G26380	AT2G26380	Chr2	11227762	11228198	TFL1_WTnSeg_pooled_peak_1349	296	.	1	protein_coding	0	29.63	192
1033	AT2G26420	PIP5K3	Chr2	11241823	11242190	TFL1_WTnSeg_pooled_peak_1350	222	.	1	protein_coding	0	22.2452	153
1034	AT2G26510;AT2G26515	PDE135;AT2G26515	Chr2	11277500	11278242	TFL1_WTnSeg_pooled_peak_1352	2391	.	2	protein_coding	0	239.102	360
1035	AT2G26520	AT2G26520	Chr2	11280435	11280812	TFL1_WTnSeg_pooled_peak_1353	284	.	1	protein_coding	0	28.4237	187
1036	AT2G26560;AT2G26570	PLA2A;WEB1	Chr2	11297993	11298259	TFL1_WTnSeg_pooled_peak_1354	164	.	2	protein_coding	-2076.0;-655.0	16.4431	92
1037	AT2G27180	AT2G27180	Chr2	11620761	11621101	TFL1_WTnSeg_pooled_peak_1356	150	.	1	protein_coding	0	15.0428	174
1038	AT2G27229	AT2G27229	Chr2	11646490	11646790	TFL1_WTnSeg_pooled_peak_1357	174	.	1	protein_coding	-2267	17.4014	184
1039	AT2G27250;AT2G27260	CLV3;AT2G27260	Chr2	11666633	11667168	TFL1_WTnSeg_pooled_peak_1358	1002	.	2	protein_coding	-837.0;-2461.0	100.264	283
1040	AT2G27310	AT2G27310	Chr2	11684075	11684992	TFL1_WTnSeg_pooled_peak_1359	688	.	1	protein_coding	0	68.8294	704
1041	AT2G27350	OTLD1	Chr2	11704043	11704529	TFL1_WTnSeg_pooled_peak_1360	545	.	1	protein_coding	0	54.5348	278
1042	AT2G27680;AT2G27690	AT2G27680;CYP94C1	Chr2	11806911	11807371	TFL1_WTnSeg_pooled_peak_1362	317	.	2	protein_coding	-825.0;-1908.0	31.7325	189
1043	AT2G27690	CYP94C1	Chr2	11809534	11809935	TFL1_WTnSeg_pooled_peak_1363	623	.	1	protein_coding	0	62.3697	199
1044	AT2G27710	AT2G27710	Chr2	11812728	11813312	TFL1_WTnSeg_pooled_peak_1364	1514	.	1	protein_coding	-3322	151.494	245
1045	AT2G27830	AT2G27830	Chr2	11860315	11860632	TFL1_WTnSeg_pooled_peak_1365	136	.	1	protein_coding	0	13.6701	162
1046	AT2G27940	AT2G27940	Chr2	11898312	11898782	TFL1_WTnSeg_pooled_peak_1366	342	.	1	protein_coding	0	34.2584	214
1047	AT2G27950	AT2G27950	Chr2	11903886	11904257	TFL1_WTnSeg_pooled_peak_1367	405	.	1	protein_coding	0	40.5783	192
1048	AT2G28080	AT2G28080	Chr2	11961409	11961786	TFL1_WTnSeg_pooled_peak_1369	178	.	1	protein_coding	0	17.8864	186
1049	AT2G28105;AT2G28110	AT2G28105;FRA8	Chr2	11977730	11978566	TFL1_WTnSeg_pooled_peak_1370	3445	.	2	protein_coding	0	344.574	358
1050	AT2G28150	AT2G28150	Chr2	11996770	11997019	TFL1_WTnSeg_pooled_peak_1371	128	.	1	protein_coding	-2717	12.8041	128
1051	AT2G28240;AT2G28250	AT2G28240;NCRK	Chr2	12042055	12042599	TFL1_WTnSeg_pooled_peak_1372	1490	.	2	protein_coding	0	149.082	230
1052	AT2G28350	ARF10	Chr2	12112558	12112910	TFL1_WTnSeg_pooled_peak_1374	150	.	1	protein_coding	-979	15.0428	109
1053	AT2G28400;AT2G28410	AT2G28400;AT2G28410	Chr2	12152026	12152638	TFL1_WTnSeg_pooled_peak_1376	642	.	2	protein_coding	-2955.0;-3384.0	64.2371	341
1054	AT2G28640	EXO70H5	Chr2	12284243	12284814	TFL1_WTnSeg_pooled_peak_1379	1208	.	1	protein_coding	0	120.894	297
1055	AT2G28725;AT2G28740	AT2G28725;HIS4	Chr2	12328899	12329373	TFL1_WTnSeg_pooled_peak_1380	246	.	2	protein_coding	0	24.6765	285
1056	AT2G28780	AT2G28780	Chr2	12342857	12343295	TFL1_WTnSeg_pooled_peak_1381	366	.	1	protein_coding	0	36.6494	240
1057	AT2G28890	PLL4	Chr2	12409251	12409764	TFL1_WTnSeg_pooled_peak_1385	935	.	1	protein_coding	-1013	93.5994	218
1058	AT2G28940	AT2G28940	Chr2	12428575	12428935	TFL1_WTnSeg_pooled_peak_1387	368	.	1	protein_coding	0	36.8072	202
1059	AT2G29065;AT2G29070	AT2G29065;AT2G29070	Chr2	12487011	12487424	TFL1_WTnSeg_pooled_peak_1388	365	.	2	protein_coding	0	36.5165	194
1060	AT2G29080	ftsh3	Chr2	12494069	12494714	TFL1_WTnSeg_pooled_peak_1389	1191	.	1	protein_coding	-741	119.133	293
1061	AT2G29090	CYP707A2	Chr2	12495747	12496173	TFL1_WTnSeg_pooled_peak_1390	484	.	1	protein_coding	0	48.4604	208
1062	AT2G29500	AT2G29500	Chr2	12633235	12633751	TFL1_WTnSeg_pooled_peak_1392	393	.	1	protein_coding	0	39.3187	218
1063	AT2G29530;AT2G29540	TIM10;RPC14	Chr2	12642245	12642646	TFL1_WTnSeg_pooled_peak_1393	198	.	2	protein_coding	0	19.8712	192
1064	AT2G29550	TUB7	Chr2	12645997	12646372	TFL1_WTnSeg_pooled_peak_1394	188	.	1	protein_coding	0	18.8701	187
1065	AT2G29605	AT2G29605	Chr2	12660401	12660774	TFL1_WTnSeg_pooled_peak_1395	104	.	1	protein_coding	-315	10.4406	202
1066	AT2G29650	PHT4%3B1	Chr2	12675739	12676499	TFL1_WTnSeg_pooled_peak_1396	3204	.	1	protein_coding	0	320.464	360
1067	AT2G29660	AT2G29660	Chr2	12679869	12680484	TFL1_WTnSeg_pooled_peak_1397	1613	.	1	protein_coding	0	161.386	332
1068	AT2G29670	AT2G29670	Chr2	12682218	12682539	TFL1_WTnSeg_pooled_peak_1398	105	.	1	protein_coding	0	10.5855	128
1069	AT2G29670	AT2G29670	Chr2	12684958	12685369	TFL1_WTnSeg_pooled_peak_1399	147	.	1	protein_coding	0	14.727	187
1070	AT2G29740	UGT71C2	Chr2	12706453	12706796	TFL1_WTnSeg_pooled_peak_1400	175	.	1	protein_coding	0	17.556	188
1071	AT2G29740	UGT71C2	Chr2	12707646	12708202	TFL1_WTnSeg_pooled_peak_1401	1191	.	1	protein_coding	0	119.133	255
1072	AT2G29760	OTP81	Chr2	12712775	12713111	TFL1_WTnSeg_pooled_peak_1403	244	.	1	protein_coding	0	24.4637	150
1073	AT2G29950;AT2G29960	ELF4-L1;CYP5	Chr2	12767563	12767865	TFL1_WTnSeg_pooled_peak_1404	119	.	2	protein_coding	0	11.9447	137
1074	AT2G30040	MAPKKK14	Chr2	12821729	12822514	TFL1_WTnSeg_pooled_peak_1408	237	.	1	protein_coding	0	23.739	180
1075	AT2G30110	UBA1	Chr2	12857470	12857989	TFL1_WTnSeg_pooled_peak_1409	560	.	1	protein_coding	0	56.0556	276
1076	AT2G30140	UGT87A2	Chr2	12872033	12872425	TFL1_WTnSeg_pooled_peak_1410	106	.	1	protein_coding	0	10.6271	188
1077	AT2G30150	AT2G30150	Chr2	12874467	12874929	TFL1_WTnSeg_pooled_peak_1411	756	.	1	protein_coding	0	75.6933	225
1078	AT2G30200	EMB3147	Chr2	12885304	12885940	TFL1_WTnSeg_pooled_peak_1412	1575	.	1	protein_coding	0	157.576	280
1079	AT2G30230	AT2G30230	Chr2	12897393	12897754	TFL1_WTnSeg_pooled_peak_1413	147	.	1	protein_coding	0	14.7061	242
1080	AT2G30360	SIP4	Chr2	12939081	12939757	TFL1_WTnSeg_pooled_peak_1414	1352	.	1	protein_coding	-248	135.246	430
1081	AT2G30540;AT2G30550	AT2G30540;AT2G30550	Chr2	13013911	13014333	TFL1_WTnSeg_pooled_peak_1415	169	.	2	protein_coding	-1869.0;-197.0	16.9193	264
1082	AT2G30570;AT2G30575	PSBW;LGT5	Chr2	13019947	13020491	TFL1_WTnSeg_pooled_peak_1417	819	.	2	protein_coding	0	81.9843	321
1083	AT2G30575	LGT5	Chr2	13024212	13024544	TFL1_WTnSeg_pooled_peak_1418	198	.	1	protein_coding	0	19.8712	175
1084	AT2G30790;AT2G30800	PSBP-2;HVT1	Chr2	13120044	13120446	TFL1_WTnSeg_pooled_peak_1419	552	.	2	protein_coding	0	55.288	218
1085	AT2G30870	GSTF10	Chr2	13141013	13141536	TFL1_WTnSeg_pooled_peak_1420	1490	.	1	protein_coding	0	149.096	299
1086	AT2G30942	AT2G30942	Chr2	13172030	13172430	TFL1_WTnSeg_pooled_peak_1421	525	.	1	protein_coding	0	52.5612	259
1087	AT2G30950	VAR2	Chr2	13174126	13174385	TFL1_WTnSeg_pooled_peak_1422	111	.	1	protein_coding	0	11.104	149
1088	AT2G31010	AT2G31010	Chr2	13193930	13194305	TFL1_WTnSeg_pooled_peak_1423	142	.	1	protein_coding	0	14.2635	183
1089	AT2G31130	AT2G31130	Chr2	13266423	13266935	TFL1_WTnSeg_pooled_peak_1424	1147	.	1	protein_coding	0	114.759	309
1090	AT2G31160	LSH3	Chr2	13278951	13279275	TFL1_WTnSeg_pooled_peak_1425	134	.	1	protein_coding	0	13.4499	135
1091	AT2G31230	ERF15	Chr2	13307547	13308146	TFL1_WTnSeg_pooled_peak_1426	1352	.	1	protein_coding	0	135.246	223
1092	AT2G31580	AT2G31580	Chr2	13445653	13446733	TFL1_WTnSeg_pooled_peak_1428	1151	.	1	protein_coding	0	115.121	287
1093	AT2G31750	UGT74D1	Chr2	13498239	13498545	TFL1_WTnSeg_pooled_peak_1429	142	.	1	protein_coding	0	14.256	166
1094	AT2G31780	ARI11	Chr2	13513983	13514333	TFL1_WTnSeg_pooled_peak_1430	150	.	1	protein_coding	-866	15.0428	198
1095	AT2G31840	MRL7-L	Chr2	13539684	13540029	TFL1_WTnSeg_pooled_peak_1432	214	.	1	protein_coding	0	21.4069	180
1096	AT2G31920;AT2G31940	AT2G31920;AT2G31940	Chr2	13579590	13579924	TFL1_WTnSeg_pooled_peak_1434	256	.	2	protein_coding	-3210.0;-447.0	25.6826	154
1097	AT2G32020	AT2G32020	Chr2	13631559	13632302	TFL1_WTnSeg_pooled_peak_1436	1937	.	1	protein_coding	0	193.709	489
1098	AT2G32150	AT2G32150	Chr2	13659080	13659458	TFL1_WTnSeg_pooled_peak_1437	214	.	1	protein_coding	0	21.4069	176
1099	AT2G32150	AT2G32150	Chr2	13660390	13660904	TFL1_WTnSeg_pooled_peak_1438	322	.	1	protein_coding	0	32.2986	198
1100	AT2G32320	AT2G32320	Chr2	13726557	13726916	TFL1_WTnSeg_pooled_peak_1439	155	.	1	protein_coding	0	15.5048	204
1101	AT2G32360;AT2G32370	AT2G32360;HDG3	Chr2	13738953	13739357	TFL1_WTnSeg_pooled_peak_1440	374	.	2	protein_coding	-1408.0;-1521.0	37.4272	196
1102	AT2G32415	AT2G32415	Chr2	13765327	13765824	TFL1_WTnSeg_pooled_peak_1441	691	.	1	protein_coding	0	69.182	228
1103	AT2G32415;AT2G32430	AT2G32415;AT2G32430	Chr2	13768908	13769275	TFL1_WTnSeg_pooled_peak_1442	154	.	2	protein_coding	-3301.0;-2021.0	15.4889	200
1104	AT2G32510	MAPKKK17	Chr2	13800249	13800675	TFL1_WTnSeg_pooled_peak_1443	405	.	1	protein_coding	-151	40.5783	207
1105	AT2G32980;AT2G32990	AUG2;GH9B8	Chr2	14000864	14001463	TFL1_WTnSeg_pooled_peak_1445	1749	.	2	protein_coding	-916.0;-1665.0	174.911	306
1106	AT2G33180	AT2G33180	Chr2	14066240	14066602	TFL1_WTnSeg_pooled_peak_1446	115	.	1	protein_coding	0	11.5208	184
1107	AT2G33380	RD20	Chr2	14146222	14146864	TFL1_WTnSeg_pooled_peak_1447	952	.	1	protein_coding	0	95.2872	318
1108	AT2G33580	LYK5	Chr2	14221169	14221780	TFL1_WTnSeg_pooled_peak_1449	164	.	1	protein_coding	0	16.4628	215
1109	AT2G33630	AT2G33630	Chr2	14238576	14239032	TFL1_WTnSeg_pooled_peak_1450	632	.	1	protein_coding	0	63.2447	246
1110	AT2G33700	PP2CG1	Chr2	14252862	14253586	TFL1_WTnSeg_pooled_peak_1451	1528	.	1	protein_coding	0	152.828	436
1111	AT2G33770	PHO2	Chr2	14283687	14284120	TFL1_WTnSeg_pooled_peak_1452	464	.	1	protein_coding	-575	46.4483	210
1112	AT2G34240;AT2G34250	AT2G34240;AT2G34250	Chr2	14461752	14462297	TFL1_WTnSeg_pooled_peak_1454	825	.	2	protein_coding	0	82.5233	250
1113	AT2G34430	LHB1B1	Chr2	14524324	14524696	TFL1_WTnSeg_pooled_peak_1455	208	.	1	protein_coding	0	20.8913	184
1114	AT2G34450;AT2G34460	AT2G34450;AT2G34460	Chr2	14529183	14529823	TFL1_WTnSeg_pooled_peak_1456	1512	.	2	protein_coding	0	151.231	360
1115	AT2G34530;AT2G34555	AT2G34530;ATGA2OX3	Chr2	14552736	14553020	TFL1_WTnSeg_pooled_peak_1457	106	.	2	protein_coding	-2383.0;-3968.0	10.6926	129
1116	AT2G34620	AT2G34620	Chr2	14576843	14577280	TFL1_WTnSeg_pooled_peak_1459	392	.	1	protein_coding	0	39.236	177
1117	AT2G34640	PTAC12	Chr2	14585784	14586276	TFL1_WTnSeg_pooled_peak_1460	944	.	1	protein_coding	-988	94.4213	272
1118	AT2G34650;AT2G34655	AT2G34650;AT2G34655	Chr2	14593939	14594420	TFL1_WTnSeg_pooled_peak_1461	504	.	2	protein_coding	-1800.0;-2145.0	50.4974	217
1119	AT2G34720	NF-YA4	Chr2	14651705	14652090	TFL1_WTnSeg_pooled_peak_1462	224	.	1	protein_coding	0	22.4513	178
1120	AT2G34830	WRKY35	Chr2	14696066	14696518	TFL1_WTnSeg_pooled_peak_1464	498	.	1	protein_coding	0	49.8154	218
1121	AT2G34830	WRKY35	Chr2	14696895	14697151	TFL1_WTnSeg_pooled_peak_1465	106	.	1	protein_coding	-93	10.6926	139
1122	AT2G34850	MEE25	Chr2	14707166	14707616	TFL1_WTnSeg_pooled_peak_1466	345	.	1	protein_coding	0	34.5131	293
1123	AT2G34990	AT2G34990	Chr2	14750534	14751009	TFL1_WTnSeg_pooled_peak_1467	451	.	1	protein_coding	0	45.1232	272
1124	AT2G35000	ATL9	Chr2	14751919	14752683	TFL1_WTnSeg_pooled_peak_1468	251	.	1	protein_coding	0	25.134	160
1125	AT2G35260	AT2G35260	Chr2	14849319	14849610	TFL1_WTnSeg_pooled_peak_1469	235	.	1	protein_coding	0	23.5131	172
1126	AT2G35290	AT2G35290	Chr2	14861837	14862410	TFL1_WTnSeg_pooled_peak_1470	815	.	1	protein_coding	0	81.5163	353
1127	AT2G35300	LEA18	Chr2	14863357	14863633	TFL1_WTnSeg_pooled_peak_1471	115	.	1	protein_coding	0	11.5208	147
1128	AT2G35320;AT2G35330	EYA;AT2G35330	Chr2	14868735	14869012	TFL1_WTnSeg_pooled_peak_1472	107	.	2	protein_coding	0	10.7258	119
1129	AT2G35450;AT2G35480	AT2G35450;AT2G35480	Chr2	14907931	14908351	TFL1_WTnSeg_pooled_peak_1473	235	.	2	protein_coding	-2544.0;-1992.0	23.5131	213
1130	AT2G35600	BRXL1	Chr2	14945242	14945882	TFL1_WTnSeg_pooled_peak_1474	1121	.	1	protein_coding	0	112.157	350
1131	AT2G35620	FEI2	Chr2	14965290	14965723	TFL1_WTnSeg_pooled_peak_1475	518	.	1	protein_coding	0	51.8712	222
1132	AT2G35680	AT2G35680	Chr2	14998950	14999380	TFL1_WTnSeg_pooled_peak_1476	532	.	1	protein_coding	0	53.2544	214
1133	AT2G35795	AT2G35795	Chr2	15043371	15043743	TFL1_WTnSeg_pooled_peak_1477	343	.	1	protein_coding	0	34.3588	194
1134	AT2G35910	AT2G35910	Chr2	15073169	15073445	TFL1_WTnSeg_pooled_peak_1479	110	.	1	protein_coding	0	11.0211	184
1135	AT2G35950	EDA12	Chr2	15104306	15104813	TFL1_WTnSeg_pooled_peak_1482	737	.	1	protein_coding	0	73.738	214
1136	AT2G36026;AT2G36030	AT2G36026;AT2G36030	Chr2	15127631	15128095	TFL1_WTnSeg_pooled_peak_1483	362	.	2	protein_coding	0	36.2398	220
1137	AT2G36090	AT2G36090	Chr2	15158749	15159306	TFL1_WTnSeg_pooled_peak_1484	108	.	1	protein_coding	0	10.8311	437
1138	AT2G36220	AT2G36220	Chr2	15193072	15193676	TFL1_WTnSeg_pooled_peak_1486	331	.	1	protein_coding	0	33.1416	398
1139	AT2G36270	ABI5	Chr2	15207359	15208137	TFL1_WTnSeg_pooled_peak_1487	3652	.	1	protein_coding	0	365.243	395
1140	AT2G36300;AT2G36305	AT2G36300;FACE2	Chr2	15214304	15214717	TFL1_WTnSeg_pooled_peak_1488	339	.	2	protein_coding	0	33.9093	190
1141	AT2G36320	AT2G36320	Chr2	15229644	15230350	TFL1_WTnSeg_pooled_peak_1489	1801	.	1	protein_coding	0	180.17	332
1142	AT2G36390	SBE2.1	Chr2	15263839	15264345	TFL1_WTnSeg_pooled_peak_1490	944	.	1	protein_coding	0	94.4213	248
1143	AT2G36430	AT2G36430	Chr2	15290982	15291586	TFL1_WTnSeg_pooled_peak_1491	390	.	1	protein_coding	0	39.0281	269
1144	AT2G36580	AT2G36580	Chr2	15338247	15338833	TFL1_WTnSeg_pooled_peak_1494	1481	.	1	protein_coding	-289	148.159	333
1145	AT2G36630	AT2G36630	Chr2	15355098	15355472	TFL1_WTnSeg_pooled_peak_1495	444	.	1	protein_coding	0	44.465	190
1146	AT2G36640	ECP63	Chr2	15358608	15358959	TFL1_WTnSeg_pooled_peak_1496	217	.	1	protein_coding	0	21.7866	158
1147	AT2G36830	GAMMA-TIP	Chr2	15445085	15445540	TFL1_WTnSeg_pooled_peak_1497	378	.	1	protein_coding	0	37.8611	150
1148	AT2G36895;AT2G36900	AT2G36895;MEMB11	Chr2	15490119	15490704	TFL1_WTnSeg_pooled_peak_1498	1152	.	2	protein_coding	0	115.216	304
1149	AT2G36960	TKI1	Chr2	15522288	15522652	TFL1_WTnSeg_pooled_peak_1500	325	.	1	protein_coding	-117	32.5579	192
1150	AT2G37040	PAL1	Chr2	15559534	15559900	TFL1_WTnSeg_pooled_peak_1501	141	.	1	protein_coding	0	14.1697	194
1151	AT2G37060	NF-YB8	Chr2	15575652	15576268	TFL1_WTnSeg_pooled_peak_1502	1453	.	1	protein_coding	0	145.366	271
1152	AT2G37170;AT2G37180	PIP2B;RD28	Chr2	15615987	15616594	TFL1_WTnSeg_pooled_peak_1503	464	.	2	protein_coding	-966.0;-1041.0	46.4483	268
1153	AT2G37240;AT2G37250	AT2G37240;ADK	Chr2	15641625	15642139	TFL1_WTnSeg_pooled_peak_1504	530	.	2	protein_coding	0	53.0515	207
1154	AT2G37260	TTG2	Chr2	15644593	15645085	TFL1_WTnSeg_pooled_peak_1505	380	.	1	protein_coding	0	38.0001	284
1155	AT2G37630	AS1	Chr2	15783987	15784613	TFL1_WTnSeg_pooled_peak_1508	1334	.	1	protein_coding	-508	133.428	342
1156	AT2G37640	EXP3	Chr2	15787887	15788392	TFL1_WTnSeg_pooled_peak_1509	514	.	1	protein_coding	0	51.4537	232
1157	AT2G37650	AT2G37650	Chr2	15792014	15792689	TFL1_WTnSeg_pooled_peak_1510	1897	.	1	protein_coding	0	189.711	345
1158	AT2G37660	AT2G37660	Chr2	15796862	15797199	TFL1_WTnSeg_pooled_peak_1511	178	.	1	protein_coding	0	17.8864	191
1159	AT2G37680	AT2G37680	Chr2	15803244	15803600	TFL1_WTnSeg_pooled_peak_1512	188	.	1	protein_coding	0	18.8701	169
1160	AT2G37750	AT2G37750	Chr2	15830670	15831250	TFL1_WTnSeg_pooled_peak_1513	850	.	1	protein_coding	0	85.0813	272
1161	AT2G37880	AT2G37880	Chr2	15860283	15860718	TFL1_WTnSeg_pooled_peak_1515	642	.	1	protein_coding	0	64.2276	251
1162	AT2G37930	AT2G37930	Chr2	15874917	15875323	TFL1_WTnSeg_pooled_peak_1516	361	.	1	protein_coding	0	36.1887	217
1163	AT2G38000	AT2G38000	Chr2	15905264	15905626	TFL1_WTnSeg_pooled_peak_1518	192	.	1	protein_coding	0	19.2287	197
1164	AT2G38090	AT2G38090	Chr2	15943855	15944253	TFL1_WTnSeg_pooled_peak_1519	159	.	1	protein_coding	-330	15.9717	218
1165	AT2G38240;AT2G38250	AT2G38240;AT2G38250	Chr2	16016905	16017365	TFL1_WTnSeg_pooled_peak_1521	617	.	2	protein_coding	-1915.0;-845.0	61.7863	245
1166	AT2G38250	AT2G38250	Chr2	16017910	16018382	TFL1_WTnSeg_pooled_peak_1522	1027	.	1	protein_coding	0	102.744	227
1167	AT2G38465	AT2G38465	Chr2	16106724	16107063	TFL1_WTnSeg_pooled_peak_1525	100	.	1	protein_coding	0	10.003	204
1168	AT2G38610	AT2G38610	Chr2	16149924	16150427	TFL1_WTnSeg_pooled_peak_1526	791	.	1	protein_coding	0	79.159	215
1169	AT2G38740;AT2G38750	AT2G38740;ANNAT4	Chr2	16195824	16196517	TFL1_WTnSeg_pooled_peak_1527	1957	.	2	protein_coding	0	195.718	364
1170	AT2G38820	AT2G38820	Chr2	16221470	16221987	TFL1_WTnSeg_pooled_peak_1528	919	.	1	protein_coding	0	91.9615	242
1171	AT2G38905	AT2G38905	Chr2	16244354	16244852	TFL1_WTnSeg_pooled_peak_1529	768	.	1	protein_coding	0	76.8211	252
1172	AT2G39000;AT2G39010	AT2G39000;PIP2E	Chr2	16289071	16289385	TFL1_WTnSeg_pooled_peak_1530	120	.	2	protein_coding	-810.0;-1895.0	12.0867	158
1173	AT2G39220	PLP6	Chr2	16375988	16376280	TFL1_WTnSeg_pooled_peak_1532	156	.	1	protein_coding	0	15.6777	147
1174	AT2G39240	AT2G39240	Chr2	16388051	16388502	TFL1_WTnSeg_pooled_peak_1533	404	.	1	protein_coding	0	40.4899	206
1175	AT2G39260;AT2G39270	AT2G39260;AT2G39270	Chr2	16399745	16400046	TFL1_WTnSeg_pooled_peak_1534	160	.	2	protein_coding	0	16.0447	176
1176	AT2G39350	ABCG1	Chr2	16432567	16433171	TFL1_WTnSeg_pooled_peak_1535	1298	.	1	protein_coding	0	129.812	308
1177	AT2G39450;AT2G39460	MTP11;RPL23AA	Chr2	16473641	16474334	TFL1_WTnSeg_pooled_peak_1536	2233	.	2	protein_coding	0	223.347	314
1178	AT2G39705	RTFL8	Chr2	16553469	16553882	TFL1_WTnSeg_pooled_peak_1538	823	.	1	protein_coding	-2919	82.3711	199
1179	AT2G39710	AT2G39710	Chr2	16562682	16563243	TFL1_WTnSeg_pooled_peak_1539	597	.	1	protein_coding	0	59.7592	268
1180	AT2G39800	P5CS1	Chr2	16602865	16603484	TFL1_WTnSeg_pooled_peak_1541	1602	.	1	protein_coding	0	160.248	274
1181	AT2G39980	AT2G39980	Chr2	16689205	16689530	TFL1_WTnSeg_pooled_peak_1545	157	.	1	protein_coding	0	15.7196	150
1182	AT2G39980	AT2G39980	Chr2	16690961	16691364	TFL1_WTnSeg_pooled_peak_1546	219	.	1	protein_coding	-780	21.927	229
1183	AT2G40000	HSPRO2	Chr2	16705786	16706407	TFL1_WTnSeg_pooled_peak_1549	1379	.	1	protein_coding	-3451	137.985	307
1184	AT2G40050	AT2G40050	Chr2	16724743	16725049	TFL1_WTnSeg_pooled_peak_1550	101	.	1	protein_coding	0	10.1443	162
1185	AT2G40100	LHCB4.3	Chr2	16746264	16746583	TFL1_WTnSeg_pooled_peak_1552	150	.	1	protein_coding	0	15.0428	184
1186	AT2G40120	AT2G40120	Chr2	16757435	16757875	TFL1_WTnSeg_pooled_peak_1553	603	.	1	protein_coding	0	60.3382	219
1187	AT2G40130	AT2G40130	Chr2	16763962	16764630	TFL1_WTnSeg_pooled_peak_1554	1112	.	1	protein_coding	-1079	111.292	305
1188	AT2G40140	CZF1	Chr2	16772471	16772793	TFL1_WTnSeg_pooled_peak_1555	163	.	1	protein_coding	0	16.3166	158
1189	AT2G40170	GEA6	Chr2	16780171	16780786	TFL1_WTnSeg_pooled_peak_1556	313	.	1	protein_coding	0	31.3757	222
1190	AT2G40300	FER4	Chr2	16833159	16833595	TFL1_WTnSeg_pooled_peak_1557	676	.	1	protein_coding	0	67.6818	213
1191	AT2G40330	PYL6	Chr2	16845112	16845746	TFL1_WTnSeg_pooled_peak_1558	529	.	1	protein_coding	0	52.9616	236
1192	AT2G40340	DREB2C	Chr2	16850414	16850745	TFL1_WTnSeg_pooled_peak_1559	106	.	1	protein_coding	0	10.6926	161
1193	AT2G40350;AT2G40360	AT2G40350;AT2G40360	Chr2	16852698	16853056	TFL1_WTnSeg_pooled_peak_1560	128	.	2	protein_coding	0	12.8041	155
1194	AT2G40480	AT2G40480	Chr2	16910044	16910357	TFL1_WTnSeg_pooled_peak_1561	128	.	1	protein_coding	0	12.8041	169
1195	AT2G40480;AT2G40490	AT2G40480;HEME2	Chr2	16912562	16912957	TFL1_WTnSeg_pooled_peak_1562	203	.	2	protein_coding	0	20.3802	182
1196	AT2G40760	AT2G40760	Chr2	17007345	17007711	TFL1_WTnSeg_pooled_peak_1565	203	.	1	protein_coding	-2240	20.3802	203
1197	AT2G40830	RHC1A	Chr2	17042484	17042799	TFL1_WTnSeg_pooled_peak_1566	127	.	1	protein_coding	0	12.762	160
1198	AT2G40860;AT2G40880	AT2G40860;CYSA	Chr2	17057107	17057600	TFL1_WTnSeg_pooled_peak_1567	807	.	2	protein_coding	0	80.7283	243
1199	AT2G40900	UMAMIT11	Chr2	17066449	17066817	TFL1_WTnSeg_pooled_peak_1568	219	.	1	protein_coding	-637	21.927	182
1200	AT2G40970;AT2G40980	MYBC1;AT2G40980	Chr2	17099023	17099576	TFL1_WTnSeg_pooled_peak_1569	511	.	2	protein_coding	-293.0;-2514.0	51.1822	369
1201	AT2G41010	CAMBP25	Chr2	17114667	17115204	TFL1_WTnSeg_pooled_peak_1570	1208	.	1	protein_coding	0	120.894	216
1202	AT2G41170	AT2G41170	Chr2	17159685	17160088	TFL1_WTnSeg_pooled_peak_1572	194	.	1	protein_coding	0	19.4445	183
1203	AT2G41190	AT2G41190	Chr2	17170259	17170626	TFL1_WTnSeg_pooled_peak_1574	208	.	1	protein_coding	0	20.8913	189
1204	AT2G41240	BHLH100	Chr2	17199317	17199745	TFL1_WTnSeg_pooled_peak_1577	355	.	1	protein_coding	0	35.5754	216
1205	AT2G41290	SSL2	Chr2	17210692	17211109	TFL1_WTnSeg_pooled_peak_1578	335	.	1	protein_coding	0	33.6	203
1206	AT2G41310	RR3	Chr2	17220309	17220758	TFL1_WTnSeg_pooled_peak_1579	214	.	1	protein_coding	-1082	21.4069	253
1207	AT2G41330	AT2G41330	Chr2	17225001	17225764	TFL1_WTnSeg_pooled_peak_1580	3903	.	1	protein_coding	-1184	390.364	442
1208	AT2G41490	GPT	Chr2	17301427	17301915	TFL1_WTnSeg_pooled_peak_1581	944	.	1	protein_coding	0	94.4213	211
1209	AT2G41500	LIS	Chr2	17308248	17308954	TFL1_WTnSeg_pooled_peak_1582	1677	.	1	protein_coding	-823	167.709	349
1210	AT2G41700	ABCA1	Chr2	17387174	17387551	TFL1_WTnSeg_pooled_peak_1584	349	.	1	protein_coding	0	34.9653	167
1211	AT2G41870	AT2G41870	Chr2	17472833	17473390	TFL1_WTnSeg_pooled_peak_1586	1051	.	1	protein_coding	0	105.156	302
1212	AT2G41900	OXS2	Chr2	17489494	17490354	TFL1_WTnSeg_pooled_peak_1587	1997	.	1	protein_coding	0	199.747	412
1213	AT2G42030;AT2G42040	AT2G42030;AT2G42040	Chr2	17542226	17542498	TFL1_WTnSeg_pooled_peak_1588	157	.	2	protein_coding	-982.0;-507.0	15.767	132
1214	AT2G42210;AT2G42220	OEP16-3;AT2G42220	Chr2	17591790	17592247	TFL1_WTnSeg_pooled_peak_1589	418	.	2	protein_coding	0	41.861	205
1215	AT2G42290	AT2G42290	Chr2	17618127	17618497	TFL1_WTnSeg_pooled_peak_1590	201	.	1	protein_coding	0	20.1973	185
1216	AT2G42350	AT2G42350	Chr2	17639367	17639919	TFL1_WTnSeg_pooled_peak_1591	636	.	1	protein_coding	0	63.6122	245
1217	AT2G42360	AT2G42360	Chr2	17640989	17641531	TFL1_WTnSeg_pooled_peak_1592	471	.	1	protein_coding	0	47.1155	316
1218	AT2G42540	COR15A	Chr2	17712046	17712328	TFL1_WTnSeg_pooled_peak_1595	132	.	1	protein_coding	0	13.2834	130
1219	AT2G42580	TTL3	Chr2	17726644	17727062	TFL1_WTnSeg_pooled_peak_1596	418	.	1	protein_coding	-1417	41.861	202
1220	AT2G42620	MAX2	Chr2	17751991	17752630	TFL1_WTnSeg_pooled_peak_1598	706	.	1	protein_coding	-3439	70.6902	300
1221	AT2G42740;AT2G42750	RPL16A;AT2G42750	Chr2	17792989	17793500	TFL1_WTnSeg_pooled_peak_1599	462	.	2	protein_coding	0	46.2397	168
1222	AT2G42760	AT2G42760	Chr2	17795929	17796459	TFL1_WTnSeg_pooled_peak_1600	296	.	1	protein_coding	0	29.63	203
1223	AT2G42790	CSY3	Chr2	17805919	17806286	TFL1_WTnSeg_pooled_peak_1601	155	.	1	protein_coding	0	15.5048	200
1224	AT2G42800	RLP29	Chr2	17809738	17810092	TFL1_WTnSeg_pooled_peak_1602	198	.	1	protein_coding	0	19.8712	165
1225	AT2G42870	PAR1	Chr2	17838267	17838801	TFL1_WTnSeg_pooled_peak_1603	776	.	1	protein_coding	-650	77.6577	294
1226	AT2G42880	MPK20	Chr2	17844917	17845233	TFL1_WTnSeg_pooled_peak_1604	155	.	1	protein_coding	-538	15.5048	186
1227	AT2G43010	PIF4	Chr2	17886013	17886679	TFL1_WTnSeg_pooled_peak_1607	2140	.	1	protein_coding	0	214.034	324
1228	AT2G43020	PAO2	Chr2	17890735	17891270	TFL1_WTnSeg_pooled_peak_1608	1271	.	1	protein_coding	-233	127.117	330
1229	AT2G43120	AT2G43120	Chr2	17926188	17926880	TFL1_WTnSeg_pooled_peak_1609	1817	.	1	protein_coding	-301	181.78	324
1230	AT2G43240	AT2G43240	Chr2	17975705	17976342	TFL1_WTnSeg_pooled_peak_1611	1632	.	1	protein_coding	0	163.299	315
1231	AT2G43330	INT1	Chr2	18000387	18001089	TFL1_WTnSeg_pooled_peak_1613	1556	.	1	protein_coding	0	155.681	383
1232	AT2G43340	AT2G43340	Chr2	18004876	18005355	TFL1_WTnSeg_pooled_peak_1614	457	.	1	protein_coding	-2274	45.7843	242
1233	AT2G43400	ETFQO	Chr2	18020993	18021361	TFL1_WTnSeg_pooled_peak_1616	348	.	1	protein_coding	0	34.8981	176
1234	AT2G43795;AT2G43800	AT2G43795;AT2G43800	Chr2	18143218	18143822	TFL1_WTnSeg_pooled_peak_1621	798	.	2	protein_coding	-784.0;-1617.0	79.867	297
1235	AT2G44140;AT2G44130	AT2G44140;AT2G44130	Chr2	18253912	18254288	TFL1_WTnSeg_pooled_peak_1623	184	.	2	protein_coding	0	18.4987	171
1236	AT2G44175	AT2G44175	Chr2	18267312	18267695	TFL1_WTnSeg_pooled_peak_1624	337	.	1	protein_coding	-1093	33.7556	187
1237	AT2G44430	AT2G44430	Chr2	18334870	18335325	TFL1_WTnSeg_pooled_peak_1627	911	.	1	protein_coding	0	91.144	234
1238	AT2G44440	EML4	Chr2	18339195	18339520	TFL1_WTnSeg_pooled_peak_1628	178	.	1	protein_coding	0	17.8864	168
1239	AT2G44490	PEN2	Chr2	18363551	18363860	TFL1_WTnSeg_pooled_peak_1629	106	.	1	protein_coding	-792	10.6926	169
1240	AT2G44500	AT2G44500	Chr2	18372367	18372994	TFL1_WTnSeg_pooled_peak_1630	3193	.	1	protein_coding	-1168	319.324	391
1241	AT2G44600	AT2G44600	Chr2	18408450	18408788	TFL1_WTnSeg_pooled_peak_1631	106	.	1	protein_coding	0	10.6926	175
1242	AT2G44610;AT2G44620	RAB6A;MTACP-1	Chr2	18414000	18414443	TFL1_WTnSeg_pooled_peak_1632	763	.	2	protein_coding	0	76.3906	197
1243	AT2G44660	AT2G44660	Chr2	18422720	18423633	TFL1_WTnSeg_pooled_peak_1633	2670	.	1	protein_coding	0	267.024	541
1244	AT2G44770	AT2G44770	Chr2	18457090	18457453	TFL1_WTnSeg_pooled_peak_1635	235	.	1	protein_coding	0	23.5131	180
1245	AT2G44810	DAD1	Chr2	18477847	18478181	TFL1_WTnSeg_pooled_peak_1636	161	.	1	protein_coding	-193	16.1781	168
1246	AT2G44810	DAD1	Chr2	18479019	18480750	TFL1_WTnSeg_pooled_peak_1637	1141	.	1	protein_coding	0	114.197	450
1247	AT2G44910;AT2G44920	HB4;AT2G44920	Chr2	18523203	18523828	TFL1_WTnSeg_pooled_peak_1639	512	.	2	protein_coding	-3473.0;-483.0	51.2698	256
1248	AT2G44930;AT2G44940	AT2G44930;AT2G44940	Chr2	18534150	18534880	TFL1_WTnSeg_pooled_peak_1640	1947	.	2	protein_coding	-2399.0;-2297.0	194.714	342
1249	AT2G44940	AT2G44940	Chr2	18537891	18538326	TFL1_WTnSeg_pooled_peak_1641	311	.	1	protein_coding	0	31.1975	241
1250	AT2G44970;AT2G44980	AT2G44970;ASG3	Chr2	18551971	18552324	TFL1_WTnSeg_pooled_peak_1642	183	.	2	protein_coding	0	18.376	188
1251	AT2G44990	CCD7	Chr2	18559151	18559608	TFL1_WTnSeg_pooled_peak_1643	520	.	1	protein_coding	0	52.0324	240
1252	AT2G45050	GATA2	Chr2	18580671	18580973	TFL1_WTnSeg_pooled_peak_1645	219	.	1	protein_coding	-1724	21.927	123
1253	AT2G45050	GATA2	Chr2	18581250	18581590	TFL1_WTnSeg_pooled_peak_1646	141	.	1	protein_coding	-1107	14.1315	170
1254	AT2G45050	GATA2	Chr2	18583734	18584144	TFL1_WTnSeg_pooled_peak_1647	312	.	1	protein_coding	0	31.218	196
1255	AT2G45070	SEC61 BETA	Chr2	18588123	18588484	TFL1_WTnSeg_pooled_peak_1648	106	.	1	protein_coding	0	10.6926	195
1256	AT2G45300	AT2G45300	Chr2	18677017	18677509	TFL1_WTnSeg_pooled_peak_1651	895	.	1	protein_coding	0	89.518	246
1257	AT2G45380	AT2G45380	Chr2	18701081	18701398	TFL1_WTnSeg_pooled_peak_1653	132	.	1	protein_coding	0	13.2416	127
1258	AT2G45410;AT2G45420	LBD19;LBD18	Chr2	18714498	18714846	TFL1_WTnSeg_pooled_peak_1655	219	.	2	protein_coding	-1288.0;-3502.0	21.927	164
1259	AT2G45440	DHDPS2	Chr2	18730758	18731271	TFL1_WTnSeg_pooled_peak_1658	903	.	1	protein_coding	0	90.33	219
1260	AT2G45570;AT2G45580	CYP76C2;CYP76C3	Chr2	18781944	18782254	TFL1_WTnSeg_pooled_peak_1660	166	.	2	protein_coding	0	16.6059	132
1261	AT2G45590	AT2G45590	Chr2	18786266	18786787	TFL1_WTnSeg_pooled_peak_1661	919	.	1	protein_coding	0	91.9615	300
1262	AT2G45600	AT2G45600	Chr2	18790034	18790826	TFL1_WTnSeg_pooled_peak_1662	676	.	1	protein_coding	0	67.6818	568
1263	AT2G45620;AT2G45630	AT2G45620;AT2G45630	Chr2	18795825	18796359	TFL1_WTnSeg_pooled_peak_1663	1095	.	2	protein_coding	0	109.512	248
1264	AT2G45650	AGL6	Chr2	18806566	18807014	TFL1_WTnSeg_pooled_peak_1664	380	.	1	protein_coding	0	38.0507	231
1265	AT2G45660	AGL20	Chr2	18814224	18814624	TFL1_WTnSeg_pooled_peak_1665	205	.	1	protein_coding	-3100	20.5828	159
1266	AT2G45680	TCP9	Chr2	18821346	18821710	TFL1_WTnSeg_pooled_peak_1666	101	.	1	protein_coding	0	10.1234	159
1267	AT2G45730;AT2G45740	AT2G45730;PEX11D	Chr2	18839198	18839564	TFL1_WTnSeg_pooled_peak_1667	256	.	2	protein_coding	0	25.6826	176
1268	AT2G45750	AT2G45750	Chr2	18843028	18843399	TFL1_WTnSeg_pooled_peak_1668	155	.	1	protein_coding	0	15.5048	192
1269	AT2G45760;AT2G45770	BAP2;CPFTSY	Chr2	18848465	18848861	TFL1_WTnSeg_pooled_peak_1669	307	.	2	protein_coding	-631.0;-2227.0	30.7902	211
1270	AT2G45820	AT2G45820	Chr2	18864656	18865426	TFL1_WTnSeg_pooled_peak_1671	290	.	1	protein_coding	0	29.0536	212
1271	AT2G45830	DTA2	Chr2	18866549	18867677	TFL1_WTnSeg_pooled_peak_1672	1389	.	1	protein_coding	0	138.903	787
1272	AT2G45910	AT2G45910	Chr2	18893655	18894260	TFL1_WTnSeg_pooled_peak_1673	1585	.	1	protein_coding	0	158.525	273
1273	AT2G45950	SK20	Chr2	18907705	18908086	TFL1_WTnSeg_pooled_peak_1674	219	.	1	protein_coding	0	21.927	175
1274	AT2G45950;AT2G45960	SK20;PIP1B	Chr2	18908248	18908906	TFL1_WTnSeg_pooled_peak_1675	1710	.	2	protein_coding	-128.0;-1175.0	171.017	348
1275	AT2G45970	CYP86A8	Chr2	18912250	18914023	TFL1_WTnSeg_pooled_peak_1676	1623	.	1	protein_coding	0	162.357	890
1276	AT2G45980;AT2G45990	ATI1;AT2G45990	Chr2	18918962	18919498	TFL1_WTnSeg_pooled_peak_1677	573	.	2	protein_coding	0	57.305	322
1277	AT2G46020	BRM	Chr2	18922459	18922814	TFL1_WTnSeg_pooled_peak_1678	245	.	1	protein_coding	0	24.5603	170
1278	AT2G46080;AT2G46090	BPS2;LCBK2	Chr2	18950268	18950720	TFL1_WTnSeg_pooled_peak_1679	504	.	2	protein_coding	-149.0;-82.0	50.4974	250
1279	AT2G46150	AT2G46150	Chr2	18960911	18961295	TFL1_WTnSeg_pooled_peak_1680	256	.	1	protein_coding	0	25.6826	190
1280	AT2G46170	AT2G46170	Chr2	18964782	18965373	TFL1_WTnSeg_pooled_peak_1681	1566	.	1	protein_coding	0	156.628	277
1281	AT2G46200;AT2G46210	AT2G46200;SLD2	Chr2	18977581	18977989	TFL1_WTnSeg_pooled_peak_1682	277	.	2	protein_coding	0	27.7065	216
1282	AT2G46270	GBF3	Chr2	18998739	19000494	TFL1_WTnSeg_pooled_peak_1684	1061	.	1	protein_coding	0	106.149	1427
1283	AT2G46290;AT2G46300	AT2G46290;AT2G46300	Chr2	19007627	19008245	TFL1_WTnSeg_pooled_peak_1685	1010	.	2	protein_coding	0	101.075	307
1284	AT2G46308	AT2G46308	Chr2	19010995	19011432	TFL1_WTnSeg_pooled_peak_1686	418	.	1	protein_coding	0	41.861	226
1285	AT2G46370	JAR1	Chr2	19031578	19032288	TFL1_WTnSeg_pooled_peak_1687	2444	.	1	protein_coding	-1298	244.414	347
1286	AT2G46410;AT2G46420	CPC;AT2G46420	Chr2	19051692	19052526	TFL1_WTnSeg_pooled_peak_1688	3702	.	2	protein_coding	-1324.0;-944.0	370.247	412
1287	AT2G46490	AT2G46490	Chr2	19079139	19079480	TFL1_WTnSeg_pooled_peak_1689	141	.	1	protein_coding	0	14.1315	144
1288	AT2G46500	PI4K GAMMA 4	Chr2	19088767	19089243	TFL1_WTnSeg_pooled_peak_1690	831	.	1	protein_coding	0	83.1003	270
1289	AT2G46510;AT2G46520	AIB;AT2G46520	Chr2	19095625	19096144	TFL1_WTnSeg_pooled_peak_1691	752	.	2	protein_coding	-2253.0;-269.0	75.2751	236
1290	AT2G46530	ARF11	Chr2	19104121	19104396	TFL1_WTnSeg_pooled_peak_1692	106	.	1	protein_coding	-236	10.6926	138
1291	AT2G46550	AT2G46550	Chr2	19113995	19114787	TFL1_WTnSeg_pooled_peak_1694	2359	.	1	protein_coding	0	235.93	327
1292	AT2G46580;AT2G46590	AT2G46580;DAG2	Chr2	19130950	19131288	TFL1_WTnSeg_pooled_peak_1695	111	.	2	protein_coding	-239.0;-1637.0	11.104	194
1293	AT2G46620	AT2G46620	Chr2	19138819	19139382	TFL1_WTnSeg_pooled_peak_1696	639	.	1	protein_coding	0	63.9778	222
1294	AT2G46640	AT2G46640	Chr2	19148270	19149011	TFL1_WTnSeg_pooled_peak_1697	2465	.	1	protein_coding	0	246.545	374
1295	AT2G46640	AT2G46640	Chr2	19149884	19150399	TFL1_WTnSeg_pooled_peak_1698	714	.	1	protein_coding	0	71.4482	198
1296	AT2G46680	HB-7	Chr2	19166865	19167127	TFL1_WTnSeg_pooled_peak_1700	102	.	1	protein_coding	0	10.2864	139
1297	AT2G46680	HB-7	Chr2	19168569	19169215	TFL1_WTnSeg_pooled_peak_1701	854	.	1	protein_coding	-1603	85.4906	281
1298	AT2G46700	CRK3	Chr2	19186796	19187276	TFL1_WTnSeg_pooled_peak_1702	927	.	1	protein_coding	0	92.7793	258
1299	AT2G46770	NST1	Chr2	19220884	19221409	TFL1_WTnSeg_pooled_peak_1704	208	.	1	protein_coding	0	20.8913	338
1300	AT2G46780	AT2G46780	Chr2	19227193	19227736	TFL1_WTnSeg_pooled_peak_1705	895	.	1	protein_coding	-1334	89.518	252
1301	AT2G46790	PRR9	Chr2	19232079	19232798	TFL1_WTnSeg_pooled_peak_1706	1623	.	1	protein_coding	0	162.341	317
1302	AT2G46800	ZAT	Chr2	19237145	19237742	TFL1_WTnSeg_pooled_peak_1707	699	.	1	protein_coding	0	69.9348	211
1303	AT2G46820	PSI-P	Chr2	19243346	19243742	TFL1_WTnSeg_pooled_peak_1708	342	.	1	protein_coding	0	34.2806	187
1304	AT2G46820;AT2G46830	PSI-P;CCA1	Chr2	19245099	19245892	TFL1_WTnSeg_pooled_peak_1709	1847	.	2	protein_coding	0	184.744	310
1305	AT2G46900;AT2G46910	AT2G46900;AT2G46910	Chr2	19272059	19272374	TFL1_WTnSeg_pooled_peak_1710	224	.	2	protein_coding	0	22.4513	159
1306	AT2G46990	IAA20	Chr2	19307459	19307757	TFL1_WTnSeg_pooled_peak_1711	132	.	1	protein_coding	0	13.2416	126
1307	AT2G47000	ABCB4	Chr2	19309923	19310225	TFL1_WTnSeg_pooled_peak_1712	155	.	1	protein_coding	0	15.5048	158
1308	AT2G47010;AT2G47020	AT2G47010;AT2G47020	Chr2	19319341	19319719	TFL1_WTnSeg_pooled_peak_1713	312	.	2	protein_coding	0	31.2254	180
1309	AT2G47150	AT2G47150	Chr2	19352135	19352665	TFL1_WTnSeg_pooled_peak_1715	752	.	1	protein_coding	0	75.2751	292
1310	AT2G47180;AT2G47190	GolS1;MYB2	Chr2	19374354	19374757	TFL1_WTnSeg_pooled_peak_1717	393	.	2	protein_coding	-3877.0;-1228.0	39.3072	193
1311	AT2G47190	MYB2	Chr2	19376781	19377148	TFL1_WTnSeg_pooled_peak_1718	273	.	1	protein_coding	0	27.3146	170
1312	AT2G47220	DUF5	Chr2	19386545	19386917	TFL1_WTnSeg_pooled_peak_1719	174	.	1	protein_coding	0	17.4393	181
1313	AT2G47260	WRKY23	Chr2	19408425	19408935	TFL1_WTnSeg_pooled_peak_1720	477	.	1	protein_coding	-1328	47.7857	280
1314	AT2G47400	CP12-1	Chr2	19446487	19447032	TFL1_WTnSeg_pooled_peak_1721	1444	.	1	protein_coding	0	144.438	273
1315	AT2G47430;AT2G47440	CKI1;AT2G47440	Chr2	19466051	19466319	TFL1_WTnSeg_pooled_peak_1722	102	.	2	protein_coding	-1965.0;-3252.0	10.2864	123
1316	AT2G47430;AT2G47440	CKI1;AT2G47440	Chr2	19467884	19468419	TFL1_WTnSeg_pooled_peak_1723	925	.	2	protein_coding	-3798.0;-1152.0	92.5039	267
1317	AT2G47450	CAO	Chr2	19473416	19474016	TFL1_WTnSeg_pooled_peak_1724	1265	.	1	protein_coding	0	126.528	268
1318	AT2G47460	MYB12	Chr2	19475930	19476459	TFL1_WTnSeg_pooled_peak_1725	284	.	1	protein_coding	0	28.4247	272
1319	AT2G47470	UNE5	Chr2	19481083	19481564	TFL1_WTnSeg_pooled_peak_1726	581	.	1	protein_coding	0	58.1844	214
1320	AT2G47500	AT2G47500	Chr2	19490988	19491581	TFL1_WTnSeg_pooled_peak_1727	1226	.	1	protein_coding	-1286	122.665	304
1321	AT2G47550;AT2G47560	AT2G47550;AT2G47560	Chr2	19511670	19512052	TFL1_WTnSeg_pooled_peak_1729	267	.	2	protein_coding	0	26.7877	176
1322	AT2G47650	UXS4	Chr2	19542903	19543162	TFL1_WTnSeg_pooled_peak_1730	102	.	1	protein_coding	-1319	10.2864	146
1323	AT2G47670	AT2G47670	Chr2	19544064	19544499	TFL1_WTnSeg_pooled_peak_1731	547	.	1	protein_coding	0	54.7058	207
1324	AT2G47710	AT2G47710	Chr2	19555885	19556253	TFL1_WTnSeg_pooled_peak_1732	107	.	1	protein_coding	0	10.78	262
1325	AT2G47760;AT2G47770	ALG3;TSPO	Chr2	19568235	19568779	TFL1_WTnSeg_pooled_peak_1736	851	.	2	protein_coding	0	85.1821	246
1326	AT2G47780	AT2G47780	Chr2	19569622	19570251	TFL1_WTnSeg_pooled_peak_1737	1379	.	1	protein_coding	0	137.987	250
1327	AT2G47810;AT2G47820	NF-YB5;AT2G47820	Chr2	19583634	19583898	TFL1_WTnSeg_pooled_peak_1738	111	.	2	protein_coding	-17.0;-3239.0	11.104	104
1328	AT2G47910;AT2G47920	CRR6;NET3C	Chr2	19615367	19616028	TFL1_WTnSeg_pooled_peak_1740	2610	.	2	protein_coding	0	261.01	305
1329	AT3G01060	AT3G01060	Chr3	18667	19096	TFL1_WTnSeg_pooled_peak_1741	262	.	1	protein_coding	0	26.2366	212
1330	AT3G01140;AT3G01150	MYB106;PTB1	Chr3	49750	50145	TFL1_WTnSeg_pooled_peak_1742	319	.	2	protein_coding	-1455.0;-1351.0	31.9652	183
1331	AT3G01150	PTB1	Chr3	52584	52951	TFL1_WTnSeg_pooled_peak_1743	219	.	1	protein_coding	0	21.927	170
1332	AT3G01280	VDAC1	Chr3	85295	85607	TFL1_WTnSeg_pooled_peak_1744	136	.	1	protein_coding	0	13.6841	169
1333	AT3G01340;AT3G01350	AT3G01340;AT3G01350	Chr3	131980	132484	TFL1_WTnSeg_pooled_peak_1745	1147	.	2	protein_coding	-2987.0;-2441.0	114.759	214
1334	AT3G01510;AT3G01513	LSF1;AT3G01513	Chr3	201531	202180	TFL1_WTnSeg_pooled_peak_1746	1847	.	2	protein_coding	0	184.744	328
1335	AT3G01513;AT3G01516	AT3G01513;AT3G01516	Chr3	204292	204707	TFL1_WTnSeg_pooled_peak_1747	602	.	2	protein_coding	-1539.0;-607.0	60.2368	203
1336	AT3G01570;AT3G01572	AT3G01570;AT3G01572	Chr3	222655	223147	TFL1_WTnSeg_pooled_peak_1748	222	.	2	protein_coding	0	22.2379	244
1337	AT3G01590	AT3G01590	Chr3	225762	226095	TFL1_WTnSeg_pooled_peak_1749	219	.	1	protein_coding	0	21.927	156
1338	AT3G01820	AT3G01820	Chr3	295293	295764	TFL1_WTnSeg_pooled_peak_1751	386	.	1	protein_coding	0	38.6773	265
1339	AT3G01850	AT3G01850	Chr3	301899	302244	TFL1_WTnSeg_pooled_peak_1752	193	.	1	protein_coding	0	19.3684	196
1340	AT3G01990	ACR6	Chr3	329891	330233	TFL1_WTnSeg_pooled_peak_1753	118	.	1	protein_coding	0	11.8019	181
1341	AT3G02020	AK3	Chr3	337431	337785	TFL1_WTnSeg_pooled_peak_1754	279	.	1	protein_coding	0	27.9152	172
1342	AT3G02060	AT3G02060	Chr3	358490	358745	TFL1_WTnSeg_pooled_peak_1756	106	.	1	protein_coding	0	10.6926	145
1343	AT3G02140	TMAC2	Chr3	386579	387639	TFL1_WTnSeg_pooled_peak_1757	3046	.	1	protein_coding	0	304.629	395
1344	AT3G02150	PTF1	Chr3	390665	391200	TFL1_WTnSeg_pooled_peak_1758	1182	.	1	protein_coding	0	118.255	268
1345	AT3G02230	RGP1	Chr3	415115	415536	TFL1_WTnSeg_pooled_peak_1759	418	.	1	protein_coding	0	41.861	213
1346	AT3G02310;AT3G02320	SEP2;AT3G02320	Chr3	468786	469315	TFL1_WTnSeg_pooled_peak_1761	1104	.	2	protein_coding	-1636.0;-552.0	110.431	235
1347	AT3G02380;AT3G02390	COL2;AT3G02390	Chr3	488467	489040	TFL1_WTnSeg_pooled_peak_1762	1566	.	2	protein_coding	0	156.627	303
1348	AT3G02410;AT3G02430	ICME-LIKE2;AT3G02430	Chr3	495127	495499	TFL1_WTnSeg_pooled_peak_1763	241	.	2	protein_coding	-170.0;-3767.0	24.1983	199
1349	AT3G02460;AT3G02470	AT3G02460;SAMDC	Chr3	508381	508900	TFL1_WTnSeg_pooled_peak_1764	451	.	2	protein_coding	0	45.1232	296
1350	AT3G02480	AT3G02480	Chr3	511985	512466	TFL1_WTnSeg_pooled_peak_1765	343	.	1	protein_coding	0	34.3588	257
1351	AT3G02540;AT3G02550	RAD23C;LBD41	Chr3	536015	537674	TFL1_WTnSeg_pooled_peak_1767	470	.	2	protein_coding	0	47.099	764
1352	AT3G02550	LBD41	Chr3	538060	538525	TFL1_WTnSeg_pooled_peak_1768	271	.	1	protein_coding	0	27.1114	250
1353	AT3G02780;AT3G02820	IPP2;AT3G02820	Chr3	607708	608320	TFL1_WTnSeg_pooled_peak_1770	1416	.	2	protein_coding	-2203.0;-3170.0	141.662	255
1354	AT3G02990	HSFA1E	Chr3	672965	673486	TFL1_WTnSeg_pooled_peak_1772	284	.	1	protein_coding	0	28.4825	186
1355	AT3G03150	AT3G03150	Chr3	728426	728846	TFL1_WTnSeg_pooled_peak_1774	349	.	1	protein_coding	0	34.9653	217
1356	AT3G03150;AT3G03160	AT3G03150;AT3G03160	Chr3	729373	730007	TFL1_WTnSeg_pooled_peak_1775	753	.	2	protein_coding	0	75.3965	371
1357	AT3G03170	AT3G03170	Chr3	731473	732000	TFL1_WTnSeg_pooled_peak_1776	1104	.	1	protein_coding	0	110.431	301
1358	AT3G03200;AT3G03210	NAC045;AT3G03210	Chr3	738828	739219	TFL1_WTnSeg_pooled_peak_1777	319	.	2	protein_coding	-200.0;-1485.0	31.9652	180
1359	AT3G03250	UGP1	Chr3	754028	754322	TFL1_WTnSeg_pooled_peak_1778	193	.	1	protein_coding	0	19.3684	184
1360	AT3G03270	AT3G03270	Chr3	761954	762340	TFL1_WTnSeg_pooled_peak_1779	123	.	1	protein_coding	0	12.3718	209
1361	AT3G03280	AT3G03280	Chr3	765652	766003	TFL1_WTnSeg_pooled_peak_1780	196	.	1	protein_coding	0	19.6588	141
1362	AT3G03310;AT3G03320	LCAT3;AT3G03320	Chr3	781411	781817	TFL1_WTnSeg_pooled_peak_1781	124	.	2	protein_coding	0	12.4957	211
1363	AT3G03440	AT3G03440	Chr3	815629	816011	TFL1_WTnSeg_pooled_peak_1783	128	.	1	protein_coding	0	12.8041	190
1364	AT3G03620;AT3G03640	AT3G03620;BGLU25	Chr3	877393	877734	TFL1_WTnSeg_pooled_peak_1786	178	.	2	protein_coding	-594.0;-3254.0	17.8864	131
1365	AT3G03630	CS26	Chr3	880306	880719	TFL1_WTnSeg_pooled_peak_1787	375	.	1	protein_coding	0	37.5789	180
1366	AT3G03680	AT3G03680	Chr3	907175	907585	TFL1_WTnSeg_pooled_peak_1788	235	.	1	protein_coding	0	23.5131	196
1367	AT3G03680	AT3G03680	Chr3	910228	910783	TFL1_WTnSeg_pooled_peak_1790	704	.	1	protein_coding	0	70.4186	241
1368	AT3G03690;AT3G03700	UNE7;AT3G03700	Chr3	914240	914591	TFL1_WTnSeg_pooled_peak_1791	154	.	2	protein_coding	-417.0;-1844.0	15.4065	204
1369	AT3G03790	AT3G03790	Chr3	961303	962033	TFL1_WTnSeg_pooled_peak_1792	574	.	1	protein_coding	0	57.4722	523
1370	AT3G04000	AT3G04000	Chr3	1035532	1035885	TFL1_WTnSeg_pooled_peak_1793	166	.	1	protein_coding	0	16.6105	187
1371	AT3G04040	AT3G04040	Chr3	1047234	1047849	TFL1_WTnSeg_pooled_peak_1794	1087	.	1	protein_coding	0	108.713	346
1372	AT3G04070	NAC047	Chr3	1064988	1065290	TFL1_WTnSeg_pooled_peak_1795	145	.	1	protein_coding	-1755	14.5857	163
1373	AT3G04110;AT3G04120	GLR1.1;GAPC1	Chr3	1080407	1081027	TFL1_WTnSeg_pooled_peak_1797	1138	.	2	protein_coding	0	113.89	269
1374	AT3G04140	AT3G04140	Chr3	1087353	1088029	TFL1_WTnSeg_pooled_peak_1798	1739	.	1	protein_coding	0	173.941	318
1375	AT3G04240	SEC	Chr3	1120754	1121319	TFL1_WTnSeg_pooled_peak_1799	336	.	1	protein_coding	0	33.684	227
1376	AT3G04440	AT3G04440	Chr3	1175181	1175497	TFL1_WTnSeg_pooled_peak_1800	155	.	1	protein_coding	-3008	15.5048	108
1377	AT3G04620	DAN1	Chr3	1256726	1257148	TFL1_WTnSeg_pooled_peak_1801	498	.	1	protein_coding	0	49.8154	218
1378	AT3G04670	WRKY39	Chr3	1268910	1269357	TFL1_WTnSeg_pooled_peak_1802	994	.	1	protein_coding	-533	99.4001	225
1379	AT3G04730	IAA16	Chr3	1289516	1290143	TFL1_WTnSeg_pooled_peak_1803	161	.	1	protein_coding	0	16.179	351
1380	AT3G04730	IAA16	Chr3	1290381	1290951	TFL1_WTnSeg_pooled_peak_1804	471	.	1	protein_coding	0	47.1155	291
1381	AT3G04860;AT3G04870	AT3G04860;ZDS	Chr3	1340762	1341257	TFL1_WTnSeg_pooled_peak_1805	588	.	2	protein_coding	-140.0;-1198.0	58.8991	264
1382	AT3G04920	AT3G04920	Chr3	1358778	1359090	TFL1_WTnSeg_pooled_peak_1807	178	.	1	protein_coding	-1747	17.8864	181
1383	AT3G05200	ATL6	Chr3	1477013	1477442	TFL1_WTnSeg_pooled_peak_1808	803	.	1	protein_coding	0	80.3591	209
1384	AT3G05420;AT3G05425;AT3G05430	ACBP4;AT3G05425;AT3G05430	Chr3	1567228	1567768	TFL1_WTnSeg_pooled_peak_1810	1142	.	3	protein_coding	0	114.217	257
1385	AT3G05510;AT3G05520	AT3G05510;CPA	Chr3	1598161	1598661	TFL1_WTnSeg_pooled_peak_1812	1235	.	2	protein_coding	0	123.551	262
1386	AT3G05630	PLDP2	Chr3	1634956	1635234	TFL1_WTnSeg_pooled_peak_1814	123	.	1	protein_coding	0	12.3718	139
1387	AT3G05640	AT3G05640	Chr3	1644322	1644709	TFL1_WTnSeg_pooled_peak_1815	120	.	1	protein_coding	-1070	12.075	114
1388	AT3G05670	AT3G05670	Chr3	1656622	1657553	TFL1_WTnSeg_pooled_peak_1816	1010	.	1	protein_coding	0	101.075	254
1389	AT3G05700;AT3G05710	AT3G05700;SYP43	Chr3	1684477	1685174	TFL1_WTnSeg_pooled_peak_1817	2202	.	2	protein_coding	0	220.232	354
1390	AT3G05746;AT3G05750	AT3G05746;TRM6	Chr3	1703372	1703993	TFL1_WTnSeg_pooled_peak_1818	1069	.	2	protein_coding	0	106.941	400
1391	AT3G05820	INVH	Chr3	1735574	1736267	TFL1_WTnSeg_pooled_peak_1820	1500	.	1	protein_coding	0	150.031	318
1392	AT3G05820;AT3G05840	INVH;ATSK12	Chr3	1738755	1739204	TFL1_WTnSeg_pooled_peak_1821	706	.	2	protein_coding	-2991.0;-573.0	70.6902	292
1393	AT3G05890	RCI2B	Chr3	1759376	1759837	TFL1_WTnSeg_pooled_peak_1822	235	.	1	protein_coding	-570	23.5131	266
1394	AT3G06080	TBL10	Chr3	1834895	1835159	TFL1_WTnSeg_pooled_peak_1823	102	.	1	protein_coding	0	10.2864	169
1395	AT3G06290	SAC3B	Chr3	1898813	1899308	TFL1_WTnSeg_pooled_peak_1824	669	.	1	protein_coding	0	66.9364	226
1396	AT3G06500	A/N-InvC	Chr3	2008215	2008902	TFL1_WTnSeg_pooled_peak_1830	2223	.	1	protein_coding	-3091	222.307	316
1397	AT3G06500	A/N-InvC	Chr3	2011457	2011906	TFL1_WTnSeg_pooled_peak_1831	412	.	1	protein_coding	-87	41.2182	216
1398	AT3G06570	AT3G06570	Chr3	2048475	2048862	TFL1_WTnSeg_pooled_peak_1832	159	.	1	protein_coding	0	15.9637	188
1399	AT3G06600	AT3G06600	Chr3	2055927	2056321	TFL1_WTnSeg_pooled_peak_1833	313	.	1	protein_coding	0	31.3757	191
1400	AT3G66658	ALDH22A1	Chr3	2096912	2097211	TFL1_WTnSeg_pooled_peak_1834	235	.	1	protein_coding	0	23.5131	146
1401	AT3G06670	AT3G06670	Chr3	2113368	2114077	TFL1_WTnSeg_pooled_peak_1835	2109	.	1	protein_coding	0	210.95	305
1402	AT3G06750;AT3G06760	AT3G06750;AT3G06760	Chr3	2130798	2131335	TFL1_WTnSeg_pooled_peak_1836	1027	.	2	protein_coding	-348.0;-1423.0	102.759	259
1403	AT3G06780	AT3G06780	Chr3	2143247	2143590	TFL1_WTnSeg_pooled_peak_1837	210	.	1	protein_coding	0	21.0076	183
1404	AT3G06868	AT3G06868	Chr3	2167322	2167639	TFL1_WTnSeg_pooled_peak_1839	145	.	1	protein_coding	-91	14.5857	168
1405	AT3G07090;AT3G07100	AT3G07090;ERMO2	Chr3	2244646	2245214	TFL1_WTnSeg_pooled_peak_1840	911	.	2	protein_coding	0	91.144	326
1406	AT3G07255	AT3G07255	Chr3	2308424	2309116	TFL1_WTnSeg_pooled_peak_1843	267	.	1	protein_coding	0	26.7879	316
1407	AT3G07340;AT3G07350	AT3G07340;AT3G07350	Chr3	2344190	2344493	TFL1_WTnSeg_pooled_peak_1845	123	.	2	protein_coding	-494.0;-2693.0	12.3718	169
1408	AT3G07340;AT3G07350	AT3G07340;AT3G07350	Chr3	2346709	2347082	TFL1_WTnSeg_pooled_peak_1846	284	.	2	protein_coding	-3013.0;-104.0	28.4825	179
1409	AT3G07350	AT3G07350	Chr3	2348409	2349096	TFL1_WTnSeg_pooled_peak_1847	128	.	1	protein_coding	0	12.8976	196
1410	AT3G07360	PUB9	Chr3	2352756	2353166	TFL1_WTnSeg_pooled_peak_1848	214	.	1	protein_coding	-1474	21.4069	183
1411	AT3G07360	PUB9	Chr3	2354438	2354932	TFL1_WTnSeg_pooled_peak_1849	240	.	1	protein_coding	0	24.0493	176
1412	AT3G07390	AIR12	Chr3	2365139	2365730	TFL1_WTnSeg_pooled_peak_1850	1719	.	1	protein_coding	0	171.99	216
1413	AT3G07460	AT3G07460	Chr3	2385614	2386069	TFL1_WTnSeg_pooled_peak_1851	547	.	1	protein_coding	0	54.7615	187
1414	AT3G07470;AT3G07480	AT3G07470;AT3G07480	Chr3	2388319	2388791	TFL1_WTnSeg_pooled_peak_1852	337	.	2	protein_coding	0	33.7556	268
1415	AT3G07670;AT3G07680	AT3G07670;p24beta2	Chr3	2454898	2455485	TFL1_WTnSeg_pooled_peak_1854	1328	.	2	protein_coding	0	132.809	269
1416	AT3G07770	Hsp89.1	Chr3	2479060	2479352	TFL1_WTnSeg_pooled_peak_1855	141	.	1	protein_coding	0	14.1315	124
1417	AT3G07770;AT3G07780	Hsp89.1;OBE1	Chr3	2484268	2484619	TFL1_WTnSeg_pooled_peak_1856	115	.	2	protein_coding	0	11.5261	171
1418	AT3G07940	AT3G07940	Chr3	2528742	2529113	TFL1_WTnSeg_pooled_peak_1857	245	.	1	protein_coding	0	24.5896	197
1419	AT3G08040	FRD3	Chr3	2566177	2566560	TFL1_WTnSeg_pooled_peak_1860	224	.	1	protein_coding	0	22.4513	181
1420	AT3G08620;AT3G08630	AT3G08620;AT3G08630	Chr3	2620519	2620872	TFL1_WTnSeg_pooled_peak_1861	224	.	2	protein_coding	0	22.4513	192
1421	AT3G08720;AT3G08730	S6K2;PK1	Chr3	2650856	2651468	TFL1_WTnSeg_pooled_peak_1862	307	.	2	protein_coding	0	30.7902	393
1422	AT3G08730	PK1	Chr3	2653911	2654498	TFL1_WTnSeg_pooled_peak_1863	1138	.	1	protein_coding	0	113.802	288
1423	AT3G08840;AT3G08850	AT3G08840;RAPTOR1	Chr3	2686128	2686516	TFL1_WTnSeg_pooled_peak_1865	270	.	2	protein_coding	0	27.0604	200
1424	AT3G08890	AT3G08890	Chr3	2706155	2706780	TFL1_WTnSeg_pooled_peak_1866	279	.	1	protein_coding	0	27.9152	254
1425	AT3G08930;AT3G08940	AT3G08930;LHCB4.2	Chr3	2717230	2717673	TFL1_WTnSeg_pooled_peak_1867	325	.	2	protein_coding	0	32.5579	213
1426	AT3G09150	HY2	Chr3	2803316	2803616	TFL1_WTnSeg_pooled_peak_1869	169	.	1	protein_coding	0	16.9193	136
1427	AT3G09480;AT3G09510	AT3G09480;AT3G09510	Chr3	2918352	2918690	TFL1_WTnSeg_pooled_peak_1871	150	.	2	protein_coding	-2911.0;-3114.0	15.0428	180
1428	AT3G09620;AT3G09640	AT3G09620;APX2	Chr3	2955750	2956119	TFL1_WTnSeg_pooled_peak_1872	283	.	2	protein_coding	-3531.0;-37.0	28.3881	200
1429	AT3G09660;AT3G09670	MCM8;AT3G09670	Chr3	2966062	2966600	TFL1_WTnSeg_pooled_peak_1873	1191	.	2	protein_coding	0	119.133	302
1430	AT3G09690	AT3G09690	Chr3	2971565	2971898	TFL1_WTnSeg_pooled_peak_1874	278	.	1	protein_coding	0	27.8458	148
1431	AT3G10020	AT3G10020	Chr3	3091053	3091745	TFL1_WTnSeg_pooled_peak_1878	133	.	1	protein_coding	0	13.3223	303
1432	AT3G10090	AT3G10090	Chr3	3111226	3111767	TFL1_WTnSeg_pooled_peak_1879	304	.	1	protein_coding	-1133	30.4846	331
1433	AT3G10210;AT3G10220	AT3G10210;EMB2804	Chr3	3161478	3161930	TFL1_WTnSeg_pooled_peak_1882	894	.	2	protein_coding	0	89.4476	219
1434	AT3G10250;AT3G10260	AT3G10250;AT3G10260	Chr3	3170735	3171270	TFL1_WTnSeg_pooled_peak_1883	1010	.	2	protein_coding	0	101.075	267
1435	AT3G10405;AT3G10410	AT3G10405;SCPL49	Chr3	3234948	3235446	TFL1_WTnSeg_pooled_peak_1884	1112	.	2	protein_coding	0	111.292	241
1436	AT3G10410;AT3G10420	SCPL49;SPD1	Chr3	3237830	3239306	TFL1_WTnSeg_pooled_peak_1885	2615	.	2	protein_coding	0	261.597	1078
1437	AT3G10490;AT3G10500	NAC052;NAC053	Chr3	3271155	3271807	TFL1_WTnSeg_pooled_peak_1886	1783	.	2	protein_coding	0	178.381	223
1438	AT3G10510	AT3G10510	Chr3	3275367	3275602	TFL1_WTnSeg_pooled_peak_1887	142	.	1	protein_coding	0	14.256	94
1439	AT3G10870;AT3G10880	MES17;AT3G10880	Chr3	3404509	3404897	TFL1_WTnSeg_pooled_peak_1890	256	.	2	protein_coding	-1734.0;-903.0	25.6826	206
1440	AT3G10985	SAG20	Chr3	3441306	3441988	TFL1_WTnSeg_pooled_peak_1891	2011	.	1	protein_coding	-249	201.126	354
1441	AT3G10985	SAG20	Chr3	3442233	3443323	TFL1_WTnSeg_pooled_peak_1892	374	.	1	protein_coding	0	37.4272	187
1442	AT3G11020	DREB2B	Chr3	3455025	3455473	TFL1_WTnSeg_pooled_peak_1893	574	.	1	protein_coding	0	57.4722	208
1443	AT3G11040;AT3G11050	ENGase85B;FER2	Chr3	3463353	3463687	TFL1_WTnSeg_pooled_peak_1894	156	.	2	protein_coding	0	15.6552	161
1444	AT3G11330	PIRL9	Chr3	3554628	3555033	TFL1_WTnSeg_pooled_peak_1897	539	.	1	protein_coding	0	53.95	209
1445	AT3G11402;AT3G11397	AT3G11402;PRA1.A3	Chr3	3575758	3576159	TFL1_WTnSeg_pooled_peak_1898	279	.	2	protein_coding	0	27.9152	183
1446	AT3G11410	PP2CA	Chr3	3585753	3586287	TFL1_WTnSeg_pooled_peak_1901	639	.	1	protein_coding	0	63.9778	326
1447	AT3G11410;AT3G11420	PP2CA;AT3G11420	Chr3	3587543	3587921	TFL1_WTnSeg_pooled_peak_1902	296	.	2	protein_coding	-1694.0;-3330.0	29.63	206
1448	AT3G11410;AT3G11420	PP2CA;AT3G11420	Chr3	3588644	3588978	TFL1_WTnSeg_pooled_peak_1903	208	.	2	protein_coding	-2795.0;-2273.0	20.8913	212
1449	AT3G11410;AT3G11420	PP2CA;AT3G11420	Chr3	3589236	3589818	TFL1_WTnSeg_pooled_peak_1904	1058	.	2	protein_coding	-3387.0;-1433.0	105.846	248
1450	AT3G11420	AT3G11420	Chr3	3592585	3593125	TFL1_WTnSeg_pooled_peak_1906	1165	.	1	protein_coding	0	116.507	244
1451	AT3G11550;AT3G11560	CASP2;AT3G11560	Chr3	3639192	3639627	TFL1_WTnSeg_pooled_peak_1907	351	.	2	protein_coding	0	35.1165	213
1452	AT3G11670	DGD1	Chr3	3684448	3684992	TFL1_WTnSeg_pooled_peak_1910	492	.	1	protein_coding	0	49.2735	307
1453	AT3G11700	FLA18	Chr3	3697693	3698232	TFL1_WTnSeg_pooled_peak_1912	380	.	1	protein_coding	-426	38.0812	232
1454	AT3G11770;AT3G11773	AT3G11770;AT3G11773	Chr3	3722351	3723057	TFL1_WTnSeg_pooled_peak_1913	1662	.	2	protein_coding	0	166.27	377
1455	AT3G11840	PUB24	Chr3	3737787	3738655	TFL1_WTnSeg_pooled_peak_1914	722	.	1	protein_coding	0	72.2089	624
1456	AT3G11900	ANT1	Chr3	3758197	3758515	TFL1_WTnSeg_pooled_peak_1915	195	.	1	protein_coding	0	19.5824	173
1457	AT3G11910	UBP13	Chr3	3770339	3770909	TFL1_WTnSeg_pooled_peak_1916	1104	.	1	protein_coding	0	110.431	286
1458	AT3G12150	AT3G12150	Chr3	3876593	3876978	TFL1_WTnSeg_pooled_peak_1919	311	.	1	protein_coding	0	31.1567	183
1459	AT3G12203;AT3G12210	scpl17;AT3G12210	Chr3	3894440	3894987	TFL1_WTnSeg_pooled_peak_1920	1061	.	2	protein_coding	0	106.149	298
1460	AT3G12280;AT3G12290	RBR1;AT3G12290	Chr3	3918990	3919785	TFL1_WTnSeg_pooled_peak_1921	581	.	2	protein_coding	0	58.1844	246
1461	AT3G12300;AT3G12320	BUG22;AT3G12320	Chr3	3923050	3923615	TFL1_WTnSeg_pooled_peak_1922	1325	.	2	protein_coding	0	132.522	299
1462	AT3G12480	NF-YC11	Chr3	3957408	3957943	TFL1_WTnSeg_pooled_peak_1923	1594	.	1	protein_coding	0	159.476	268
1463	AT3G12500	HCHIB	Chr3	3962860	3963115	TFL1_WTnSeg_pooled_peak_1924	134	.	1	protein_coding	0	13.4214	100
[truncated: 1,845 more rows]

## Sheet: fdTFL1_ChIPseq_peaks
Peak_number	AGI	Gene_Atlas	Chromosome	Peak_start	Peak_stop	Peak_name	Signal	Strand	Gene_number	Locus_type	Distance_from_gene	q_value	Summit
[truncated: 64 more rows]

[truncated: 3 more sheets: TFL1_FD_co-bound_genes, tfl1orWT_DE_UP_not ft_FRP_genes, 604_TFL1_FD_Bound_ DE_UP_genes ]
