# Supplementary material for: TERMINAL FLOWER 1-FD complex target genes and competition with FLOWERING LOCUS T
Source: Nat Commun. 2020 Oct 12;11:5118. doi: 10.1038/s41467-020-18782-1 (PMC7550357; doi:10.1038/s41467-020-18782-1)
Supplement: Supplementary file 6 — Source Data [file 41467_2020_18782_MOESM6_ESM.xlsx]

## Sheet: Main_statistical test
	Fig 2a
	Student T test, one tailed, unpaired, unequal variance, (Df: Degrees of freedom)
				P1	P2	TA3
	e2 vs	e2m3	P-value	0.00185123	0.00789009	0.354315
			Df	2	2	4
			Symbol	**	**	n.s.
	Fig 3a
	Student T test, one tailed, unpaired, unequal variance, (Df: Degrees of freedom)
				FT			LFY
				LD7	LD10	LD16	LD7	LD10	LD16
	WT vs	amiRFT	P-value	0.407451	0.0528353	5.53734e-06	0.258746	0.0700243	0.00451664
			Df	4	4	3	2	3	2
			Symbol	n.s.	n.s.	***	n.s.	n.s.	**
	Fig 3b
	Student T test, one tailed, unpaired, unequal variance, (Df: Degrees of freedom)
				WT	gLFY	gLFYm3
				LFY	GUS	GUS
	FRP vs	SD	P-value	0.000448013	1.17203e-05	0.217152
			Df	2	3	4
			Symbol	***	***	n.s.
	Fig 3d	Kruskal-Wallis test with Dunn's posthoc test
	RL				CL				Br
	P-value	lfy	gGLFY lfy	gGLFYm3 lfy	P-value	lfy	gGLFY lfy	gGLFYm3 lfy	P-value	lfy	gGLFY lfy	gGLFYm3 lfy
	WT	0.036816	1	1	WT	7.71382e-11	1	5.52691e-11	WT	3e-06	1	3e-06
	lfy		0.036816	0.044716	lfy		3e-06	8e-06	lfy		3e-06	7e-06
	gGLFY lfy			1	gGLFY lfy			3e-06	gGLFY lfy			9.21867e-11
	Grouping				Grouping				Grouping
	a	WT	gGLFY lfy	gGLFYm3 lfy	a	WT	gGLFY lfy		a	WT	gGLFY lfy
	b	lfy			b	gGLFYm3 lfy			b	gGLFYm3 lfy
					c	lfy			c	lfy
	Fig 4b
	Student T test, one tailed, unpaired, unequal variance, (Df: Degrees of freedom)
	@HA			1	2	3	4	5	6	TA3
	T vs	M	P-value	0.461065	0.108108	0.112914	0.00931406	0.00334419	0.0520193	0.417745
			Df	2	2	4	2	3	3	4
			Symbol	n.s.	n.s.	n.s.	***	***	n.s.	n.s.
	@GFP			1	2	3	4	5	6	TA3
	M vs	T	P-value	0.162532	0.123141	0.183314	6.25349e-05	0.000607861	0.224985	0.269184
			Df	3	3	3	4	3	3	2
			Symbol	n.s.	n.s.	n.s.	***	***	n.s.	n.s.
	Fig 4c
	Student T test, one tailed, unpaired, unequal variance, (Df: Degrees of freedom)
				1	2	3	4	5	6	TA3
	SD vs	FRP	P-value	0.366637	0.091415	0.235253	0.0394907	0.00269481	0.29961	0.203399
			Df	4	3	2	2	3	3	4
			Symbol	n.s.	n.s.	n.s.	*	**	n.s.	n.s.
	Fig 4d
	Student T test, one tailed, unpaired, unequal variance, (Df: Degrees of freedom)
				LFY	TA3
	SD vs	FRP	P-value	0.184107	0.296993
			Df	4	4
			Symbol	n.s.	n.s.
	Fig 4e
	Student T test, one tailed, unpaired, unequal variance, (Df: Degrees of freedom)
				P1	P2	TA3
	e2 vs	e2m3	P-value	0.00440072	0.00278442	0.125408
			Df	4	2	4
			Symbol	**	**	n.s.
	Fig 4f
	Student T test, one tailed, unpaired, unequal variance, (Df: Degrees of freedom)
				GI	CO	SOC1	FUL	AP1	LMI2	TA3
	SD vs	FRP	P-value	0.0163987	0.000773093	0.0015904	0.000333066	0.0070793	0.00116078	0.37051
			Df	2	3	3	4	2	4	3
			Symbol	*	***	**	***	**	**	n.s.
	Fig. 4g
	Student T test, one tailed, unpaired, unequal variance, (Df: Degrees of freedom)
				GI	CO	SOC1	FUL	AP1	LMI2	TA3
	T vs	M	P-value	0.00933425	0.0105274	0.00312782	0.015494	0.000132088	0.00804954	0.175428
			Df	4	3	3	2	4	2	4
			Symbol	**	*	**	*	***	**	n.s.
	Fig 5c
	Student T test, one tailed, unpaired, unequal variance, (Df: Degrees of freedom)
				TPPJ	TPPH	AFP2	BIM1	LOG5	MP	SMXL6
	FRP vs	SD	P-value	0.450165	0.995655	0.96084	0.766031	0.447626	0.999774	0.915266
	ft		Df	2	2	2	2	4	4	2
			Symbol	n.s.	n.s.	n.s.	n.s.	n.s.	n.s.	n.s.
	FRP vs	SD	P-value	0.00440155	0.00434504	2.18833e-06	0.000746043	8.75086e-06	7.20859e-05	0.00339997
	WT		Df	2	4	4	2	4	3	2
			Symbol	**	**	***	***	***	***	**
	FRP vs	SD	P-value	0.00270516	0.00232038	0.0144545	1.79949e-05	0.0123101	0.00782879	0.00506373
	tfl1		Df	2	2	2	4	2	4	2
			Symbol	**	**	*	***	*	**	**

## Sheet: Supplementary_statistical test
	Fig S4f	Kruskal-Wallis test with Dunn's posthoc test
		Br
	P-value	35S:LFY	WT	35S:TFL1	lfy
	tfl1	1	2e-06	6.73162e-12	3e-06
	35S:LFY		2e-06	6.73162e-12	3e-06
	WT			1e-05	2.369e-09
	35S:TFL1				0.000991
	Grouping
	a	tfl1	35S:LFY
	b	WT
	c	lfy
	d	35S:TFL1
	Fig S4g
	Student T test, one tailed, unpaired, unequal variance, (Df: Degrees of freedom)
	@GUS			7	8
	gFD-GUS vs	WT	P-value	0.000506835	9.75193e-06
			Df	2	2
			Symbol	***	***
	@GFP			7	8
	gTFL1-GFP vs	fd gTFL1-GFP	P-value	6.25349e-05	0.000607861
			Df	4	3
			Symbol	***	***
	@GFP			7	8
	gTFL1-GFP vs	WT	P-value	0.000290919	1.5821e-05
			Df	2	2
			Symbol	***	***
	Fig S4i
	Student T test, one tailed, unpaired, unequal variance, (Df: Degrees of freedom)
				LFY
	tfl1 vs	wt	P-value	0.000485376
			Df	2
			Symbol	***
	WT vs	OETFL1	P-value	4.65084e-08
			Df	4
			Symbol	***
	M vs	T	P-value	0.000138383
			Df	4
			Symbol	***
	Fig S5c	Kruskal-Wallis test with Dunn's posthoc test
		RL					CL					Br
	P-value	tfl1-14	35S:TFL1	M TFL1-ER	T TFL1-ER	P-value	tfl1-14	35S:TFL1	M TFL1-ER	T TFL1-ER	P-value	tfl1-14	35S:TFL1	M TFL1-ER	T TFL1-ER
	WT	0.000818	1.1761e-07	1	0.000116	WT	0.000117	5.6e-05	1	0.000219	WT	0.000135	5.8e-05	1	0.000214
	tfl1-14		1e-06	0.001283	2e-06	tfl1-14		0.000103	0.000135	0.000143	tfl1-14		9.7e-05	0.000135	0.000143
	35S:TFL1			8.1e-05	0.000402	35S:TFL1			6.1e-05	6.3e-05	35S:TFL1			5.8e-05	6e-05
	M TFL1-ER				0.00012	M TFL1-ER				0.000214	M TFL1-ER				0.000214
	Grouping					Grouping					Grouping
	a	WT	M TFL1ER			a	WT	M TFL1-ER			a	WT	M TFL1ER
	b	tfl1-14				b	tfl1-14				b	tfl1-14
	c	35S:TFL1				c	35S:TFL1				c	35S:TFL1
	d	T TFL1ER				d	T TFL1ER				d	T TFL1ER
	Fig S7b	Kruskal-Wallis test with Dunn's posthoc test
		RL			CL		Br
	P-value	AmiRFT		P-value	AmiRFT	P-value	AmiRFT
	WT	1		WT	7.84492e-07	WT	7.84492e-07
	Grouping			Grouping		Grouping
	a	WT	AmiRFT	a	WT	a	WT
				b	AmiRFT	b	AmiRFT
	Fig S8c
	Student T test, one tailed, unpaired, unequal variance, (Df: Degrees of freedom)
				LFY	TFL1
	FDP vs	SD	P-value	0.00253341	0.00812108
			Df	2	2
			Symbol	**	**
	Fig. S8d
	Student T test, one tailed, unpaired, unequal variance, (Df: Degrees of freedom)
				LFY in WT	LFY in ft
	FDP vs	SD	P-value	0.00240776	0.11283
			Df	2	2
			Symbol	**	n.s.
	Fig S9c	Kruskal-Wallis test with Dunn's posthoc test
		RL				CL				Br
	P-value	T FT-HA-ER	M FT-HA-ER gTFL1-GFP	T FT-HA-ER gTFL1-GFP	P-value	T FT-HA-ER	M FT-HA-ER gTFL1-GFP	T FT-HA-ER gTFL1-GFP	P-value	T FT-HA-ER	M FT-HA-ER gTFL1-GFP	T FT-HA-ER gTFL1-GFP
	M FT-HA-ER	1e-06	1	2e-06	M FT-HA-ER	0.000321	1	0.000321	M FT-HA-ER	0.000321	1	0.000321
	T FT-HA-ER		2e-06	1	T FT-HA-ER		7.8e-05	1	T FT-HA-ER		7.8e-05	1
	M FT-HA-ER gTFL1-GFP			2e-06	M FT-HA-ER gTFL1-GFP			0.000128	M FT-HA-ER gTFL1-GFP			0.000128
	Grouping				Grouping				Grouping
	a	M FT-HA-ER	M FT-HA-ER gTFL1-GFP		a	M FT-HA-ER	M FT-HA-ER gTFL1-GFP		a	M FT-HA-ER	M FT-HA-ER gTFL1-GFP
	b	T FT-HA-ER	T FT-HA-ER gTFL1-GFP		b	T FT-HA-ER	T FT-HA-ER gTFL1-GFP		b	T FT-HA-ER	T FT-HA-ER gTFL1-GFP
	Fig S9d
	Student T test, one tailed, unpaired, unequal variance, (Df: Degrees of freedom)
				LFY	TFL1	GFP
	T vs	M	P-value	0.000328775	0.0976604	0.050301
			Df	3	2	4
			Symbol	***	n.s.	n.s.
	Fig S9e
	Student T test, one tailed, unpaired, unequal variance, (Df: Degrees of freedom)
				LFY		GUS
				i2	i2m3	i2	i2m3
	T vs	M	P-value	0.00509904	0.0053883	0.00115723	0.136035
			Df	2	2	2	4
			Symbol	**	**	**	n.s.
	Fig. S10a
	Student T test, one tailed, unpaired, unequal variance, (Df: Degrees of freedom)
				LFY					GFP
	WT vs	lfy	P-value	0.000549113		gGLFY lfy vs	gGLFYm3 lfy	P-value	4.36101e-05
			Df	2				Df	3
			Symbol	***				Symbol	***
	Fig. S12a and S12b
	Student T test, one tailed, unpaired, unequal variance, (Df: Degrees of freedom)
				AP1	FUL	LFY	LMI2	CO	GI	SOC1
	FRP vs	SD	P-value	0.654344	0.5041	0.85692	0.28856	0.847983	0.986676	0.000405617
	ft		Df	2	4	3	3	4	2	4
			Symbol	n.s.	n.s.	n.s.	n.s.	n.s.	n.s.	***
	FRP vs	SD	P-value	0.0118501	0.00448354	0.00083777	0.0056513	0.00509352	0.00567784	0.00501004
	WT		Df	2	2	3	2	2	2	2
			Symbol	*	**	***	**	**	**	**
	FRP vs	SD	P-value	1.09196e-06	0.00866545	0.0052528	0.00175934	0.00978007	0.00641712	2.15203e-05
	tfl1		Df	4	3	2	2	2	2	3
			Symbol	***	**	**	**	**	**	***
	Fig S13h	Kruskal-Wallis test with Dunn's posthoc test						Fig S13i	Kruskal-Wallis test with Dunn's posthoc test
		RL							CL
	P-value	+ ft	- WT	+ WT	- tfl1	+ tfl1		P-value	+ ft	- WT	+ WT	- tfl1	+ tfl1
	- ft	1	1	1	3e-06	5e-06		- ft	1	1	1	0.000116	0.038308
	+ ft		1	1	3e-06	6e-06		+ ft		1	1	8.1e-05	0.010495
	- WT			1	1e-06	3.2e-05		- WT			1	0.000515	0.022247
	+ WT				6.2e-05	6.2e-05		+ WT				0.004011	0.045572
	- tfl1					1		- tfl1					1
	Grouping							Grouping
	a	- ft	+ ft	- WT	+ WT			a	- ft	+ ft	- WT	+ WT
	b	- tfl1	+ tfl1					b	- tfl1	+ tfl1
	Fig S13j	Kruskal-Wallis test with Dunn's posthoc test						Fig S13k	Kruskal-Wallis test with Dunn's posthoc test
		SB							RL
	P-value	+ ft	- WT	+ WT	- tfl1	+ tfl1		P-value	+ ft	- WT	+ WT	- tfl1	+ tfl1
	- ft	1	1	0.00181	1.2e-05	2e-06		- ft	1	1	4e-06	1.1e-05	2e-06
	+ ft		1	0.000699	7e-06	2e-06		+ ft		0.015334	3e-06	5e-06	2e-06
	- WT			0.020331	4.1e-05	2.82754e-10		- WT			2.2e-05	0.000112	2e-06
	+ WT				0.002154	2e-06		+ WT				1	5e-05
	- tfl1					4e-06		- tfl1					4e-06
	Grouping							Grouping
	a	- ft	+ ft	- WT				a	- ft	+ ft
	b	+ WT	- tfl1					b	- WT
	c	+ tfl1						c	+ WT	- tfl1
								d	+ tfl1
	Fig. S14b
	Student T test, one tailed, unpaired, unequal variance, (Df: Degrees of freedom)
				EMF1	MED8	TPR1	TPR2	ROS4	SLK1
	FRP vs	SD	P-value	0.0915902	0.988201	0.653521	0.929109	0.977561	0.994872
	ft		Df	3	3	3	2	2	2
			Symbol	n.s.	n.s.	n.s.	n.s.	n.s.	n.s.
	FRP vs	SD	P-value	6.83132e-06	0.00217738	0.00199865	0.00661339	0.000952878	0.00043539
	WT		Df	4	2	2	2	3	2
			Symbol	***	**	**	**	***	***
	FRP vs	SD	P-value	0.000140783	0.00832758	0.000666803	0.000142291	0.00545995	0.0026484
	tfl1		Df	3	3	3	3	2	2
			Symbol	***	**	***	***	**	**

## Sheet: Fig. 2
	Fig. 2a	P1	P2	TA3
	e2	0.023753	0.01511	0.00347
		0.025798	0.01834	0.002426
		0.028892	0.021523	0.002798
	e2m3	0.001673	0.003753	0.003188
		0.001713	0.002705	0.002606
		0.001244	0.003918	0.003359

## Sheet: Fig. 3
	Fig. 3a
	FT	WT			amiRFT
	7	3.2e-05	3.4e-05	3.1e-05	3.1e-05	3.4e-05	3.1e-05
	10	9.5e-05	0.000105	9.3e-05	8e-05	8.7e-05	9.3e-05
	16	0.000185	0.000189	0.000187	3.6e-05	2.8e-05	3e-05
	LFY	WT			amiRFT
	7	0.003155	0.00251	0.003046	0.003182	0.002872	0.003144
	10	0.005261	0.005442	0.004975	0.005481	0.005397	0.005728
	16	0.015819	0.014046	0.017279	0.00596	0.005661	0.005056
	normalized over UBQ10
	Fig. 3b	SD			FRP
	LFY-WT	0.00926	0.009791	0.009226	0.0279	0.029699	0.028299
	GUS-gLFY	0.010275	0.010243	0.011247	0.041609	0.041204	0.043195
	GUS-gLFYm3	0.005037	0.00546	0.005252	0.005295	0.005267	0.005622
	normalized over UBQ10
	Fig. 3d	WT			lfy			gGLFY lfy			gGLFYm3 lfy
		RL	CL	Br	RL	CL	Br	RL	CL	Br	RL	CL	Br
	1	11	3	3	10	13	21	10	2	2	10	8	12
	2	11	3	3	11	12	20	11	3	3	11	9	12
	3	11	3	3	11	13	18	12	3	3	11	8	13
	4	10	2	2	10	13	17	10	4	4	10	10	10
	5	12	4	4	10	14	16	11	3	3	11	11	12
	6	11	3	3	10	13	17	10	3	3	11	8	13
	7	10	3	3	10	12	16	11	3	3	11	7	13
	8	11	3	3	10	11	15	11	3	3	11	8	14
	9	10	3	3	11	10	15	10	4	4	10	9	14
	10	11	3	3	10	13	17	12	3	3	12	8	15
	11	11	3	3	12	12	18	11	3	3	11	7	14
	12	11	2	2	10	14	21	11	3	3	11	8	12
	13	10	3	3	10	13	17	11	3	3	11	8	13
	14	12	3	3	10	11	16	11	3	3	11	8	13
	15	11	3	3	10	13	17	11	3	3	10	9	14

## Sheet: Fig. 4
	Fig. 4b	1	2	3	4	5	6	TA3
	M @HA	0.006998	0.014011	0.010384	0.017075	0.025282	0.024669	0.022418
		0.001172	0.011085	0.015818	0.016036	0.028349	0.026113	0.024914
		0.008531	0.018696	0.013977	0.014582	0.034785	0.028624	0.017748
	T @HA	0.004561	0.019569	0.009197	0.066685	0.066722	0.01973	0.023726
		0.004987	0.017902	0.013202	0.047677	0.088521	0.024836	0.016695
		0.006388	0.018475	0.008461	0.054656	0.0742	0.016957	0.022644
		1	2	3	4	5	6	TA3
	M @GFP	0.000196	0.000258	0.000186	0.014441	0.022961	0.000611	0.000246
		0.000244	0.00023	0.000194	0.013057	0.026629	0.000613	0.000208
		0.000328	0.00022	0.000226	0.014276	0.027974	0.000699	0.000211
	T @GFP	0.000165	0.000205	0.000133	0.005763	0.006931	0.000603	0.000297
		0.000215	0.000236	0.000147	0.005764	0.004378	0.000532	0.000133
		0.000234	0.00016	0.000226	0.00669	0.005666	0.000742	9.6e-05
	Fig. 4c	SD			FRP
	1	0.001764	0.001242	0.001414	0.001518	0.001959	0.00123
	2	0.001372	0.001457	0.001847	0.00172	0.001845	0.001933
	3	0.001673	0.001677	0.001917	0.001745	0.001804	0.001002
	4	0.018141	0.011301	0.01419	0.00783975	0.00839029	0.00723464
	5	0.039137	0.038734	0.035497	0.0133432	0.0195092	0.0214882
	6	0.001912	0.001954	0.001002	0.001084	0.001516	0.001646
	TA3	0.00179	0.00162	0.00174	0.001668	0.001715	0.001598
	Fig. 4d	SD			FRP
	LFY	0.0681602	0.0783811	0.0798597	0.0730704	0.0846314	0.0850541
	TA3	0.00882118	0.0055059	0.00483672	0.00690258	0.00591724	0.00900083
	Fig. 4e	P1	P2	TA3
	e2	0.043	0.072	0.007
		0.035	0.081	0.005
		0.046	0.089	0.004
	e2m3	0.013	0.012	0.008
		0.015	0.01	0.005
		0.025	0.015	0.009
	Fig. 4f	SD			FRP
	GI	0.0722345	0.113544	0.085616	0.0156121	0.0250254	0.0265486
	CO	0.0927952	0.109717	0.116756	0.0268042	0.0190513	0.0179324
	SOC1	0.084099	0.0611371	0.0806405	0.0111033	0.00403951	0.0122263
	FUL	0.0650643	0.070906	0.0769521	0.00945868	0.015226	0.0249929
	AP1	0.111978	0.0818958	0.0883625	0.0127093	0.00887624	0.0195866
	LIM2	0.074564	0.093321	0.088723	0.044798	0.032781	0.030453
	TA3	0.007512	0.00632194	0.00927106	0.00791036	0.00783884	0.00625434
	Fig. 4g	SD			FRP
	GI	0.003727	0.006522	0.004286	0.010088	0.00844	0.012379
	CO	0.003246	0.005404	0.004034	0.009207	0.012904	0.015123
	SOC1	0.003304	0.004541	0.002917	0.015093	0.012181	0.010929
	FUL	0.003834	0.002451	0.004204	0.016568	0.011871	0.011278
	AP1	0.002823	0.003481	0.004824	0.013059	0.014129	0.015225
	LIM2	0.005141	0.005137	0.004852	0.024956	0.017804	0.02357
	TA3	0.005638	0.004127	0.006769	0.00808	0.006516	0.005395

## Sheet: Fig. 5
	Fig. 5c
		ft-			ft+			WT-			WT+			tfl1-			tfl+
	TPPJ	0.0040175	0.00430608	0.00474663	0.00594734	0.00460245	0.00290517	0.00380908	0.00341508	0.00300655	0.00563535	0.00712579	0.0068157	0.00340333	0.00419875	0.00478708	0.0245693	0.020124	0.0229844
	TPPH	0.0013338	0.00180058	0.00206662	0.00136553	0.00177565	0.00168941	0.00110497	0.00105289	0.000965759	0.00286889	0.00292493	0.00345666	0.00117772	0.0010997	0.00109473	0.00385361	0.00417707	0.00457524
	AFP2	0.00268616	0.00259604	0.00253968	0.00207601	0.0019051	0.00237911	0.00239635	0.00258655	0.00255366	0.00559651	0.00549227	0.00537383	0.00223397	0.00239875	0.00296745	0.00886575	0.0109674	0.00715897
	BIM1	0.000213985	0.000227773	0.000265783	0.000226042	0.000224964	0.000213985	0.000107302	0.000101557	0.000104248	0.000863214	0.000968353	0.000895768	0.000475072	0.000480723	0.000453969	0.000689579	0.000716066	0.000695278
	LOG5	0.00106288	0.0011343	0.00130653	0.00124135	0.0012586	0.00104561	0.000752569	0.000815953	0.000522366	0.00375365	0.00394187	0.0036281	0.001285	0.00165288	0.00220588	0.0183378	0.0167605	0.0111684
	MP	0.0519927	0.0490696	0.0485944	0.0348664	0.0343436	0.0312478	0.032929	0.0301307	0.0331869	0.0785944	0.0820552	0.084636	0.054156	0.042267	0.0453657	0.066953	0.0688513	0.0600057
	SMXL6	0.00181242	0.00164798	0.00123791	0.00121242	0.00124798	0.00113791	0.000352524	0.000334201	0.000197849	0.00226628	0.00286804	0.00244508	0.000970903	0.00113152	0.00111377	0.00454699	0.0048313	0.00587493
	normalized over UBQ10

## Sheet: Supplementary Fig. 4
	Supplementary Fig. 4f								Supplementary Fig. 4i					Supplementary Fig. 4g
		Br								tfl1	WT	OETFL1		Left	Average		s.d.		Right	Average			s.d.
		tfl1	35S:LFY	WT	35S:TFL1	lfy			LFY	0.187074	0.0268765	0.00362166			gFD-GUS	WT	gFD-GUS	WT		gTFL1-GFP	fd-1 gTFL1-GFP	WT	gTFL1-GFP	fd-1 gTFL1-GFP	WT
	1	0	0	4	19	15				0.196604	0.0276118	0.00386674		1	0.00173492	0.00158522	0.000663029	0.000461992	1	0.0067498	0.00506881	0.00327996	0.000889192	0.00206841	0.00057258
	2	0	0	3	21	17				0.205318	0.0271761	0.00413904		2	0.00460545	0.00357584	0.000810381	0.00133172	2	0.00436764	0.00874896	0.00273531	0.000647786	0.00162034	0.000975047
	3	0	0	3	22	16				TFL1-ER				3	0.00617132	0.00229602	0.00197717	0.000688524	3	0.00638976	0.00327996	0.00337938	0.00130619	0.00057258	0.00122159
	4	0	0	3	20	17				M	T			4	0.00675743	0.00314771	0.000614311	0.00112735	4	0.00476434	0.00273531	0.00263014	0.00146393	0.000975047	0.000757793
	5	0	0	3	21	22			LFY	0.0253743	0.011697			5	0.00194461	0.000998516	0.000457668	8.16241e-05	5	0.00587338	0.00337938	0.00267071	0.00128072	0.00122159	0.000799944
	6	0	0	3	19	18				0.0266823	0.0136872			6	0.00240604	0.00157933	0.000856766	0.000447287	6	0.00329843	0.00263014	0.0032835	0.000599783	0.000757793	0.000607636
	7	0	0	3	21	17				0.024628	0.0144824			7	0.247117	0.0045748	0.0102771	0.00162919	7	0.0508781	0.0227958	0.00169553	0.0026947	0.00152822	0.000434624
	8	0	0	3	19	19			normalized over UBQ10					8	0.147703	0.00744466	0.00762542	0.000767913	8	0.0278175	0.0126871	0.00348202	0.00355197	0.000797979	0.000693965
	9	0	0	3	22	20								9	0.00410925	0.00388606	0.000613946	0.000450209	9	0.00267071	0.00169553	0.0042236	0.000799944	0.000434624	0.000937797
	10	0	0	4	22	16								10	0.00566834	0.00337368	0.00109641	0.00117521	10	0.00483154	0.00389806	0.00389806	0.00115943	0.000525256	0.000525256
	11	0	0	4	23	17								TA3	0.00705029	0.00631526	0.000442448	0.000886288	TA3	0.00330214	0.00425743	0.00425743	0.000572142	0.000612367	0.000612367
	12	0	0	4	22	19
	13	0	0	2	20	20

## Sheet: Supplementary Fig. 5
	Supplementary Fig. 5c
	RL					CL					Br
	Col	tfl1-14	35S::TFL1	M TFL1-ER	T TFL1-ER	Col	tfl1-14	35S::TFL1	M TFL1-ER	T TFL1-ER	Col	tfl1-14	35S::TFL1	M TFL1-ER	T TFL1-ER
	13	11	20	12	16	3	1	8	3	4	3	0	9	3	4
	12	12	20	13	17	3	1	7	2	4	3	0	8	2	4
	13	10	19	12	19	2	1	7	2	5	2	0	8	2	5
	13	11	20	12	16	3	1	8	2	4	3	0	9	2	4
	13	10	20	13	15	2	1	8	3	4	2	0	8	3	4
	12	10	18	11	15	2	1	8	3	3	2	0	8	3	3
	13	10	20	12	17	3	1	8	3	4	3	0	8	3	4
	14	11	17	13	16	3	1	9	3	5	2	0	8	3	5
	13		19	13	17	3		9	2	4	3		9	2	4
	11		18	12	16	3		8	3	5	3		9	3	5
			22					8					8

## Sheet: Supplementary Fig. 7
	Supplementary Fig. 7b
		WT			AmiRFT
		RL	CL	Br	RL	CL	Br
	1	11	3	3	11	5	5
	2	11	3	3	11	5	5
	3	10	3	3	11	5	5
	4	10	2	2	10	6	6
	5	11	3	3	10	5	5
	6	10	3	3	11	5	5
	7	11	3	3	11	7	7
	8	10	4	3	10	5	5
	9	11	3	3	11	6	6
	10	11	3	3	11	5	5
	11	11	3	3	11	6	6
	12	11	3	3	11	6	6
	13	11	3	3	11	6	6
	14	11	3	3	10	5	5
	15	11	3	3	11	6	6

## Sheet: Supplementary Fig. 8
	Supplementary Fig. 8b
		SD			FRP
	FT	NA	NA	NA	0.0421994	0.0412522	0.042702
					normalized over UBQ10
	Supplementary Fig. 8c
		LFY	TFL1
	SD	0.0023377	0.0275462
		0.00225348	0.0277902
		0.002486	0.0324571
	FRP	0.0200325	0.0781248
		0.0191062	0.0608625
		0.0162202	0.0718562
	normalized over UBQ10
	Supplementary Fig. 8d
		WT	ft
	SD	0.00464237	0.00306345
		0.0037594	0.00356191
		0.00444182	0.0033901
	FRP	0.0278474	0.0063554
		0.0265597	0.00865143
		0.0229265	0.00684407
	normalized over UBQ10

[truncated: 5 more sheets: Supplementary Fig. 9, Supplementary Fig. 10, Supplementary Fig. 12, Supplementary Fig. 13, Supplementary Fig. 14]
